# Supplementary material for: Perfluorobutanoic Acid (PFBA) Induces a Non-Enzymatic Oxidative Stress Response in Soybean (Glycine max L. Merr.)
Source: Int J Mol Sci. 2022 Sep 1;23(17):9934. doi: 10.3390/ijms23179934 (PMC9456126; doi:10.3390/ijms23179934)
Supplement: Supplementary file 1 [file ijms-23-09934-s001.zip]

Archive with 4 entries (4 files):
- ijms-1798237-Supplemental S1.pdf
- ijms-1798237-Supplemental S2.xlsx
- ijms-1798237-Supplemental S3.xlsx
- ijms-1798237-Supplemental S4.xlsx
