# Supplementary material for: Perfluorobutanoic Acid (PFBA) Induces a Non-Enzymatic Oxidative Stress Response in Soybean (Glycine max L. Merr.)
Source: Int J Mol Sci. 2022 Sep 1;23(17):9934. doi: 10.3390/ijms23179934 (PMC9456126; doi:10.3390/ijms23179934)
Supplement: Supplementary file 1 [file ijms-23-09934-s001.zip › ijms-1798237-Supplemental S2.xlsx]

## Sheet: Sheet1
S/N	Sample Name	Filename before trim (Forward)	Filename before trim (Reverse)	Total number of reads received from sequencer (PSOMAGEN)	No of Reads Reads Before trim (Forward)	No of Reads Reads Before trim (Reverse)	Filename after trim (Forward)	Filename after trim (Reverse)	No of Reads Reads After trim (Forward)	No of Reads After trim (Reverse)	No of deleted reads (Forward)	No of deleted reads R (Reverse)	Filenames of Sorted Bam Files	Percent Alignment	Filenames of Stringtie Files	Transcripts with zero reads	Transcript with non-zero Reads
1	con1	So-Con1_1.fastq.gz	So-Con1_2.fastq.gz	35610906	17805453	17805453	So-Con1_1.fastq.gz.P.qtrim.gz	So-Con1_2.fastq.gz.P.qtrim.gz	11846212	11846212	5959241	5959241	So-Con1.sorted.bam	84	So-Con1.gtf	35940	50317
2	con2	So-Con2_1.fastq.gz	So-Con2_2.fastq.gz	30803402	15401701	15401701	So-Con2_1.fastq.gz.P.qtrim.gz	So-Con2_2.fastq.gz.P.qtrim.gz	9940509	9940509	5461192	5461192	So-Con2.sorted.bam	79.73	So-Con2.gtf	36774	49483
3	con3	So-Con3_1.fastq.gz	So-Con3_2.fastq.gz	37446284	18723142	18723142	So-Con3_1.fastq.gz.P.qtrim.gz	So-Con3_2.fastq.gz.P.qtrim.gz	11916541	11916541	6806601	6806601	So-Con3.sorted.bam	85.69	So-Con3.gtf	33593	52664
4	100ng1	So-100ng1_1.fastq.gz	So-100ng1_2.fastq.gz	36137598	18068799	18068799	So-100ng1_1.fastq.gz.P.qtrim.gz	So-100ng1_2.fastq.gz.P.qtrim.gz	11476498	11476498	6592301	6592301	So-100ng1.sorted.bam	87.07	So-100ng1.gtf	36090	50167
5	100ng2	So-100ng2_1.fastq.gz	So-100ng2_2.fastq.gz	34888650	17444325	17444325	So-100ng2_1.fastq.gz.P.qtrim.gz	So-100ng2_2.fastq.gz.P.qtrim.gz	10745334	10745334	6698991	6698991	So-100ng2.sorted.bam	81.25	So-100ng2.gtf	36580	49677
6	100ng3	So-100ng3_1.fastq.gz	So-100ng3_2.fastq.gz	34829758	17414879	17414879	So-100ng3_1.fastq.gz.P.qtrim.gz	So-100ng3_2.fastq.gz.P.qtrim.gz	10506019	10506019	6908860	6908860	So-100ng3.sorted.bam	80.25	So-100ng3.gtf	37158	49099
7	1mg1	So-1mg1_1.fastq.gz	So-1mg1_2.fastq.gz	35530610	17765305	17765305	So-1mg1_1.fastq.gz.P.qtrim.gz	So-1mg1_2.fastq.gz.P.qtrim.gz	10530879	10530879	7234426	7234426	So-1mg1.sorted.bam	84.01	So-1mg1.gtf	36090	50167
8	1mg2	So-1mg2_1.fastq.gz	So-1mg2_2.fastq.gz	37622750	18811375	18811375	So-1mg2_1.fastq.gz.P.qtrim.gz	So-1mg2_2.fastq.gz.P.qtrim.gz	12118623	12118623	6692752	6692752	So-1mg2.sorted.bam	85.19	So-1mg2.gtf	36580	49677
9	1mg3	So-1mg3_1.fastq.gz	So-1mg3_2.fastq.gz	31838284	15919142	15919142	So-1mg3_1.fastq.gz.P.qtrim.gz	So-1mg3_2.fastq.gz.P.qtrim.gz	9203664	9203664	6715478	6715478	So-1mg3.sorted.bam	80.66	So-1mg3.gtf	37158	49099
