# Supplementary material for: Perfluorobutanoic Acid (PFBA) Induces a Non-Enzymatic Oxidative Stress Response in Soybean (Glycine max L. Merr.)
Source: Int J Mol Sci. 2022 Sep 1;23(17):9934. doi: 10.3390/ijms23179934 (PMC9456126; doi:10.3390/ijms23179934)
Supplement: Supplementary file 1 [file ijms-23-09934-s001.zip › ijms-1798237-Supplemental S3.xlsx]

## Sheet: 100ngvsControl(p<0.05;log2FC>1)
Transcript Version ID	Gene ID	Top Most Descriptive Uniref100 Viridaeplantae Hit (3)	Protein Family (PFAM) Name	baseMean	log2FoldChange	lfcSE	stat	pvalue	padj
Glyma.08g124600.2	Glyma.08G124600	UniRef100_I1KSN3 YTH domain-containing protein n=1 Tax=Glycine max TaxID=3847 RepID=I1KSN3_SOYBN	YTH;	1315.39	-13.4884	3.90678	-3.45255	0.000555319	0.00986067
Glyma.17g069600.1	Glyma.17G069600	UniRef100_I1MSX9 NAD(P)-bd_dom domain-containing protein n=3 Tax=Soja TaxID=1462606 RepID=I1MSX9_SOYBN	3Beta_HSD;	1350.61	-3.18332	0.492826	-6.45931	1.05e-10	1.02e-08
Glyma.14g016300.1	Glyma.14G016300	UniRef100_I1M6J5 C3H-type 1 Zn transcription factor n=1 Tax=Glycine max TaxID=3847 RepID=I1M6J5_SOYBN	zf-CCCH; Ank_2;	6867.48	-2.52919	0.391877	-6.45404	1.09e-10	1.02e-08
Glyma.20g124200.1	Glyma.20G124200	UniRef100_I1NFT2 Uncharacterized protein n=2 Tax=Soja TaxID=1462606 RepID=I1NFT2_SOYBN	DUF4228;	1069.43	-2.4081	0.268052	-8.98373	2.62e-19	1.38e-16
Glyma.11g180500.1	Glyma.11G180500	UniRef100_UPI000F7CDD1E probable CCR4-associated factor 1 homolog 9 n=1 Tax=Abrus precatorius TaxID=3816 RepID=UPI000F7CDD1E	CAF1;	2183.21	-2.36302	0.25057	-9.43059	4.08e-21	2.68e-18
Glyma.08g158100.1	Glyma.08G158100	UniRef100_I3SDA0 Transmembrane protein, putative n=1 Tax=Medicago truncatula TaxID=3880 RepID=I3SDA0_MEDTR	NA	2566.01	-2.18438	0.445143	-4.90715	9.24e-07	3.83e-05
Glyma.11g137300.1	Glyma.11G137300	UniRef100_I1LJZ8 RING-type domain-containing protein n=2 Tax=Soja TaxID=1462606 RepID=I1LJZ8_SOYBN	zf-RING_2; zinc_ribbon_9; DUF1117;	1165.32	-2.04746	0.2391	-8.56319	1.1e-17	3.21e-15
Glyma.17g145300.1	Glyma.17G145300	UniRef100_D9IXB2 ERF protein n=2 Tax=Soja TaxID=1462606 RepID=D9IXB2_SOYBN	AP2;	1081.55	-1.99206	0.37126	-5.36567	8.06e-08	4.37e-06
Glyma.12g093100.1	Glyma.12G093100	UniRef100_UPI00080A1E56 probable CCR4-associated factor 1 homolog 11 n=1 Tax=Phaseolus angularis TaxID=3914 RepID=UPI00080A1E56	CAF1;	2723.6	-1.97821	0.250321	-7.90269	2.73e-15	4.78e-13
Glyma.17g145400.1	Glyma.17G145400	UniRef100_I1MV52 AP2/ERF domain-containing protein n=2 Tax=Soja TaxID=1462606 RepID=I1MV52_SOYBN	AP2;	1227.77	-1.92738	0.340388	-5.66231	1.49e-08	1.06e-06
Glyma.17g236200.1	Glyma.17G236200	UniRef100_A0A445GB57 Zinc finger protein ZAT10 n=1 Tax=Glycine soja TaxID=3848 RepID=A0A445GB57_GLYSO	zf-C2H2_6;	1733.11	-1.85424	0.223366	-8.30137	1.03e-16	2.46e-14
Glyma.05g063500.1	Glyma.05G063500	UniRef100_A0A0R4J386 AP2/ERF domain-containing protein n=2 Tax=Soja TaxID=1462606 RepID=A0A0R4J386_SOYBN	AP2;	1191.61	-1.83034	0.264522	-6.91943	4.53e-12	5.42e-10
Glyma.02g255400.1	Glyma.02G255400	UniRef100_A0A445LU35 Nematode resistance protein-like HSPRO2 n=1 Tax=Glycine soja TaxID=3848 RepID=A0A445LU35_GLYSO	Hs1pro-1_N; Hs1pro-1_C;	3216.74	-1.82042	0.373345	-4.87596	1.08e-06	4.38e-05
Glyma.06g259800.8	Glyma.06G259800	UniRef100_A0A0R0JLQ6 TIR domain-containing protein n=4 Tax=Glycine max TaxID=3847 RepID=A0A0R0JLQ6_SOYBN	LRR_3; TIR_2; NB-ARC; LRR_3; NB-ARC;	2429.32	-1.81846	0.383775	-4.73834	2.15e-06	8.09e-05
Glyma.06g045400.1	Glyma.06G045400	UniRef100_A0A445K4Q2 Zinc finger protein ZAT10 n=2 Tax=Soja TaxID=1462606 RepID=A0A445K4Q2_GLYSO	zf-C2H2_6;	4529.08	-1.81015	0.294337	-6.14994	7.75e-10	6.17e-08
Glyma.05g063600.1	Glyma.05G063600	UniRef100_I1K0U3 AP2/ERF domain-containing protein n=2 Tax=Soja TaxID=1462606 RepID=I1K0U3_SOYBN	AP2;	1690.36	-1.77427	0.207965	-8.53157	1.44e-17	3.79e-15
Glyma.06g157400.1	Glyma.06G157400	UniRef100_U3LZE5 NAC transcription factor n=2 Tax=Soja TaxID=1462606 RepID=U3LZE5_SOYBN	NAM;	3046.29	-1.77327	0.344658	-5.14503	2.67e-07	1.19e-05
Glyma.15g152900.1	Glyma.15G152900	UniRef100_A0A0R0GC63 C2 domain-containing protein n=2 Tax=Soja TaxID=1462606 RepID=A0A0R0GC63_SOYBN	C2;	1779.96	-1.73416	0.367495	-4.71887	2.37e-06	8.78e-05
Glyma.10g118900.1	Glyma.10G118900	UniRef100_A0A0B2REI9 Ethylene-responsive transcription factor ERF105 n=2 Tax=Soja TaxID=1462606 RepID=A0A0B2REI9_GLYSO	AP2;	2908.9	-1.7168	0.219051	-7.83747	4.6e-15	7.55e-13
Glyma.17g034900.1	Glyma.17G034900	UniRef100_I1MRS4 Uncharacterized protein n=2 Tax=Soja TaxID=1462606 RepID=I1MRS4_SOYBN	EF-hand_7; EF-hand_5;	3532.73	-1.68295	0.298068	-5.64618	1.64e-08	1.13e-06
Glyma.02g296600.1	Glyma.02G296600	UniRef100_A0A0B2SHQ8 Zinc finger CCCH domain-containing protein 29 n=2 Tax=Soja TaxID=1462606 RepID=A0A0B2SHQ8_GLYSO	zf-CCCH; Ank_2;	9615.89	-1.59959	0.168417	-9.49781	2.14e-21	1.88e-18
Glyma.06g138100.1	Glyma.06G138100	UniRef100_A0A0R4J3F6 NAC domain-containing protein n=1 Tax=Glycine max TaxID=3847 RepID=A0A0R4J3F6_SOYBN	NAM;	1427.37	-1.58163	0.347874	-4.54656	5.45e-06	0.000183728
Glyma.04g044900.1	Glyma.04G044900	UniRef100_A0A445KVI2 Zinc finger protein ZAT10 n=1 Tax=Glycine soja TaxID=3848 RepID=A0A445KVI2_GLYSO	zf-C2H2_6;	4448.54	-1.51822	0.239111	-6.34944	2.16e-10	1.96e-08
Glyma.09g065000.1	Glyma.09G065000	UniRef100_A0A445IXN9 IQ domain-containing protein IQM1 isoform A n=3 Tax=Soja TaxID=1462606 RepID=A0A445IXN9_GLYSO	NA	1882.33	-1.40266	0.44428	-3.15715	0.00159318	0.0233904
Glyma.16g178000.1	Glyma.16G178000	UniRef100_A0A445GK34 Heavy metal-associated isoprenylated plant protein 39 n=1 Tax=Glycine soja TaxID=3848 RepID=A0A445GK34_GLYSO	HMA;	2061.34	-1.39261	0.283898	-4.90534	9.33e-07	3.83e-05
Glyma.01g193600.1	Glyma.01G193600	UniRef100_I1J9E1 Calcium-transporting ATPase n=4 Tax=Soja TaxID=1462606 RepID=I1J9E1_SOYBN	Cation_ATPase_N; CaATP_NAI; HAD; Cation_ATPase_C; E1-E2_ATPase; HAD; Cation_ATPase_C; E1-E2_ATPase;	5147.59	-1.38923	0.363829	-3.81836	0.00013434	0.00304349
Glyma.10g169300.2	Glyma.10G169300	UniRef100_I1LBU6 F-box domain-containing protein n=2 Tax=Soja TaxID=1462606 RepID=I1LBU6_SOYBN	F-box-like; PP2;	1746.87	-1.33515	0.35931	-3.71588	0.000202501	0.0043266
Glyma.19g187000.1	Glyma.19G187000	UniRef100_I1NAE3 Glycosyltransferase n=2 Tax=Soja TaxID=1462606 RepID=I1NAE3_SOYBN	UDPGT;	4995.19	-1.32222	0.13244	-9.9836	1.8e-23	2.36e-20
Glyma.05g010500.1	Glyma.05G010500	UniRef100_C6SYK4 Uncharacterized protein n=2 Tax=Soja TaxID=1462606 RepID=C6SYK4_SOYBN	NA	1217.65	-1.30025	0.393362	-3.30548	0.000948133	0.014657
Glyma.08g018000.1	Glyma.08G018000	UniRef100_I1KPF3 Aminotran_1_2 domain-containing protein n=2 Tax=Soja TaxID=1462606 RepID=I1KPF3_SOYBN	Aminotran_1_2;	1279.9	-1.2668	0.200352	-6.32287	2.57e-10	2.18e-08
Glyma.09g173400.1	Glyma.09G173400	UniRef100_A0A0B2SA65 Nudix hydrolase 4 n=2 Tax=Soja TaxID=1462606 RepID=A0A0B2SA65_GLYSO	NUDIX;	1804.71	-1.25428	0.165314	-7.58722	3.27e-14	4.77e-12
Glyma.08g053500.5	Glyma.08G053500	UniRef100_UPI00098DC501 probable calcium-binding protein CML26 n=1 Tax=Cajanus cajan TaxID=3821 RepID=UPI00098DC501	EF-hand_7;	2756.66	-1.22447	0.233715	-5.23916	1.61e-07	8.15e-06
Glyma.04g208300.1	Glyma.04G208300	UniRef100_A0A445L3E0 NAC domain-containing protein 2 n=2 Tax=Soja TaxID=1462606 RepID=A0A445L3E0_GLYSO	NAM;	2556.69	-1.21981	0.17568	-6.94339	3.83e-12	4.79e-10
Glyma.09g042400.1	Glyma.09G042400	UniRef100_A0A0R4J3Y8 RING-type domain-containing protein n=1 Tax=Glycine max TaxID=3847 RepID=A0A0R4J3Y8_SOYBN	zf-RING_2;	1579.35	-1.21018	0.239248	-5.05827	4.23e-07	1.85e-05
Glyma.12g183800.1	Glyma.12G183800	UniRef100_A0A445HS49 Zinc finger A20 and AN1 domain-containing stress-associated protein 3 n=2 Tax=Soja TaxID=1462606 RepID=A0A445HS49_GLYSO	zf-AN1; zf-A20;	1711.37	-1.20283	0.291407	-4.12766	3.66e-05	0.000992893
Glyma.10g169600.1	Glyma.10G169600	UniRef100_A0A0R0I1Y1 F-box domain-containing protein n=1 Tax=Glycine max TaxID=3847 RepID=A0A0R0I1Y1_SOYBN	F-box; PP2;	1431.41	-1.17413	0.35402	-3.31657	0.000911299	0.014603
Glyma.01g205900.1	Glyma.01G205900	UniRef100_I1J9S3 Lipase_3 domain-containing protein n=2 Tax=Soja TaxID=1462606 RepID=I1J9S3_SOYBN	Lipase_3;	2539.02	-1.16872	0.115634	-10.107	5.14e-24	1.35e-20
Glyma.15g060200.2	Glyma.15G060200	UniRef100_A0A445GPZ6 Transcription factor GTE3, chloroplastic isoform B n=2 Tax=Soja TaxID=1462606 RepID=A0A445GPZ6_GLYSO	Bromodomain; BET;	2370.65	-1.16714	0.130547	-8.94039	3.88e-19	1.68e-16
Glyma.03g187000.1	Glyma.03G187000	UniRef100_I1JPS9 Glycosyltransferase n=2 Tax=Soja TaxID=1462606 RepID=I1JPS9_SOYBN	UDPGT;	2273.27	-1.14893	0.207611	-5.53408	3.13e-08	1.91e-06
Glyma.10g257900.1	Glyma.10G257900	UniRef100_A0A445ISU6 Zinc finger protein AZF1 n=1 Tax=Glycine soja TaxID=3848 RepID=A0A445ISU6_GLYSO	zf-C2H2_6;	1543.58	-1.14303	0.365779	-3.12493	0.00177848	0.0251283
Glyma.11g140500.1	Glyma.11G140500	UniRef100_A0A1S2YJT8 heat shock cognate 70 kDa protein 2 n=1 Tax=Cicer arietinum TaxID=3827 RepID=A0A1S2YJT8_CICAR	HSP70;	3627.37	-1.12113	0.32442	-3.45579	0.000548685	0.00980914
Glyma.13g236500.1	Glyma.13G236500	UniRef100_A0A0R4J4U8 AP2/ERF domain-containing protein n=2 Tax=Soja TaxID=1462606 RepID=A0A0R4J4U8_SOYBN	AP2;	1437.53	-1.08525	0.18304	-5.92901	3.05e-09	2.36e-07
Glyma.18g081100.1	Glyma.18G081100	UniRef100_I1N0D2 GRAS domain-containing protein n=1 Tax=Glycine max TaxID=3847 RepID=I1N0D2_SOYBN	GRAS;	2586.06	-1.08485	0.228514	-4.7474	2.06e-06	7.85e-05
Glyma.07g248600.1	Glyma.07G248600	UniRef100_I1KN05 C2 domain-containing protein n=1 Tax=Glycine max TaxID=3847 RepID=I1KN05_SOYBN	C2;	3706.69	-1.08278	0.258092	-4.19533	2.72e-05	0.000761772
Glyma.11g217200.1	Glyma.11G217200	UniRef100_UPI000F7CB4E9 probable calcium-binding protein CML18 n=1 Tax=Abrus precatorius TaxID=3816 RepID=UPI000F7CB4E9	EF-hand_7;	1841.52	-1.06971	0.119861	-8.92456	4.47e-19	1.68e-16
Glyma.03g202600.1	Glyma.03G202600	UniRef100_A0A0B2RF41 RING-type E3 ubiquitin transferase n=2 Tax=Soja TaxID=1462606 RepID=A0A0B2RF41_GLYSO	U-box;	1494.87	-1.06671	0.364497	-2.92651	0.00342785	0.0422928
Glyma.20g133200.1	Glyma.20G133200	UniRef100_I1NG21 C2H2-Zn transcription factor n=1 Tax=Glycine max TaxID=3847 RepID=I1NG21_SOYBN	zf-C2H2_6;	1283.58	-1.06155	0.314997	-3.37003	0.000751605	0.0123451
Glyma.20g070000.1	Glyma.20G070000	UniRef100_A0A0R0EIE0 AP2/ERF domain-containing protein n=1 Tax=Glycine max TaxID=3847 RepID=A0A0R0EIE0_SOYBN	AP2;	3672.15	-1.05791	0.128175	-8.25368	1.54e-16	3.36e-14
Glyma.15g171000.1	Glyma.15G171000	UniRef100_A0A0B2R9N1 IQ domain-containing protein IQM1 isoform A n=2 Tax=Soja TaxID=1462606 RepID=A0A0B2R9N1_GLYSO	NA	1560.78	-1.05774	0.351041	-3.01316	0.00258542	0.0333063
Glyma.01g083000.1	Glyma.01G083000	UniRef100_A0A0B2SE71 IST1-like protein n=2 Tax=Soja TaxID=1462606 RepID=A0A0B2SE71_GLYSO	Ist1;	2585.24	-1.03407	0.125639	-8.2305	1.86e-16	3.77e-14
Glyma.03g230600.1	Glyma.03G230600	UniRef100_I1JR44 Uncharacterized protein n=1 Tax=Glycine max TaxID=3847 RepID=I1JR44_SOYBN	DUF538;	2112.95	-1.03273	0.311123	-3.31935	0.00090228	0.0145472
Glyma.08g021900.1	Glyma.08G021900	UniRef100_I1KPJ1 WRKY transcription factor n=4 Tax=Soja TaxID=1462606 RepID=I1KPJ1_SOYBN	WRKY;	2069.04	-1.03122	0.30333	-3.39967	0.000674678	0.0114586
Glyma.04g249000.1	Glyma.04G249000	UniRef100_B2ZGQ4 NAC domain protein n=2 Tax=Glycine max TaxID=3847 RepID=B2ZGQ4_SOYBN	NAM;	2344.34	-1.02639	0.245841	-4.17502	2.98e-05	0.000824248
Glyma.03g130800.1	Glyma.03G130800	UniRef100_UPI000F7CCF0A probable calcium-binding protein CML36 n=1 Tax=Abrus precatorius TaxID=3816 RepID=UPI000F7CCF0A	EF-hand_5; EF-hand_7;	1886.65	-1.01753	0.183245	-5.55284	2.81e-08	1.8e-06
Glyma.07g057400.1	Glyma.07G057400	UniRef100_I1KHX3 WRKY transcription factor n=2 Tax=Glycine max TaxID=3847 RepID=I1KHX3_SOYBN	WRKY;	2005.74	-1.01108	0.263489	-3.83726	0.000124413	0.00289343
Glyma.08g328400.1	Glyma.08G328400	UniRef100_A0A0B2SAX1 Purine permease 21 isoform A n=3 Tax=Soja TaxID=1462606 RepID=A0A0B2SAX1_GLYSO	PUNUT;	1712.3	1.01596	0.217338	4.67456	2.95e-06	0.000106048
Glyma.13g225700.1	Glyma.13G225700	UniRef100_I1M1P7 HSF_DOMAIN domain-containing protein n=2 Tax=Soja TaxID=1462606 RepID=I1M1P7_SOYBN	HSF_DNA-bind;	1882.94	1.0161	0.142722	7.1194	1.08e-12	1.42e-10
Glyma.17g128000.1	Glyma.17G128000	UniRef100_I1MUM7 Malate synthase n=1 Tax=Glycine max TaxID=3847 RepID=I1MUM7_SOYBN	Malate_synthase;	3524.26	1.02302	0.311784	3.28119	0.00103369	0.0158861
Glyma.07g015800.1	Glyma.07G015800	UniRef100_A0A445JQS5 ABC transporter G family member 36 isoform A n=5 Tax=Soja TaxID=1462606 RepID=A0A445JQS5_GLYSO	ABC_trans_N; PDR_assoc; ABC_tran; ABC2_membrane;	15570.5	1.03461	0.185243	5.58515	2.34e-08	1.53e-06
Glyma.18g023200.3	Glyma.18G023200	UniRef100_I1MYY6 Cofac_haem_bdg domain-containing protein n=1 Tax=Glycine max TaxID=3847 RepID=I1MYY6_SOYBN	Cofac_haem_bdg; RETICULATA-like;	1740.8	1.03863	0.288524	3.59979	0.00031848	0.006246
Glyma.07g089400.1	Glyma.07G089400	UniRef100_I1KIU5 Abhydro_lipase domain-containing protein n=2 Tax=Soja TaxID=1462606 RepID=I1KIU5_SOYBN	Abhydro_lipase;	1731.97	1.05725	0.30547	3.46106	0.000538049	0.00968489
Glyma.05g068000.1	Glyma.05G068000	UniRef100_A0A0B2PLF9 Beta-amylase n=2 Tax=Soja TaxID=1462606 RepID=A0A0B2PLF9_GLYSO	Glyco_hydro_14;	10991.8	1.06379	0.235561	4.51596	6.3e-06	0.000207052
Glyma.04g230000.1	Glyma.04G230000	UniRef100_C6T3M7 Uncharacterized protein n=2 Tax=Soja TaxID=1462606 RepID=C6T3M7_SOYBN	NA	5280.65	1.09302	0.271277	4.02916	5.6e-05	0.00145652
Glyma.18g046300.1	Glyma.18G046300	UniRef100_A0A0B2QAK0 Cysteine-rich receptor-like protein kinase 2 n=1 Tax=Glycine soja TaxID=3848 RepID=A0A0B2QAK0_GLYSO	Stress-antifung; Pkinase;	3860.47	1.1239	0.385031	2.91898	0.00351184	0.0429262
Glyma.06g170700.1	Glyma.06G170700	UniRef100_I1KC37 Uncharacterized protein n=1 Tax=Glycine max TaxID=3847 RepID=I1KC37_SOYBN	CBS;	2602.56	1.15603	0.223615	5.16975	2.34e-07	1.1e-05
Glyma.14g026300.1	Glyma.14G026300	UniRef100_I1M6V6 Protein kinase domain-containing protein n=2 Tax=Glycine max TaxID=3847 RepID=I1M6V6_SOYBN	LRR_8; Pkinase_Tyr; Malectin;	1856.73	1.16462	0.224775	5.18129	2.2e-07	1.07e-05
Glyma.04g195300.1	Glyma.04G195300	UniRef100_A0A0B2RHV8 SNF1-related protein kinase regulatory subunit gamma-1 n=2 Tax=Soja TaxID=1462606 RepID=A0A0B2RHV8_GLYSO	CBS;	2233.08	1.17731	0.226412	5.19989	1.99e-07	9.89e-06
Glyma.02g136700.1	Glyma.02G136700	UniRef100_A0A0B2RK92 CCG-binding protein 1 n=2 Tax=Soja TaxID=1462606 RepID=A0A0B2RK92_GLYSO	NA	2282.4	1.18182	0.318028	3.71611	0.000202317	0.0043266
Glyma.19g006900.1	Glyma.19G006900	UniRef100_I1N5P4 3Beta_HSD domain-containing protein n=4 Tax=Soja TaxID=1462606 RepID=I1N5P4_SOYBN	3Beta_HSD;	2489.47	1.19348	0.154197	7.74	9.94e-15	1.54e-12
Glyma.06g123800.1	Glyma.06G123800	UniRef100_C6T5R4 Pathogenesis-related protein n=3 Tax=Soja TaxID=1462606 RepID=C6T5R4_SOYBN	NA	4514.37	1.20927	0.274901	4.39893	1.09e-05	0.000352954
Glyma.12g194000.1	Glyma.12G194000	UniRef100_A0A0R4J4K4 Protein DETOXIFICATION n=3 Tax=Soja TaxID=1462606 RepID=A0A0R4J4K4_SOYBN	MatE;	4520.45	1.21875	0.302378	4.03056	5.56e-05	0.00145652
Glyma.11g106300.1	Glyma.11G106300	UniRef100_A0A445HZZ0 Protein NUCLEAR FUSION DEFECTIVE 4 isoform A n=3 Tax=Soja TaxID=1462606 RepID=A0A445HZZ0_GLYSO	Nodulin-like;	3926.71	1.24906	0.426202	2.93067	0.00338227	0.0419274
Glyma.18g067500.1	Glyma.18G067500	UniRef100_A0A0B2PF96 Uncharacterized protein n=2 Tax=Soja TaxID=1462606 RepID=A0A0B2PF96_GLYSO	NA	5164.23	1.2736	0.237656	5.35901	8.37e-08	4.4e-06
Glyma.11g087500.1	Glyma.11G087500	UniRef100_I1LIC8 MLO-like protein n=2 Tax=Soja TaxID=1462606 RepID=I1LIC8_SOYBN	Mlo;	3388.52	1.31566	0.367957	3.57557	0.000349463	0.00680288
Glyma.06g136600.1	Glyma.06G136600	UniRef100_A0A445K9A9 Two-component response regulator-like PRR95 isoform A n=2 Tax=Glycine soja TaxID=3848 RepID=A0A445K9A9_GLYSO	CCT; Response_reg; Response_reg; CCT;	3752.19	1.32233	0.321897	4.10793	3.99e-05	0.00105973
Glyma.17g138500.1	Glyma.17G138500	UniRef100_A0A445G6H3 Acid beta-fructofuranosidase isoform A n=2 Tax=Glycine soja TaxID=3848 RepID=A0A445G6H3_GLYSO	Glyco_hydro_32C; DUF3357; Glyco_hydro_32N;	4463.3	1.32487	0.43795	3.02517	0.00248492	0.0323286
Glyma.19g244800.1	Glyma.19G244800	UniRef100_I1NC96 BZIP domain-containing protein n=2 Tax=Soja TaxID=1462606 RepID=I1NC96_SOYBN	bZIP_1; bZIP_C;	1826.12	1.33732	0.279911	4.77765	1.77e-06	6.96e-05
Glyma.07g236000.1	Glyma.07G236000	UniRef100_A0A4D6L013 Beta-fructofuranosidase n=1 Tax=Vigna unguiculata TaxID=3917 RepID=A0A4D6L013_VIGUN	Glyco_hydro_100;	2854.24	1.36547	0.401975	3.39689	0.00068156	0.0114586
Glyma.14g223400.5	Glyma.14G223400	UniRef100_A0A0B2PTB5 BTB/POZ domain-containing protein n=2 Tax=Soja TaxID=1462606 RepID=A0A0B2PTB5_GLYSO	BACK; F5_F8_type_C; Methyltransf_FA; BTB; BACK; Methyltransf_FA; BTB;	2645.3	1.38119	0.267409	5.1651	2.4e-07	1.11e-05
Glyma.15g011900.1	Glyma.15G011900	UniRef100_A0A0B2QLX0 Pleiotropic drug resistance protein 1 n=1 Tax=Glycine soja TaxID=3848 RepID=A0A0B2QLX0_GLYSO	ABC_trans_N; PDR_assoc; ABC_tran; ABC2_membrane;	10964.1	1.38266	0.360982	3.83028	0.000127999	0.00295071
Glyma.17g067200.1	Glyma.17G067200	UniRef100_K7MK91 PBPe domain-containing protein n=2 Tax=Soja TaxID=1462606 RepID=K7MK91_SOYBN	SBP_bac_3; Lig_chan;	2620.06	1.39787	0.466666	2.99544	0.0027405	0.0349613
Glyma.07g048900.1	Glyma.07G048900	UniRef100_A0A445JSG5 Anthranilate N-methyltransferase n=1 Tax=Glycine soja TaxID=3848 RepID=A0A445JSG5_GLYSO	Dimerisation; Methyltransf_2;	4987.57	1.42604	0.400701	3.55885	0.000372477	0.00714504
Glyma.11g207500.1	Glyma.11G207500	UniRef100_A0A0B2QAK0 Cysteine-rich receptor-like protein kinase 2 n=1 Tax=Glycine soja TaxID=3848 RepID=A0A0B2QAK0_GLYSO	Stress-antifung; Pkinase;	3560.01	1.44109	0.459734	3.13463	0.00172073	0.0247108
Glyma.09g123800.1	Glyma.09G123800	UniRef100_A0A1S3VM95 probable peroxygenase 5 isoform X1 n=1 Tax=Vigna radiata var. radiata TaxID=3916 RepID=A0A1S3VM95_VIGRR	Caleosin;	3104.04	1.47244	0.259671	5.67039	1.42e-08	1.04e-06
Glyma.13g092500.1	Glyma.13G092500	UniRef100_A0A0R0GKM3 Glyco_transf_20 domain-containing protein n=3 Tax=Soja TaxID=1462606 RepID=A0A0R0GKM3_SOYBN	Trehalose_PPase; Glyco_transf_20;	3831.68	1.49912	0.373058	4.01846	5.86e-05	0.00150929
Glyma.03g070200.1	Glyma.03G070200	UniRef100_A0A0B2QCY6 2-oxoisovalerate dehydrogenase subunit beta 1, mitochondrial isoform A n=2 Tax=Soja TaxID=1462606 RepID=A0A0B2QCY6_GLYSO	Transketolase_C; Transket_pyr;	2606.8	1.50273	0.190091	7.9053	2.67e-15	4.78e-13
Glyma.15g271900.3	Glyma.15G271900	UniRef100_A0A0R0GE08 BHLH domain-containing protein n=2 Tax=Glycine max TaxID=3847 RepID=A0A0R0GE08_SOYBN	HLH;	2065.73	1.59218	0.241751	6.58605	4.52e-11	4.75e-09
Glyma.18g054100.1	Glyma.18G054100	UniRef100_K7MQ41 Protein kinase domain-containing protein n=2 Tax=Soja TaxID=1462606 RepID=K7MQ41_SOYBN	Pkinase;	8123.67	1.59652	0.293632	5.43714	5.41e-08	3.23e-06
Glyma.04g228300.1	Glyma.04G228300	UniRef100_A0A0B2QH41 Two-component response regulator-like APRR5 n=1 Tax=Glycine soja TaxID=3848 RepID=A0A0B2QH41_GLYSO	CCT; Response_reg; Response_reg; CCT;	1901.66	1.60727	0.469126	3.42609	0.000612333	0.010657
Glyma.05g180100.1	Glyma.05G180100	UniRef100_I1K4K8 Acyl-coenzyme A oxidase n=1 Tax=Glycine max TaxID=3847 RepID=I1K4K8_SOYBN	Acyl-CoA_dh_1; Acyl-CoA_dh_M; ACOX;	3447.1	1.62402	0.465473	3.48896	0.000484904	0.00897414
Glyma.18g052600.1	Glyma.18G052600	UniRef100_V7BQM2 AAI domain-containing protein n=1 Tax=Phaseolus vulgaris TaxID=3885 RepID=V7BQM2_PHAVU	NA	6695.88	1.67691	0.43148	3.88642	0.000101732	0.00247548
Glyma.07g243651.1	Glyma.07G243600	UniRef100_C6T588 Bet_v_1 domain-containing protein n=2 Tax=Soja TaxID=1462606 RepID=C6T588_SOYBN	Bet_v_1;	2983.84	1.71597	0.518052	3.31236	0.000925121	0.0146144
Glyma.13g030300.1	Glyma.13G030300	UniRef100_I1JFT4 Lipoxygenase n=3 Tax=Soja TaxID=1462606 RepID=I1JFT4_SOYBN	PLAT; Lipoxygenase;	3799.88	1.7281	0.476912	3.62352	0.000290622	0.00579253
Glyma.17g023000.1	Glyma.17G023000	UniRef100_I1MRE7 CASP-like protein n=2 Tax=Soja TaxID=1462606 RepID=I1MRE7_SOYBN	DUF588;	1676.92	1.75388	0.56647	3.09616	0.00196047	0.0272211
Glyma.14g038300.1	Glyma.14G038300	UniRef100_A0A0R0G8Z2 Cysteine proteinase inhibitor n=1 Tax=Glycine max TaxID=3847 RepID=A0A0R0G8Z2_SOYBN	Cystatin;	1516.43	1.77867	0.470172	3.78302	0.000154937	0.00345063
Glyma.07g126200.2	Glyma.07G126200	UniRef100_A0A0B2P6L1 Gamma-glutamyltranspeptidase 1 n=1 Tax=Glycine soja TaxID=3848 RepID=A0A0B2P6L1_GLYSO	G_glu_transpept;	2260.8	1.78737	0.250038	7.14838	8.78e-13	1.21e-10
Glyma.08g341800.1	Glyma.08G341800	UniRef100_A0A0B2P2G2 Trypsin inhibitor A n=2 Tax=Soja TaxID=1462606 RepID=A0A0B2P2G2_GLYSO	Kunitz_legume;	1685.29	1.82495	0.391474	4.66172	3.14e-06	0.00011136
Glyma.13g285300.3	Glyma.13G285300	UniRef100_O81972 Cytochrome P450 82A2 n=3 Tax=Soja TaxID=1462606 RepID=C82A2_SOYBN	p450;	2886.64	1.85667	0.502943	3.6916	0.000222845	0.00472287
Glyma.17g037400.1	Glyma.17G037400	UniRef100_A0A4D6L013 Beta-fructofuranosidase n=1 Tax=Vigna unguiculata TaxID=3917 RepID=A0A4D6L013_VIGUN	Glyco_hydro_100;	2399.25	1.85786	0.32583	5.70195	1.18e-08	8.89e-07
Glyma.13g043800.1	Glyma.13G043800	UniRef100_I1LX53 ABC transporter domain-containing protein n=4 Tax=Soja TaxID=1462606 RepID=I1LX53_SOYBN	ABC_tran; ABC2_membrane;	1986.18	1.89262	0.44208	4.28117	1.86e-05	0.000561579
Glyma.01g019800.11	Glyma.01G019800	UniRef100_A0A445LXR5 Glycine-rich domain-containing protein 1 isoform A n=1 Tax=Glycine soja TaxID=3848 RepID=A0A445LXR5_GLYSO	GRDP-like;	2208.05	2.14752	0.673027	3.19084	0.00141858	0.0214255
Glyma.01g004200.5	Glyma.01G004200	UniRef100_A0A4D6L4K0 Caffeoyl-CoA O-methyltransferase n=1 Tax=Vigna unguiculata TaxID=3917 RepID=A0A4D6L4K0_VIGUN	Methyltransf_24;	1607.77	2.20237	0.347248	6.34237	2.26e-10	1.98e-08
Glyma.12g138800.4	Glyma.12G138800	UniRef100_A0A0B2PPQ3 (-)-germacrene D synthase n=1 Tax=Glycine soja TaxID=3848 RepID=A0A0B2PPQ3_GLYSO	Terpene_synth; Terpene_synth_C;	3284.88	2.29972	0.428596	5.36569	8.06e-08	4.37e-06
Glyma.12g138800.5	Glyma.12G138800	UniRef100_A0A0B2PPQ3 (-)-germacrene D synthase n=1 Tax=Glycine soja TaxID=3848 RepID=A0A0B2PPQ3_GLYSO	Terpene_synth; Terpene_synth_C;	1785.03	2.37164	0.495003	4.79117	1.66e-06	6.6e-05
Glyma.15g062700.1	Glyma.15G062700	UniRef100_K7M9X3 SCP domain-containing protein n=1 Tax=Glycine max TaxID=3847 RepID=K7M9X3_SOYBN	CAP;	14429.2	2.39469	0.561124	4.26766	1.98e-05	0.000589918
Glyma.06g165200.1	Glyma.06G165200	UniRef100_A0A445KAT5 Chaperone protein ClpC, chloroplastic isoform A n=2 Tax=Soja TaxID=1462606 RepID=A0A445KAT5_GLYSO	UVR; AAA_5; ClpB_D2-small; AAA; Clp_N; UVR; AAA_5; ClpB_D2-small; AAA;	19461.3	2.48722	0.702441	3.54082	0.000398886	0.00754154
Glyma.16g170100.1	Glyma.16G170100	UniRef100_A0A0B2QW53 Extensin-3 n=2 Tax=Soja TaxID=1462606 RepID=A0A0B2QW53_GLYSO	Extensin_2;	1847.72	3.30319	1.03769	3.18321	0.00145651	0.0218726
Glyma.01g242000.7	Glyma.01G242000	UniRef100_I1JAX6 Magnesium transporter n=2 Tax=Soja TaxID=1462606 RepID=I1JAX6_SOYBN	NA	1685.05	3.31022	0.62767	5.27382	1.34e-07	6.88e-06
Glyma.13g361900.6	Glyma.13G361900	UniRef100_A0A445IF59 Pleiotropic drug resistance protein 1 isoform A n=3 Tax=Glycine soja TaxID=3848 RepID=A0A445IF59_GLYSO	ABC_trans_N; PDR_assoc; ABC_tran; ABC2_membrane; PDR_assoc; ABC_tran; ABC2_membrane; ABC_tran; PDR_assoc; ABC2_membrane;	1731.93	4.08943	0.887577	4.60742	4.08e-06	0.00014098
Glyma.05g033500.1	Glyma.05G033500	UniRef100_B0M1A5 Betaine aldehyde dehydrogenase n=3 Tax=Soja TaxID=1462606 RepID=B0M1A5_SOYBN	Aldedh;	2065.1	25.5965	3.90689	6.55163	5.69e-11	5.75e-09

## Sheet: 1mgvsControl (p<0.05; log2FC>1)
transcript_ID	Gene_ID	Top Most Descriptive Uniref100 Viridaeplantae Hit (3)	PFAM Name	baseMean	log2FoldChange	lfcSE	stat	pvalue	padj
Glyma.14g094700.3	Glyma.14G094700	UniRef100_A0A445H4B9 Glycine cleavage system P protein n=2 Tax=Soja TaxID=1462606 RepID=A0A445H4B9_GLYSO	GDC-P;	2996.43	-29.1666	3.90682	-7.46557	8.29e-14	7.76e-13
Glyma.10g172100.3	Glyma.10G172100	UniRef100_I1LBX1 START domain-containing protein n=2 Tax=Glycine max TaxID=3847 RepID=I1LBX1_SOYBN	START;	1262.02	-25.8697	3.9069	-6.62155	3.55e-11	2.28e-10
Glyma.20g017100.2	Glyma.20G017100	UniRef100_I1ND92 STAS domain-containing protein n=2 Tax=Soja TaxID=1462606 RepID=I1ND92_SOYBN	STAS; Sulfate_transp;	1206.54	-9.90727	1.74365	-5.68192	1.33e-08	6.05e-08
Glyma.18g228700.6	Glyma.18G228700	UniRef100_K7MU69 SPX domain-containing protein n=1 Tax=Glycine max TaxID=3847 RepID=K7MU69_SOYBN	SPX; MFS_1;	859.386	-9.74905	2.85736	-3.41191	0.000645088	0.00134975
Glyma.17g003900.2	Glyma.17G003900	UniRef100_K7MJ90 Hexosyltransferase n=1 Tax=Glycine max TaxID=3847 RepID=K7MJ90_SOYBN	Glyco_transf_8;	1674.73	-6.21494	0.7912	-7.85508	4e-15	4.32e-14
Glyma.12g063400.5	Glyma.12G063400	UniRef100_UPI000F7CA6AE actin n=1 Tax=Abrus precatorius TaxID=3816 RepID=UPI000F7CA6AE	Actin;	1371.37	-6.04761	0.920287	-6.57144	4.98e-11	3.13e-10
Glyma.15g011200.1	Glyma.15G011200	UniRef100_A0A445GMA1 Boron transporter 4 isoform A n=2 Tax=Glycine soja TaxID=3848 RepID=A0A445GMA1_GLYSO	HCO3_cotransp;	1504.01	-5.39069	0.606093	-8.89417	5.89e-19	9.79e-18
Glyma.14g016300.2	Glyma.14G016300	UniRef100_I1M6J5 C3H-type 1 Zn transcription factor n=1 Tax=Glycine max TaxID=3847 RepID=I1M6J5_SOYBN	zf-CCCH; Ank_2;	5702.32	-5.01148	1.01627	-4.93124	8.17e-07	2.78e-06
Glyma.08g158100.1	Glyma.08G158100	UniRef100_I3SDA0 Transmembrane protein, putative n=1 Tax=Medicago truncatula TaxID=3880 RepID=I3SDA0_MEDTR	NA	2566.01	-4.72119	0.448398	-10.529	6.35e-26	1.87e-24
Glyma.07g126600.1	Glyma.07G126600	UniRef100_UPI000F7CD994 inositol oxygenase 2-like isoform X2 n=1 Tax=Abrus precatorius TaxID=3816 RepID=UPI000F7CD994	MIOX;	1437.8	-4.30981	0.761083	-5.66274	1.49e-08	6.73e-08
Glyma.08g312000.1	Glyma.08G312000	UniRef100_A0A4D6KLI3 Shikimate O-hydroxycinnamoyltransferase n=1 Tax=Vigna unguiculata TaxID=3917 RepID=A0A4D6KLI3_VIGUN	Transferase;	1376.62	-4.18673	0.378136	-11.072	1.71e-28	6.44e-27
Glyma.03g202600.1	Glyma.03G202600	UniRef100_A0A0B2RF41 RING-type E3 ubiquitin transferase n=2 Tax=Soja TaxID=1462606 RepID=A0A0B2RF41_GLYSO	U-box;	1494.87	-3.9701	0.36963	-10.7407	6.55e-27	2.05e-25
Glyma.03g187000.1	Glyma.03G187000	UniRef100_I1JPS9 Glycosyltransferase n=2 Tax=Soja TaxID=1462606 RepID=I1JPS9_SOYBN	UDPGT;	2273.27	-3.93538	0.213204	-18.4583	4.47e-76	2.35e-73
Glyma.14g010900.2	Glyma.14G010900	UniRef100_I1M6D5 Fructose-bisphosphate aldolase n=2 Tax=Soja TaxID=1462606 RepID=I1M6D5_SOYBN	Glycolytic;	2346.61	-3.66557	0.454122	-8.07177	6.93e-16	8.13e-15
Glyma.01g006000.1	Glyma.01G006000	UniRef100_A0A1S3UER4 uncharacterized protein in LEU2 3'region n=1 Tax=Vigna radiata var. radiata TaxID=3916 RepID=A0A1S3UER4_VIGRR	NA	3801.35	-3.62052	0.536649	-6.74653	1.51e-11	1.03e-10
Glyma.20g124200.1	Glyma.20G124200	UniRef100_UPI000F7CE44C uncharacterized protein LOC113873656 n=1 Tax=Abrus precatorius TaxID=3816 RepID=UPI000F7CE44C	DUF4228;	1069.43	-3.61386	0.272568	-13.2586	4.03e-40	3.31e-38
Glyma.07g253700.7	Glyma.07G253700	UniRef100_A0A445K1J6 Pyruvate, phosphate dikinase n=1 Tax=Glycine soja TaxID=3848 RepID=A0A445K1J6_GLYSO	PEP-utilizers; PPDK_N; PEP-utilizers_C;	1946.27	-3.47437	0.828853	-4.19178	2.77e-05	7.29e-05
Glyma.04g221700.1	Glyma.04G221700	UniRef100_A0A445L3W9 Potassium transporter 2 isoform F n=2 Tax=Soja TaxID=1462606 RepID=A0A445L3W9_GLYSO	GATA-N;	1985.19	-3.37249	0.506133	-6.66326	2.68e-11	1.74e-10
Glyma.20g130300.1	Glyma.20G130300	UniRef100_UPI000549F5EA uncharacterized protein LOC114372007 n=1 Tax=Glycine soja TaxID=3848 RepID=UPI000549F5EA	NA	1776.47	-3.30354	0.162855	-20.2852	1.74e-91	1.52e-88
Glyma.07g125600.1	Glyma.07G125600	UniRef100_UPI000F7CB92F uncharacterized protein LOC113868040 n=1 Tax=Abrus precatorius TaxID=3816 RepID=UPI000F7CB92F	NA	2262.35	-3.25379	0.612639	-5.3111	1.09e-07	4.31e-07
Glyma.03g202400.1	Glyma.03G202400	UniRef100_A0A445LEJ9 BTB/POZ domain-containing protein n=2 Tax=Glycine soja TaxID=3848 RepID=A0A445LEJ9_GLYSO	NA	1421.52	-3.25143	0.785728	-4.13811	3.5e-05	9.01e-05
Glyma.10g168100.1	Glyma.10G168100	UniRef100_I1LBS6 Ammonium transporter n=1 Tax=Glycine max TaxID=3847 RepID=I1LBS6_SOYBN	Ammonium_transp;	6942.69	-3.24161	0.368994	-8.78499	1.56e-18	2.45e-17
Glyma.05g225900.1	Glyma.05G225900	UniRef100_A0A1S3UIG9 uncharacterized protein LOC106765654 n=1 Tax=Vigna radiata var. radiata TaxID=3916 RepID=A0A1S3UIG9_VIGRR	NA	1782.12	-3.17326	0.611677	-5.18781	2.13e-07	7.95e-07
Glyma.09g018600.1	Glyma.09G018600	UniRef100_I1L091 FAD-binding FR-type domain-containing protein n=1 Tax=Glycine max TaxID=3847 RepID=I1L091_SOYBN	Ferric_reduct; FAD_binding_8; NAD_binding_6;	3960	-3.0578	0.196895	-15.5301	2.17e-54	3.17e-52
Glyma.18g099500.1	Glyma.18G099500	UniRef100_I1N0R4 TMEM189_B_dmain domain-containing protein n=1 Tax=Glycine max TaxID=3847 RepID=I1N0R4_SOYBN	TMEM189_B_dmain;	1307.84	-3.04089	0.238653	-12.7419	3.46e-37	2.52e-35
Glyma.05g218400.1	Glyma.05G218400	UniRef100_I1K681 Glutaredoxin domain-containing protein n=2 Tax=Soja TaxID=1462606 RepID=I1K681_SOYBN	Glutaredoxin;	3700.46	-3.0269	0.248079	-12.2014	3.06e-34	1.79e-32
Glyma.10g261000.1	Glyma.10G261000	UniRef100_UPI000549F5EA uncharacterized protein LOC114372007 n=1 Tax=Glycine soja TaxID=3848 RepID=UPI000549F5EA	NA	6145.44	-2.95791	0.323514	-9.14307	6.07e-20	1.12e-18
Glyma.08g264900.5	Glyma.08G264900	UniRef100_A0A445GGG8 Phototropin-2 isoform A n=1 Tax=Glycine soja TaxID=3848 RepID=A0A445GGG8_GLYSO	Pkinase_Tyr; PAS_9; Pkinase; PAS_9;	2358.8	-2.92823	0.458107	-6.39203	1.64e-10	9.54e-10
Glyma.19g187000.1	Glyma.19G187000	UniRef100_I1NAE3 Glycosyltransferase n=2 Tax=Soja TaxID=1462606 RepID=I1NAE3_SOYBN	UDPGT;	4995.19	-2.92695	0.134109	-21.8252	1.34e-105	3.51e-102
Glyma.17g069600.1	Glyma.17G069600	UniRef100_I1MSX9 NAD(P)-bd_dom domain-containing protein n=3 Tax=Soja TaxID=1462606 RepID=I1MSX9_SOYBN	3Beta_HSD;	1350.61	-2.92164	0.492839	-5.92819	3.06e-09	1.49e-08
Glyma.05g063600.1	Glyma.05G063600	UniRef100_I1K0U3 AP2/ERF domain-containing protein n=2 Tax=Soja TaxID=1462606 RepID=I1K0U3_SOYBN	AP2;	1690.36	-2.91496	0.210452	-13.8509	1.26e-43	1.18e-41
Glyma.14g094700.2	Glyma.14G094700	UniRef100_A0A445H4B9 Glycine cleavage system P protein n=2 Tax=Soja TaxID=1462606 RepID=A0A445H4B9_GLYSO	GDC-P;	6365.35	-2.90564	0.752651	-3.86054	0.000113138	0.000267621
Glyma.15g127500.1	Glyma.15G127500	UniRef100_A0A0B2QND4 Polygalacturonase n=1 Tax=Glycine soja TaxID=3848 RepID=A0A0B2QND4_GLYSO	Pectate_lyase_3;	1277.02	-2.87912	0.18319	-15.7166	1.16e-55	1.91e-53
Glyma.06g143700.1	Glyma.06G143700	UniRef100_A0A0B2QW04 GATA-N domain-containing protein n=2 Tax=Soja TaxID=1462606 RepID=A0A0B2QW04_GLYSO	GATA-N;	2742.04	-2.87461	0.45351	-6.33858	2.32e-10	1.32e-09
Glyma.10g243800.1	Glyma.10G243800	UniRef100_A0A445IS64 Early light-induced protein, chloroplastic isoform A n=1 Tax=Glycine soja TaxID=3848 RepID=A0A445IS64_GLYSO	Chloroa_b-bind;	16507.6	-2.83684	0.457299	-6.20347	5.52e-10	2.97e-09
Glyma.19g000900.2	Glyma.19G000900	UniRef100_A0A0B2QDQ7 Actin n=2 Tax=Soja TaxID=1462606 RepID=A0A0B2QDQ7_GLYSO	Actin;	3388.94	-2.83222	0.333419	-8.49445	1.99e-17	2.78e-16
Glyma.11g038600.2	Glyma.11G038600	UniRef100_C6SYY4 Tify domain-containing protein n=2 Tax=Glycine max TaxID=3847 RepID=C6SYY4_SOYBN	tify; CCT_2;	3057.41	-2.8007	0.378666	-7.39622	1.4e-13	1.27e-12
Glyma.17g145400.1	Glyma.17G145400	UniRef100_I1MV52 AP2/ERF domain-containing protein n=2 Tax=Soja TaxID=1462606 RepID=I1MV52_SOYBN	AP2;	1227.77	-2.79555	0.342058	-8.17274	3.01e-16	3.75e-15
Glyma.09g051100.1	Glyma.09G051100	UniRef100_I1L158 Cellulose synthase n=2 Tax=Soja TaxID=1462606 RepID=I1L158_SOYBN	Glyco_trans_2_3; zf-UDP;	1333.86	-2.77983	0.639762	-4.3451	1.39e-05	3.88e-05
Glyma.02g283400.1	Glyma.02G283400	UniRef100_A0A371F7U5 Phytoene synthase, chloroplastic (Fragment) n=1 Tax=Mucuna pruriens TaxID=157652 RepID=A0A371F7U5_MUCPR	SQS_PSY;	2013.02	-2.71793	0.172874	-15.7221	1.07e-55	1.87e-53
Glyma.18g045200.1	Glyma.18G045200	UniRef100_UPI0010170E94 uncharacterized protein LOC114187060 n=1 Tax=Vigna unguiculata TaxID=3917 RepID=UPI0010170E94	NA	5234.24	-2.70904	0.553846	-4.89133	1e-06	3.37e-06
Glyma.14g031200.1	Glyma.14G031200	UniRef100_A0A371F7U5 Phytoene synthase, chloroplastic (Fragment) n=1 Tax=Mucuna pruriens TaxID=157652 RepID=A0A371F7U5_MUCPR	SQS_PSY;	3413.89	-2.68483	0.267701	-10.0292	1.13e-23	2.87e-22
Glyma.10g167800.1	Glyma.10G167800	UniRef100_I1LBS5 Ammonium transporter n=1 Tax=Glycine max TaxID=3847 RepID=I1LBS5_SOYBN	Ammonium_transp;	5245.01	-2.66212	0.27639	-9.63177	5.87e-22	1.28e-20
Glyma.06g045400.1	Glyma.06G045400	UniRef100_A0A445K4Q2 Zinc finger protein ZAT10 n=2 Tax=Soja TaxID=1462606 RepID=A0A445K4Q2_GLYSO	zf-C2H2_6;	4529.08	-2.65765	0.29482	-9.0145	1.98e-19	3.47e-18
Glyma.07g049400.16	Glyma.07G049400	UniRef100_A0A445JSH9 Two-component response regulator-like PRR95 isoform A n=2 Tax=Glycine soja TaxID=3848 RepID=A0A445JSH9_GLYSO	CCT; Response_reg;	1704.95	-2.58915	0.82447	-3.14038	0.00168728	0.00331402
Glyma.01g096600.1	Glyma.01G096600	UniRef100_I1J6C6 BHLH domain-containing protein n=3 Tax=Soja TaxID=1462606 RepID=I1J6C6_SOYBN	HLH; bHLH-MYC_N;	1506.68	-2.57892	0.170099	-15.1613	6.38e-52	8.82e-50
Glyma.15g229400.1	Glyma.15G229400	UniRef100_A0A0B2REB9 Protein LNK3 n=2 Tax=Soja TaxID=1462606 RepID=A0A0B2REB9_GLYSO	NA	1982.87	-2.56543	0.156658	-16.376	2.84e-60	6.78e-58
Glyma.06g125700.1	Glyma.06G125700	UniRef100_A0A445K8Q7 RNA polymerase sigma factor sigE, chloroplastic/mitochondrial isoform A n=2 Tax=Soja TaxID=1462606 RepID=A0A445K8Q7_GLYSO	Sigma70_r2; Sigma70_r4; Sigma70_r3;	4092.64	-2.54773	0.163401	-15.5919	8.26e-55	1.28e-52
Glyma.06g259800.7	Glyma.06G259800	UniRef100_A0A0R0JLQ6 TIR domain-containing protein n=4 Tax=Glycine max TaxID=3847 RepID=A0A0R0JLQ6_SOYBN	LRR_3; TIR_2; NB-ARC; LRR_3; NB-ARC;	1438.86	-2.5422	0.611744	-4.15567	3.24e-05	8.41e-05
Glyma.02g255400.1	Glyma.02G255400	UniRef100_A0A445LU35 Nematode resistance protein-like HSPRO2 n=1 Tax=Glycine soja TaxID=3848 RepID=A0A445LU35_GLYSO	Hs1pro-1_N; Hs1pro-1_C;	3216.74	-2.5417	0.373805	-6.79952	1.05e-11	7.4e-11
Glyma.05g030700.2	Glyma.05G030700	UniRef100_A0A445KIJ2 Plasma membrane ATPase n=2 Tax=Soja TaxID=1462606 RepID=A0A445KIJ2_GLYSO	Cation_ATPase_N; Hydrolase; E1-E2_ATPase;	1384.41	-2.51932	1.0021	-2.51404	0.0119358	0.0200559
Glyma.15g124700.1	Glyma.15G124700	UniRef100_I1MFX7 FAD-binding FR-type domain-containing protein n=1 Tax=Glycine max TaxID=3847 RepID=I1MFX7_SOYBN	Ferric_reduct; FAD_binding_8; NAD_binding_6;	6289.26	-2.51466	0.187855	-13.3862	7.28e-41	6.38e-39
Glyma.17g226902.1	Glyma.17G226800	UniRef100_K7MNF0 Methyltransf_12 domain-containing protein n=1 Tax=Glycine max TaxID=3847 RepID=K7MNF0_SOYBN	Methyltransf_16;	1961.54	-2.47434	0.488226	-5.06802	4.02e-07	1.45e-06
Glyma.01g040200.1	Glyma.01G040200	UniRef100_Q9FQF3 Glutathione S-transferase GST 5 n=1 Tax=Glycine max TaxID=3847 RepID=Q9FQF3_SOYBN	GST_C; GST_N;	2352.72	-2.43373	0.212049	-11.4772	1.72e-30	7.78e-29
Glyma.13g112000.1	Glyma.13G112000	UniRef100_I1LY77 ZIM transcription factor n=1 Tax=Glycine max TaxID=3847 RepID=I1LY77_SOYBN	CCT_2; tify;	5137.65	-2.41966	0.261159	-9.26509	1.95e-20	3.79e-19
Glyma.20g102900.2	Glyma.20G102900	UniRef100_A0A445F350 Myosin-1 isoform A n=1 Tax=Glycine soja TaxID=3848 RepID=A0A445F350_GLYSO	IQ; Myosin_head;	1523.63	-2.41759	0.787225	-3.07103	0.00213324	0.00412217
Glyma.02g143300.1	Glyma.02G143300	UniRef100_I1JF58 Carotenoid isomerase D27 n=1 Tax=Glycine max TaxID=3847 RepID=I1JF58_SOYBN	DUF4033;	1593.58	-2.41552	0.441956	-5.46553	4.62e-08	1.94e-07
Glyma.02g296600.1	Glyma.02G296600	UniRef100_A0A0B2SHQ8 Zinc finger CCCH domain-containing protein 29 n=2 Tax=Soja TaxID=1462606 RepID=A0A0B2SHQ8_GLYSO	zf-CCCH; Ank_2;	9615.89	-2.4076	0.168761	-14.2664	3.55e-46	3.88e-44
Glyma.11g166128.1	Glyma.11G166128	UniRef100_UPI000296348F transcription factor UNE10 n=1 Tax=Glycine max TaxID=3847 RepID=UPI000296348F	HLH;	1348.73	-2.38119	0.12339	-19.2981	5.57e-83	3.66e-80
Glyma.01g204400.1	Glyma.01G204400	UniRef100_I1J9Q4 ZIM transcription factor n=3 Tax=Soja TaxID=1462606 RepID=I1J9Q4_SOYBN	CCT_2; tify;	5886.86	-2.35776	0.525531	-4.48643	7.24e-06	2.11e-05
Glyma.17g236200.1	Glyma.17G236200	UniRef100_A0A445GB57 Zinc finger protein ZAT10 n=1 Tax=Glycine soja TaxID=3848 RepID=A0A445GB57_GLYSO	zf-C2H2_6;	1733.11	-2.3273	0.224375	-10.3724	3.31e-25	8.97e-24
Glyma.08g321100.1	Glyma.08G321100	UniRef100_I1KYC4 Peptidase A1 domain-containing protein n=1 Tax=Glycine max TaxID=3847 RepID=I1KYC4_SOYBN	Asp;	9920.18	-2.32369	0.316668	-7.33796	2.17e-13	1.89e-12
Glyma.06g301500.1	Glyma.06G301500	UniRef100_Q42795 Beta-amylase n=1 Tax=Glycine max TaxID=3847 RepID=Q42795_SOYBN	Glyco_hydro_14;	2629.61	-2.31198	0.290715	-7.95273	1.82e-15	2.06e-14
Glyma.04g208300.1	Glyma.04G208300	UniRef100_A0A445L3E0 NAC domain-containing protein 2 n=2 Tax=Soja TaxID=1462606 RepID=A0A445L3E0_GLYSO	NAM;	2556.69	-2.3081	0.177113	-13.0318	8.07e-39	6.24e-37
Glyma.11g180500.1	Glyma.11G180500	UniRef100_UPI000F7CDD1E probable CCR4-associated factor 1 homolog 9 n=1 Tax=Abrus precatorius TaxID=3816 RepID=UPI000F7CDD1E	CAF1;	2183.21	-2.30622	0.250799	-9.19551	3.73e-20	6.96e-19
Glyma.19g139300.2	Glyma.19G139300	UniRef100_I1N906 Chloroplast magnesium chelatase H subunit n=3 Tax=Soja TaxID=1462606 RepID=I1N906_SOYBN	DUF3479; CobN-Mg_chel;	5874.29	-2.30223	0.492901	-4.67077	3e-06	9.28e-06
Glyma.13g236500.1	Glyma.13G236500	UniRef100_A0A0R4J4U8 AP2/ERF domain-containing protein n=2 Tax=Soja TaxID=1462606 RepID=A0A0R4J4U8_SOYBN	AP2;	1437.53	-2.28921	0.185635	-12.3318	6.11e-35	3.73e-33
Glyma.09g004400.2	Glyma.09G004400	UniRef100_Q8W1A1 Adenosine 5'-phosphosulfate reductase n=2 Tax=Soja TaxID=1462606 RepID=Q8W1A1_SOYBN	Thioredoxin; PAPS_reduct;	2938.69	-2.25652	0.106676	-21.1531	2.59e-99	3.4e-96
Glyma.07g258100.2	Glyma.07G258100	UniRef100_UPI000F7CA5B1 uncharacterized protein LOC113847222 n=1 Tax=Abrus precatorius TaxID=3816 RepID=UPI000F7CA5B1	NA	1451.78	-2.25458	0.378265	-5.96033	2.52e-09	1.24e-08
Glyma.08g018000.1	Glyma.08G018000	UniRef100_I1KPF3 Aminotran_1_2 domain-containing protein n=2 Tax=Soja TaxID=1462606 RepID=I1KPF3_SOYBN	Aminotran_1_2;	1279.9	-2.22993	0.202585	-11.0074	3.52e-28	1.23e-26
Glyma.12g093100.1	Glyma.12G093100	UniRef100_UPI00080A1E56 probable CCR4-associated factor 1 homolog 11 n=1 Tax=Phaseolus angularis TaxID=3914 RepID=UPI00080A1E56	CAF1;	2723.6	-2.22645	0.25072	-8.88021	6.67e-19	1.1e-17
Glyma.06g090500.1	Glyma.06G090500	UniRef100_A0A445K6Z7 Tubulin alpha chain n=2 Tax=Soja TaxID=1462606 RepID=A0A445K6Z7_GLYSO	Tubulin_C; Tubulin;	2801.31	-2.17665	0.531215	-4.09749	4.18e-05	0.000105843
Glyma.09g204500.1	Glyma.09G204500	UniRef100_K7LF24 BHLH domain-containing protein n=2 Tax=Soja TaxID=1462606 RepID=K7LF24_SOYBN	HLH; bHLH-MYC_N;	2789.66	-2.169	0.201525	-10.763	5.15e-27	1.65e-25
Glyma.11g189400.1	Glyma.11G189400	UniRef100_A0A1S3ECY2 uncharacterized protein LOC101503425 isoform X1 n=2 Tax=Cicer arietinum TaxID=3827 RepID=A0A1S3ECY2_CICAR	NA	1656.27	-2.16062	0.19418	-11.1269	9.28e-29	3.7e-27
Glyma.09g262800.1	Glyma.09G262800	UniRef100_A0A445J6G0 (+)-neomenthol dehydrogenase isoform B n=1 Tax=Glycine soja TaxID=3848 RepID=A0A445J6G0_GLYSO	adh_short_C2; adh_short;	1831.05	-2.15188	0.20034	-10.7411	6.52e-27	2.05e-25
Glyma.03g030400.1	Glyma.03G030400	UniRef100_A0A0B2RM29 Cytochrome P450 83B1 n=1 Tax=Glycine soja TaxID=3848 RepID=A0A0B2RM29_GLYSO	p450;	2367.14	-2.14514	0.275025	-7.7998	6.2e-15	6.49e-14
Glyma.20g150600.1	Glyma.20G150600	UniRef100_A0A445F592 Early light-induced protein, chloroplastic n=1 Tax=Glycine soja TaxID=3848 RepID=A0A445F592_GLYSO	Chloroa_b-bind;	44959	-2.13045	0.366241	-5.81706	5.99e-09	2.81e-08
Glyma.17g059100.3	Glyma.17G059100	UniRef100_I1MSL3 CCT domain-containing protein n=2 Tax=Soja TaxID=1462606 RepID=I1MSL3_SOYBN	CCT;	1845.35	-2.12917	0.284047	-7.49583	6.59e-14	6.23e-13
Glyma.11g158200.2	Glyma.11G158200	UniRef100_A0A0B2NXT6 Protein LNK3 n=1 Tax=Glycine soja TaxID=3848 RepID=A0A0B2NXT6_GLYSO	NA	2018.58	-2.12147	0.392831	-5.40046	6.65e-08	2.72e-07
Glyma.04g044900.1	Glyma.04G044900	UniRef100_A0A445KVI2 Zinc finger protein ZAT10 n=1 Tax=Glycine soja TaxID=3848 RepID=A0A445KVI2_GLYSO	zf-C2H2_6;	4448.54	-2.12022	0.239496	-8.85288	8.53e-19	1.38e-17
Glyma.02g303000.1	Glyma.02G303000	UniRef100_I1JJM3 Fructose-bisphosphate aldolase n=1 Tax=Glycine max TaxID=3847 RepID=I1JJM3_SOYBN	Glycolytic;	2494.14	-2.11624	0.177159	-11.9454	6.86e-33	3.76e-31
Glyma.16g040400.1	Glyma.16G040400	UniRef100_A0A445FEZ2 Arabinogalactan protein 14 n=1 Tax=Glycine soja TaxID=3848 RepID=A0A445FEZ2_GLYSO	NA	1942.97	-2.11164	0.366334	-5.76424	8.2e-09	3.8e-08
Glyma.06g189900.1	Glyma.06G189900	UniRef100_A0A445KBW7 Plasma membrane ATPase n=2 Tax=Soja TaxID=1462606 RepID=A0A445KBW7_GLYSO	Cation_ATPase_N; Hydrolase; E1-E2_ATPase;	2787.31	-2.10736	0.208576	-10.1036	5.33e-24	1.36e-22
Glyma.17g174500.2	Glyma.17G174500	UniRef100_I1MVX7 Zeaxanthin epoxidase, chloroplastic n=2 Tax=Soja TaxID=1462606 RepID=I1MVX7_SOYBN	FHA; FAD_binding_3;	3785.59	-2.106	0.735516	-2.86329	0.00419265	0.00766755
Glyma.01g038600.1	Glyma.01G038600	UniRef100_I1J5G9 MYB/HD-like transcription factor n=2 Tax=Soja TaxID=1462606 RepID=I1J5G9_SOYBN	Myb_DNA-binding;	2042.77	-2.10463	0.305213	-6.8956	5.36e-12	3.88e-11
Glyma.08g326000.3	Glyma.08G326000	UniRef100_UPI00103B4D7D zinc finger CCCH domain-containing protein 18-like isoform X1 n=1 Tax=Glycine soja TaxID=3848 RepID=UPI00103B4D7D	RRM_1; OST-HTH;	1502.46	-2.10285	0.496336	-4.23674	2.27e-05	6.09e-05
Glyma.06g081100.1	Glyma.06G081100	UniRef100_A0A0B2QDX4 BURP domain protein RD22 isoform A n=3 Tax=Soja TaxID=1462606 RepID=A0A0B2QDX4_GLYSO	BURP;	3722.64	-2.09409	0.342558	-6.11308	9.77e-10	5.1e-09
Glyma.06g157400.1	Glyma.06G157400	UniRef100_U3LZE5 NAC transcription factor n=2 Tax=Soja TaxID=1462606 RepID=U3LZE5_SOYBN	NAM;	3046.29	-2.08514	0.344927	-6.04515	1.49e-09	7.6e-09
Glyma.14g205600.1	Glyma.14G205600	UniRef100_I1MBL7 AP2/ERF domain-containing protein n=1 Tax=Glycine max TaxID=3847 RepID=I1MBL7_SOYBN	AP2;	2012.63	-2.08363	0.282735	-7.36954	1.71e-13	1.53e-12
Glyma.19g105100.1	Glyma.19G105100	UniRef100_A0A445FEP3 Chalcone synthase n=1 Tax=Glycine soja TaxID=3848 RepID=A0A445FEP3_GLYSO	ACP_syn_III_C; Chal_sti_synt_N;	2131.03	-2.08312	0.506432	-4.11332	3.9e-05	9.95e-05
Glyma.18g004100.3	Glyma.18G004100	UniRef100_A0A445FM61 30S ribosomal protein S1, chloroplastic isoform A n=4 Tax=Soja TaxID=1462606 RepID=A0A445FM61_GLYSO	S1;	1310.62	-2.0612	0.315253	-6.53826	6.22e-11	3.84e-10
Glyma.05g010500.1	Glyma.05G010500	UniRef100_UPI00101684FD uncharacterized protein LOC114178259 n=1 Tax=Vigna unguiculata TaxID=3917 RepID=UPI00101684FD	NA	1217.65	-2.05337	0.394313	-5.20748	1.91e-07	7.21e-07
Glyma.16g178000.1	Glyma.16G178000	UniRef100_A0A445GK34 Heavy metal-associated isoprenylated plant protein 39 n=1 Tax=Glycine soja TaxID=3848 RepID=A0A445GK34_GLYSO	HMA;	2061.34	-2.04905	0.284611	-7.1995	6.04e-13	4.92e-12
Glyma.17g228800.1	Glyma.17G228800	UniRef100_A0A445GAH6 Glycine cleavage system P protein n=2 Tax=Soja TaxID=1462606 RepID=A0A445GAH6_GLYSO	GDC-P;	72015.2	-2.03716	0.117694	-17.3089	4.03e-67	1.32e-64
Glyma.08g255200.1	Glyma.08G255200	UniRef100_B9MSS5 CONSTANS protein n=2 Tax=Soja TaxID=1462606 RepID=B9MSS5_SOYBN	zf-B_box; CCT;	2975.68	-2.03332	0.296275	-6.86294	6.75e-12	4.83e-11
Glyma.04g074500.1	Glyma.04G074500	UniRef100_I1JUL6 Photolyase/cryptochrome alpha/beta domain-containing protein n=2 Tax=Soja TaxID=1462606 RepID=I1JUL6_SOYBN	DNA_photolyase; FAD_binding_7;	1338.53	-2.0271	0.200364	-10.117	4.64e-24	1.21e-22
Glyma.03g261800.4	Glyma.03G261800	UniRef100_C0SNP2 Late elongated hypocotyl and circadian clock associated-1-like protein 2 n=1 Tax=Glycine max TaxID=3847 RepID=C0SNP2_SOYBN	Myb_DNA-binding;	7702.66	-2.01506	0.181971	-11.0736	1.69e-28	6.44e-27
Glyma.06g300800.4	Glyma.06G300800	UniRef100_A0A445HNP7 Protein phosphatase 1 regulatory subunit pprA isoform A n=3 Tax=Soja TaxID=1462606 RepID=A0A445HNP7_GLYSO	LRR_8;	1578.99	-2.0115	0.633986	-3.17279	0.00150983	0.00298108
Glyma.15g243100.1	Glyma.15G243100	UniRef100_A0A445GXT8 Solanesyl diphosphate synthase 2, chloroplastic n=1 Tax=Glycine soja TaxID=3848 RepID=A0A445GXT8_GLYSO	polyprenyl_synt;	6981.88	-2.00723	0.316303	-6.34591	2.21e-10	1.27e-09
Glyma.12g224600.10	Glyma.12G224600	UniRef100_A0A445HTV1 Protein SPA1-RELATED 3 isoform A n=1 Tax=Glycine soja TaxID=3848 RepID=A0A445HTV1_GLYSO	Pkinase; WD40;	2193.57	-1.99955	0.278718	-7.17411	7.28e-13	5.89e-12
Glyma.11g137300.1	Glyma.11G137300	UniRef100_I1LJZ8 RING-type domain-containing protein n=2 Tax=Soja TaxID=1462606 RepID=I1LJZ8_SOYBN	zf-RING_2; zinc_ribbon_9; DUF1117;	1165.32	-1.99155	0.239487	-8.31591	9.11e-17	1.21e-15
Glyma.13g262200.2	Glyma.13G262200	UniRef100_A0A0B2SRC5 Solanesyl diphosphate synthase 1 n=1 Tax=Glycine soja TaxID=3848 RepID=A0A0B2SRC5_GLYSO	polyprenyl_synt;	5871.84	-1.98637	0.295624	-6.71924	1.83e-11	1.22e-10
Glyma.10g000200.1	Glyma.10G000200	UniRef100_A0A0B2SKV9 DNA-binding protein SMUBP-2 n=1 Tax=Glycine soja TaxID=3848 RepID=A0A0B2SKV9_GLYSO	AAA_19;	3358.65	-1.9835	0.230219	-8.61569	6.95e-18	1.02e-16
Glyma.20g133200.1	Glyma.20G133200	UniRef100_I1NG21 C2H2-Zn transcription factor n=1 Tax=Glycine max TaxID=3847 RepID=I1NG21_SOYBN	zf-C2H2_6;	1283.58	-1.98023	0.31624	-6.26179	3.81e-10	2.09e-09
Glyma.19g027400.1	Glyma.19G027400	UniRef100_UPI000F7C79DC uncharacterized protein LOC113867163 isoform X1 n=1 Tax=Abrus precatorius TaxID=3816 RepID=UPI000F7C79DC	DUF4336;	1866.89	-1.9773	0.210739	-9.38267	6.43e-21	1.3e-19
Glyma.13g276700.7	Glyma.13G276700	UniRef100_A0A445IB38 Protein SPA1-RELATED 3 isoform A n=2 Tax=Soja TaxID=1462606 RepID=A0A445IB38_GLYSO	Pkinase; WD40;	2476.35	-1.95866	0.163311	-11.9934	3.85e-33	2.2e-31
Glyma.11g176000.1	Glyma.11G176000	UniRef100_A0A445I470 Transposon Tf2-9 polyprotein n=3 Tax=Soja TaxID=1462606 RepID=A0A445I470_GLYSO	TSP9;	2022.84	-1.95555	0.188903	-10.3522	4.09e-25	1.1e-23
Glyma.19g199500.4	Glyma.19G199500	UniRef100_A0A445FIY6 BEL1-like homeodomain protein 1 isoform A n=2 Tax=Soja TaxID=1462606 RepID=A0A445FIY6_GLYSO	Homeobox_KN; POX;	2175.62	-1.94944	0.380348	-5.12541	2.97e-07	1.09e-06
Glyma.03g005600.1	Glyma.03G005600	UniRef100_I1JK45 Protein DETOXIFICATION n=2 Tax=Glycine max TaxID=3847 RepID=I1JK45_SOYBN	MatE;	1688.91	-1.93844	0.317257	-6.11	9.96e-10	5.18e-09
Glyma.07g001400.1	Glyma.07G001400	UniRef100_I1KG21 Protein kinase domain-containing protein n=1 Tax=Glycine max TaxID=3847 RepID=I1KG21_SOYBN	Usp; Pkinase;	1638.79	-1.93533	0.211974	-9.13003	6.85e-20	1.25e-18
Glyma.11g208700.1	Glyma.11G208700	UniRef100_UPI0010170E94 uncharacterized protein LOC114187060 n=1 Tax=Vigna unguiculata TaxID=3917 RepID=UPI0010170E94	NA	3791.13	-1.90749	0.573295	-3.32724	0.000877108	0.001798
Glyma.05g050100.1	Glyma.05G050100	UniRef100_I1K0E1 GMC_OxRdtase_N domain-containing protein n=2 Tax=Soja TaxID=1462606 RepID=I1K0E1_SOYBN	GMC_oxred_C; GMC_oxred_N;	1386.56	-1.90637	0.516445	-3.69134	0.000223079	0.000501928
Glyma.01g124500.1	Glyma.01G124500	UniRef100_A0A0B2PS04 Ferritin n=2 Tax=Soja TaxID=1462606 RepID=A0A0B2PS04_GLYSO	Ferritin;	4103.95	-1.90588	0.685405	-2.78066	0.00542479	0.00973794
Glyma.10g146600.1	Glyma.10G146600	UniRef100_A0A0R0HT68 Solute carrier family 40 protein n=2 Tax=Soja TaxID=1462606 RepID=A0A0R0HT68_SOYBN	FPN1;	2672.19	-1.90055	0.306925	-6.19224	5.93e-10	3.18e-09
Glyma.06g113200.1	Glyma.06G113200	UniRef100_A0A0B2PNQ9 Photosystem II 22 kDa protein, chloroplastic n=2 Tax=Soja TaxID=1462606 RepID=A0A0B2PNQ9_GLYSO	Chloroa_b-bind;	15680.7	-1.8948	0.26023	-7.28123	3.31e-13	2.81e-12
Glyma.08g177400.1	Glyma.08G177400	UniRef100_A0A4D6KFT8 Divalent anion:Na+ symporter n=1 Tax=Vigna unguiculata TaxID=3917 RepID=A0A4D6KFT8_VIGUN	CitMHS;	1754.82	-1.88717	0.166856	-11.3102	1.17e-29	5.12e-28
Glyma.09g031700.1	Glyma.09G031700	UniRef100_I1L0M5 PPM-type phosphatase domain-containing protein n=1 Tax=Glycine max TaxID=3847 RepID=I1L0M5_SOYBN	PP2C;	1386.4	-1.87774	0.151253	-12.4146	2.18e-35	1.4e-33
Glyma.05g230700.2	Glyma.05G230700	UniRef100_A0A445KSW8 Pentatricopeptide repeat-containing protein isoform A n=2 Tax=Glycine soja TaxID=3848 RepID=A0A445KSW8_GLYSO	PPR_2;	1621.99	-1.87755	0.202925	-9.25242	2.19e-20	4.24e-19
Glyma.09g062600.1	Glyma.09G062600	UniRef100_A0A0R0I8A1 Xyloglucan endotransglucosylase/hydrolase n=2 Tax=Soja TaxID=1462606 RepID=A0A0R0I8A1_SOYBN	XET_C; Glyco_hydro_16;	4364.37	-1.85671	0.613618	-3.02584	0.00247944	0.00474161
Glyma.05g063500.1	Glyma.05G063500	UniRef100_A0A0R4J386 AP2/ERF domain-containing protein n=2 Tax=Soja TaxID=1462606 RepID=A0A0R4J386_SOYBN	AP2;	1191.61	-1.85406	0.264955	-6.99765	2.6e-12	1.98e-11
Glyma.13g032100.1	Glyma.13G032100	UniRef100_I1LXF8 Protein kinase domain-containing protein n=3 Tax=Soja TaxID=1462606 RepID=I1LXF8_SOYBN	Pkinase;	1467.02	-1.85003	0.316773	-5.84025	5.21e-09	2.45e-08
Glyma.11g127800.2	Glyma.11G127800	UniRef100_I1LJQ0 GUN4 domain-containing protein n=2 Tax=Soja TaxID=1462606 RepID=I1LJQ0_SOYBN	GUN4;	1459.36	-1.84538	0.21867	-8.43912	3.2e-17	4.42e-16
Glyma.17g211900.1	Glyma.17G211900	UniRef100_UPI0010160534 myosin-3 n=1 Tax=Vigna unguiculata TaxID=3917 RepID=UPI0010160534	NA	2436.27	-1.83785	0.260305	-7.06035	1.66e-12	1.29e-11
Glyma.12g044700.1	Glyma.12G044700	UniRef100_A0A445HKF1 Polyol transporter 5 isoform A n=2 Tax=Glycine soja TaxID=3848 RepID=A0A445HKF1_GLYSO	Sugar_tr; MFS_1;	5003.62	-1.83703	0.323539	-5.67793	1.36e-08	6.18e-08
Glyma.08g271900.1	Glyma.08G271900	UniRef100_A0A0R0IT59 BHLH domain-containing protein n=2 Tax=Soja TaxID=1462606 RepID=A0A0R0IT59_SOYBN	HLH; bHLH-MYC_N;	2025.29	-1.83355	0.176573	-10.3841	2.93e-25	8.11e-24
Glyma.01g191600.1	Glyma.01G191600	UniRef100_A0A0B2PZI8 Protein CONSERVED IN THE GREEN LINEAGE AND DIATOMS 27, chloroplastic n=3 Tax=Soja TaxID=1462606 RepID=A0A0B2PZI8_GLYSO	DUF1230;	2802.39	-1.82254	0.112727	-16.1677	8.52e-59	1.86e-56
Glyma.10g257900.1	Glyma.10G257900	UniRef100_A0A445ISU6 Zinc finger protein AZF1 n=1 Tax=Glycine soja TaxID=3848 RepID=A0A445ISU6_GLYSO	zf-C2H2_6;	1543.58	-1.81851	0.366464	-4.96233	6.97e-07	2.4e-06
Glyma.12g037700.3	Glyma.12G037700	UniRef100_A0A445HK47 GATA transcription factor n=3 Tax=Soja TaxID=1462606 RepID=A0A445HK47_GLYSO	GATA;	1629.5	-1.79779	0.146949	-12.2341	2.04e-34	1.22e-32
Glyma.12g169600.1	Glyma.12G169600	UniRef100_I1LTF4 Ferredoxin n=2 Tax=Soja TaxID=1462606 RepID=I1LTF4_SOYBN	Fer2;	5453.9	-1.79744	0.103938	-17.2933	5.29e-67	1.54e-64
Glyma.10g097800.1	Glyma.10G097800	UniRef100_I1LAA1 Chloroplast magnesium chelatase H subunit n=1 Tax=Glycine max TaxID=3847 RepID=I1LAA1_SOYBN	DUF3479; CobN-Mg_chel;	17035.3	-1.79332	0.179928	-9.96687	2.13e-23	5.23e-22
Glyma.17g145300.1	Glyma.17G145300	UniRef100_D9IXB2 ERF protein n=2 Tax=Soja TaxID=1462606 RepID=D9IXB2_SOYBN	AP2;	1081.55	-1.78657	0.371338	-4.81118	1.5e-06	4.91e-06
Glyma.02g022000.11	Glyma.02G022000	UniRef100_D0PPG4 PAC motif-containing protein n=4 Tax=Soja TaxID=1462606 RepID=D0PPG4_SOYBN	PAS_9;	1395.55	-1.78264	0.748224	-2.38249	0.0171959	0.0279646
Glyma.02g218300.1	Glyma.02G218300	UniRef100_I1JH44 Glutamyl-tRNA reductase n=1 Tax=Glycine max TaxID=3847 RepID=I1JH44_SOYBN	F420_oxidored; GlutR_dimer; GlutR_N;	3249.36	-1.78028	0.243849	-7.30075	2.86e-13	2.46e-12
Glyma.15g238600.1	Glyma.15G238600	UniRef100_UPI001016ADD6 proline-rich protein 4-like isoform X1 n=1 Tax=Vigna unguiculata TaxID=3917 RepID=UPI001016ADD6	NA	12995.2	-1.78015	0.422239	-4.21598	2.49e-05	6.62e-05
Glyma.19g260900.8	Glyma.19G260900	UniRef100_A0A0R0ETE0 HTH myb-type domain-containing protein n=3 Tax=Glycine max TaxID=3847 RepID=A0A0R0ETE0_SOYBN	Myb_DNA-binding;	2373.84	-1.7797	0.228225	-7.79802	6.29e-15	6.56e-14
Glyma.13g345400.1	Glyma.13G345400	UniRef100_C6TKG9 Lactamase_B domain-containing protein n=4 Tax=Soja TaxID=1462606 RepID=C6TKG9_SOYBN	Lactamase_B; HAGH_C;	1959.61	-1.77783	0.18984	-9.36492	7.61e-21	1.52e-19
Glyma.08g218600.1	Glyma.08G218600	UniRef100_B0LUR7 Transcription factor n=2 Tax=Soja TaxID=1462606 RepID=B0LUR7_SOYBN	WRKY;	1718.31	-1.77774	0.251119	-7.07927	1.45e-12	1.14e-11
Glyma.08g194600.3	Glyma.08G194600	UniRef100_A0A445JH63 ABC transporter C family member 8 isoform A n=1 Tax=Glycine soja TaxID=3848 RepID=A0A445JH63_GLYSO	ABC_membrane; ABC_tran; ABC_tran; ABC_membrane;	1849.65	-1.77636	0.763787	-2.32573	0.020033	0.032225
Glyma.15g169100.1	Glyma.15G169100	UniRef100_I1MH66 Xyloglucan endotransglucosylase/hydrolase n=3 Tax=Soja TaxID=1462606 RepID=I1MH66_SOYBN	XET_C; Glyco_hydro_16;	5355.95	-1.75813	0.409161	-4.2969	1.73e-05	4.74e-05
Glyma.04g028400.1	Glyma.04G028400	UniRef100_I1JT74 Lon N-terminal domain-containing protein n=1 Tax=Glycine max TaxID=3847 RepID=I1JT74_SOYBN	LON_substr_bdg;	4719.48	-1.74489	0.284322	-6.13701	8.41e-10	4.45e-09
Glyma.01g205900.1	Glyma.01G205900	UniRef100_I1J9S3 Lipase_3 domain-containing protein n=2 Tax=Soja TaxID=1462606 RepID=I1J9S3_SOYBN	Lipase_3;	2539.02	-1.7345	0.11677	-14.854	6.55e-50	8.2e-48
Glyma.16g017400.10	Glyma.16G017400	UniRef100_I1MKB1 HTH myb-type domain-containing protein n=1 Tax=Glycine max TaxID=3847 RepID=I1MKB1_SOYBN	Myb_DNA-binding;	4126.59	-1.72741	0.426641	-4.04886	5.15e-05	0.000128692
Glyma.14g094700.1	Glyma.14G094700	UniRef100_A0A445H4B9 Glycine cleavage system P protein n=2 Tax=Soja TaxID=1462606 RepID=A0A445H4B9_GLYSO	GDC-P;	119057	-1.71694	0.0984473	-17.4402	4.09e-68	1.53e-65
Glyma.08g293300.1	Glyma.08G293300	UniRef100_Q0PJB3 MYB transcription factor MYB149 n=1 Tax=Glycine max TaxID=3847 RepID=Q0PJB3_SOYBN	Myb_DNA-binding;	1565.7	-1.71529	0.397403	-4.31625	1.59e-05	4.39e-05
Glyma.02g231100.1	Glyma.02G231100	UniRef100_C6T9W2 Metallophos domain-containing protein n=1 Tax=Glycine max TaxID=3847 RepID=C6T9W2_SOYBN	Metallophos;	1585.08	-1.71192	0.357679	-4.78619	1.7e-06	5.49e-06
Glyma.01g193600.1	Glyma.01G193600	UniRef100_I1J9E1 Calcium-transporting ATPase n=4 Tax=Soja TaxID=1462606 RepID=I1J9E1_SOYBN	Cation_ATPase_N; CaATP_NAI; HAD; Cation_ATPase_C; E1-E2_ATPase; HAD; Cation_ATPase_C; E1-E2_ATPase;	5147.59	-1.70173	0.363957	-4.67563	2.93e-06	9.09e-06
Glyma.18g081100.1	Glyma.18G081100	UniRef100_I1N0D2 GRAS domain-containing protein n=1 Tax=Glycine max TaxID=3847 RepID=I1N0D2_SOYBN	GRAS;	2586.06	-1.6992	0.229101	-7.41679	1.2e-13	1.11e-12
Glyma.07g023300.1	Glyma.07G023300	UniRef100_I1KGT3 WRKY transcription factor n=3 Tax=Soja TaxID=1462606 RepID=I1KGT3_SOYBN	WRKY;	3686.56	-1.69394	0.151911	-11.1509	7.09e-29	2.87e-27
Glyma.13g370100.1	Glyma.13G370100	UniRef100_I1M5Y6 WRKY domain-containing protein n=1 Tax=Glycine max TaxID=3847 RepID=I1M5Y6_SOYBN	WRKY;	2215.26	-1.69341	0.459849	-3.68253	0.000230931	0.000518263
Glyma.15g003400.1	Glyma.15G003400	UniRef100_K7M8Q6 Non-specific serine/threonine protein kinase n=2 Tax=Soja TaxID=1462606 RepID=K7M8Q6_SOYBN	Kinase-like; NAF;	6098.94	-1.68368	0.186955	-9.00581	2.14e-19	3.73e-18
Glyma.04g242000.1	Glyma.04G242000	UniRef100_A0A0B2SC18 Thioredoxin M-type, chloroplastic n=2 Tax=Soja TaxID=1462606 RepID=A0A0B2SC18_GLYSO	Thioredoxin_2;	4573.93	-1.68164	0.197904	-8.49729	1.94e-17	2.73e-16
Glyma.03g243700.1	Glyma.03G243700	UniRef100_A0A0R0KP45 AB hydrolase-1 domain-containing protein n=1 Tax=Glycine max TaxID=3847 RepID=A0A0R0KP45_SOYBN	DAGAT; Abhydrolase_6;	2299.02	-1.67781	0.318716	-5.26429	1.41e-07	5.42e-07
Glyma.12g206600.1	Glyma.12G206600	UniRef100_I1LUI9 HTH myb-type domain-containing protein n=2 Tax=Soja TaxID=1462606 RepID=I1LUI9_SOYBN	Myb_DNA-binding;	1720.25	-1.67599	0.268374	-6.24498	4.24e-10	2.32e-09
Glyma.18g057900.1	Glyma.18G057900	UniRef100_A0A0R0F859 Epimerase domain-containing protein n=4 Tax=Soja TaxID=1462606 RepID=A0A0R0F859_SOYBN	Epimerase;	21828.3	-1.6759	0.331616	-5.05374	4.33e-07	1.54e-06
Glyma.13g204700.2	Glyma.13G204700	UniRef100_A0A445I7I9 Soluble starch synthase 3, chloroplastic/amyloplastic isoform A n=2 Tax=Soja TaxID=1462606 RepID=A0A445I7I9_GLYSO	Glyco_trans_4_4; CBM53;	1716.43	-1.67415	0.293493	-5.70425	1.17e-08	5.33e-08
Glyma.02g001000.1	Glyma.02G001000	UniRef100_A0A0B2Q6G1 DNA-binding protein SMUBP-2 n=2 Tax=Soja TaxID=1462606 RepID=A0A0B2Q6G1_GLYSO	AAA_19; AAA_19; AAA_12;	2691.41	-1.67031	0.284788	-5.8651	4.49e-09	2.13e-08
Glyma.13g330400.1	Glyma.13G330400	UniRef100_A0A445IDI8 Phototropin-1 isoform A n=1 Tax=Glycine soja TaxID=3848 RepID=A0A445IDI8_GLYSO	Pkinase_Tyr; PAS_9;	3928.87	-1.66822	0.34962	-4.77154	1.83e-06	5.86e-06
Glyma.02g038100.5	Glyma.02G038100	UniRef100_A0A445LJ64 Glutamate--glyoxylate aminotransferase 2 isoform A n=2 Tax=Soja TaxID=1462606 RepID=A0A445LJ64_GLYSO	Aminotran_1_2;	2760.44	-1.6526	0.50325	-3.28384	0.00102402	0.0020813
Glyma.15g108700.1	Glyma.15G108700	UniRef100_A0A445GRV2 5'-adenylylsulfate reductase 3, chloroplastic isoform A n=3 Tax=Soja TaxID=1462606 RepID=A0A445GRV2_GLYSO	Thioredoxin; PAPS_reduct;	2864.13	-1.65103	0.138188	-11.9477	6.67e-33	3.73e-31
Glyma.17g134100.1	Glyma.17G134100	UniRef100_A0A371E591 Geraniol 8-hydroxylase (Fragment) n=1 Tax=Mucuna pruriens TaxID=157652 RepID=A0A371E591_MUCPR	p450;	2653.48	-1.64794	0.360545	-4.57068	4.86e-06	1.45e-05
Glyma.15g154700.1	Glyma.15G154700	UniRef100_A0A0B2SU69 Plasma membrane-associated cation-binding protein 1 n=2 Tax=Soja TaxID=1462606 RepID=A0A0B2SU69_GLYSO	DREPP;	3158.18	-1.64396	0.480853	-3.41883	0.000628902	0.0013191
Glyma.15g003300.1	Glyma.15G003300	UniRef100_I1MCA9 WRKY domain-containing protein n=2 Tax=Glycine max TaxID=3847 RepID=I1MCA9_SOYBN	WRKY;	3911	-1.64266	0.249829	-6.57512	4.86e-11	3.06e-10
Glyma.07g000500.1	Glyma.07G000500	UniRef100_UPI0007191137 uncharacterized protein LOC100811347 isoform X2 n=1 Tax=Glycine max TaxID=3847 RepID=UPI0007191137	CIA30; NmrA; NAD_binding_10;	2623.64	-1.64252	0.148898	-11.0312	2.7e-28	9.73e-27
Glyma.20g085900.1	Glyma.20G085900	UniRef100_A0A0B2QY04 Protein PROTON GRADIENT REGULATION 5, chloroplastic n=2 Tax=Soja TaxID=1462606 RepID=A0A0B2QY04_GLYSO	NA	3607.34	-1.63307	0.194308	-8.40455	4.3e-17	5.88e-16
Glyma.07g089500.1	Glyma.07G089500	UniRef100_I1KIU6 ClpS domain-containing protein n=4 Tax=Soja TaxID=1462606 RepID=I1KIU6_SOYBN	ClpS;	2725.54	-1.63223	0.404192	-4.03825	5.39e-05	0.00013421
Glyma.05g168400.1	Glyma.05G168400	UniRef100_I1K498 Ferredoxin n=1 Tax=Glycine max TaxID=3847 RepID=I1K498_SOYBN	Fer2;	21408.6	-1.62688	0.127081	-12.8019	1.6e-37	1.2e-35
Glyma.08g164800.1	Glyma.08G164800	UniRef100_I1KTX5 ZT_dimer domain-containing protein n=2 Tax=Soja TaxID=1462606 RepID=I1KTX5_SOYBN	ZT_dimer; Cation_efflux;	1369.03	-1.61308	0.162487	-9.92745	3.16e-23	7.62e-22
Glyma.07g150400.3	Glyma.07G150400	UniRef100_A0A0B2SPD4 GDSL esterase/lipase CPRD49 n=2 Tax=Soja TaxID=1462606 RepID=A0A0B2SPD4_GLYSO	Lipase_GDSL;	2842.07	-1.6125	0.343259	-4.69762	2.63e-06	8.21e-06
Glyma.07g235400.1	Glyma.07G235400	UniRef100_A0A0B2R3F6 Hydroxymethylglutaryl-CoA lyase, mitochondrial n=2 Tax=Soja TaxID=1462606 RepID=A0A0B2R3F6_GLYSO	HMGL-like;	1318.83	-1.60577	0.120061	-13.3746	8.51e-41	7.22e-39
Glyma.18g090900.1	Glyma.18G090900	UniRef100_K7MQS3 Peptidase A1 domain-containing protein n=1 Tax=Glycine max TaxID=3847 RepID=K7MQS3_SOYBN	Asp;	4657.74	-1.60576	0.318619	-5.03976	4.66e-07	1.65e-06
Glyma.09g047200.1	Glyma.09G047200	UniRef100_A0A0B2SU69 Plasma membrane-associated cation-binding protein 1 n=2 Tax=Soja TaxID=1462606 RepID=A0A0B2SU69_GLYSO	DREPP;	5781.58	-1.60316	0.406323	-3.94553	7.96e-05	0.000192859
Glyma.09g282900.1	Glyma.09G282900	UniRef100_UPI00092E9EFF abscisic acid 8'-hydroxylase 2 isoform X1 n=1 Tax=Lupinus angustifolius TaxID=3871 RepID=UPI00092E9EFF	p450;	4267.5	-1.59999	0.253661	-6.30759	2.83e-10	1.6e-09
Glyma.13g046700.2	Glyma.13G046700	UniRef100_K7LXT1 Rhomboid domain-containing protein n=2 Tax=Glycine max TaxID=3847 RepID=K7LXT1_SOYBN	Rhomboid;	3146.83	-1.59955	0.491417	-3.25497	0.00113404	0.00228722
Glyma.13g204700.1	Glyma.13G204700	UniRef100_A0A445I7I9 Soluble starch synthase 3, chloroplastic/amyloplastic isoform A n=2 Tax=Soja TaxID=1462606 RepID=A0A445I7I9_GLYSO	Glyco_trans_4_4; CBM53;	1281.44	-1.59475	0.715575	-2.22863	0.0258385	0.0405153
Glyma.06g136200.1	Glyma.06G136200	UniRef100_I1KB13 START domain-containing protein n=1 Tax=Glycine max TaxID=3847 RepID=I1KB13_SOYBN	START;	5659.8	-1.59079	0.148353	-10.723	7.94e-27	2.45e-25
Glyma.17g230700.1	Glyma.17G230700	UniRef100_A0A445H4E6 Vacuolar-processing enzyme isoform A n=2 Tax=Soja TaxID=1462606 RepID=A0A445H4E6_GLYSO	Peptidase_C13;	63247.5	-1.56867	0.374364	-4.19024	2.79e-05	7.32e-05
Glyma.09g238100.1	Glyma.09G238100	UniRef100_I1L5X6 Aa_trans domain-containing protein n=1 Tax=Glycine max TaxID=3847 RepID=I1L5X6_SOYBN	Aa_trans;	1337.3	-1.56196	0.461872	-3.3818	0.000720123	0.00149722
Glyma.08g038200.12	Glyma.08G038200	UniRef100_A0A445J9J0 Pentatricopeptide repeat-containing protein isoform A n=2 Tax=Glycine soja TaxID=3848 RepID=A0A445J9J0_GLYSO	PPR_2;	1756.97	-1.55918	0.337085	-4.62546	3.74e-06	1.14e-05
Glyma.18g065900.4	Glyma.18G065900	UniRef100_A0A4D6KMW7 Thylakoid soluble phosphoprotein TSP9 n=1 Tax=Vigna unguiculata TaxID=3917 RepID=A0A4D6KMW7_VIGUN	TSP9;	4433.93	-1.55554	0.194039	-8.01665	1.09e-15	1.24e-14
Glyma.20g076300.1	Glyma.20G076300	UniRef100_A0A0R0E897 Protein kinase domain-containing protein n=2 Tax=Soja TaxID=1462606 RepID=A0A0R0E897_SOYBN	ABC1;	10986.8	-1.55104	0.253405	-6.12079	9.31e-10	4.86e-09
Glyma.16g189500.1	Glyma.16G189500	UniRef100_A0A0B2SCK9 Remorin n=2 Tax=Soja TaxID=1462606 RepID=A0A0B2SCK9_GLYSO	Remorin_N; Remorin_C;	7871.63	-1.54572	0.235555	-6.56204	5.31e-11	3.31e-10
Glyma.08g226600.1	Glyma.08G226600	UniRef100_A0A1S3VX54 uncharacterized protein LOC106779107 isoform X1 n=1 Tax=Vigna radiata var. radiata TaxID=3916 RepID=A0A1S3VX54_VIGRR	CIA30; NmrA; NAD_binding_10; CIA30; NmrA;	8343.94	-1.54224	0.170922	-9.02311	1.83e-19	3.22e-18
Glyma.09g087200.1	Glyma.09G087200	UniRef100_K7LCL7 MFS domain-containing protein n=2 Tax=Soja TaxID=1462606 RepID=K7LCL7_SOYBN	Sugar_tr;	2579.32	-1.53939	0.24186	-6.36479	1.96e-10	1.13e-09
Glyma.06g109200.1	Glyma.06G109200	UniRef100_Q9SYR0 Nitrate reductase (Fragment) n=1 Tax=Glycine max TaxID=3847 RepID=Q9SYR0_SOYBN	Cyt-b5; NAD_binding_1; FAD_binding_6; Mo-co_dimer; Oxidored_molyb; Cyt-b5; NAD_binding_1; FAD_binding_6; Oxidored_molyb; Mo-co_dimer; Cyt-b5; Mo-co_dimer; NAD_binding_1; FAD_binding_6; Oxidored_molyb; Cyt-b5; Oxidored_molyb; NAD_binding_1; FAD_binding_6; Mo-co_dimer; Oxidored_molyb; Cyt-b5; NAD_binding_1; FAD_binding_6; Mo-co_dimer; Cyt-b5; NAD_binding_1; FAD_binding_6; Mo-co_dimer;	5334.91	-1.53275	0.640374	-2.39353	0.0166872	0.0272215
Glyma.01g018400.1	Glyma.01G018400	UniRef100_A0A445LXJ3 Transcription factor MYC2 n=1 Tax=Glycine soja TaxID=3848 RepID=A0A445LXJ3_GLYSO	HLH; bHLH-MYC_N;	4193.1	-1.53028	0.162886	-9.39483	5.73e-21	1.17e-19
Glyma.07g028800.1	Glyma.07G028800	UniRef100_A0A445JRF6 Protein TSS isoform A n=1 Tax=Glycine soja TaxID=3848 RepID=A0A445JRF6_GLYSO	CLU_N; eIF3_p135; TPR_12; eIF3_p135; TPR_12;	3537.11	-1.52875	0.498625	-3.06593	0.00216997	0.00419007
Glyma.02g039000.2	Glyma.02G039000	UniRef100_I1JC75 PB1 domain-containing protein n=1 Tax=Glycine max TaxID=3847 RepID=I1JC75_SOYBN	PB1;	1392.92	-1.5251	0.302139	-5.04767	4.47e-07	1.59e-06
Glyma.13g007200.1	Glyma.13G007200	UniRef100_A0A0B2S0L7 Protein ACTIVITY OF BC1 COMPLEX KINASE 7, chloroplastic isoform A n=2 Tax=Soja TaxID=1462606 RepID=A0A0B2S0L7_GLYSO	ABC1;	5813.08	-1.52233	0.288142	-5.28325	1.27e-07	4.96e-07
Glyma.19g241200.1	Glyma.19G241200	UniRef100_K7N020 AB hydrolase-1 domain-containing protein n=2 Tax=Soja TaxID=1462606 RepID=K7N020_SOYBN	DAGAT; Abhydrolase_6;	2701.42	-1.51869	0.130642	-11.6248	3.08e-31	1.5e-29
Glyma.19g260900.3	Glyma.19G260900	UniRef100_A0A0R0ETE0 HTH myb-type domain-containing protein n=3 Tax=Glycine max TaxID=3847 RepID=A0A0R0ETE0_SOYBN	Myb_DNA-binding;	3626.38	-1.51355	0.376759	-4.01729	5.89e-05	0.000145955
Glyma.11g217200.1	Glyma.11G217200	UniRef100_UPI000F7CB4E9 probable calcium-binding protein CML18 n=1 Tax=Abrus precatorius TaxID=3816 RepID=UPI000F7CB4E9	EF-hand_7;	1841.52	-1.50531	0.121049	-12.4355	1.68e-35	1.1e-33
Glyma.02g292800.1	Glyma.02G292800	UniRef100_G3E7M6 GDP-L-galactose phosphorylase n=2 Tax=Soja TaxID=1462606 RepID=G3E7M6_SOYBN	NA	9288.15	-1.50517	0.0854338	-17.618	1.79e-69	7.86e-67
Glyma.15g108000.1	Glyma.15G108000	UniRef100_A0A445GS31 Soluble starch synthase 3, chloroplastic/amyloplastic isoform A n=1 Tax=Glycine soja TaxID=3848 RepID=A0A445GS31_GLYSO	Glyco_trans_4_4; CBM53;	4672.9	-1.50014	0.212968	-7.04397	1.87e-12	1.45e-11
Glyma.17g012000.7	Glyma.17G012000	UniRef100_A0A445G072 Aminomethyltransferase n=2 Tax=Soja TaxID=1462606 RepID=A0A445G072_GLYSO	GCV_T_C; GCV_T;	4435.6	-1.4858	0.591457	-2.51209	0.0120017	0.0201412
Glyma.01g154900.1	Glyma.01G154900	UniRef100_UPI001016EB90 probable carotenoid cleavage dioxygenase 4, chloroplastic n=1 Tax=Vigna unguiculata TaxID=3917 RepID=UPI001016EB90	RPE65;	27919.4	-1.47171	0.27946	-5.26627	1.39e-07	5.39e-07
Glyma.06g176900.1	Glyma.06G176900	UniRef100_I1KCA8 Elongation factor Tu n=2 Tax=Soja TaxID=1462606 RepID=I1KCA8_SOYBN	GTP_EFTU_D2; GTP_EFTU_D3; GTP_EFTU;	10273.8	-1.47131	0.172486	-8.53001	1.46e-17	2.09e-16
Glyma.08g086600.1	Glyma.08G086600	UniRef100_I1KRI0 AAA domain-containing protein n=1 Tax=Glycine max TaxID=3847 RepID=I1KRI0_SOYBN	FtsH_ext; AAA; Peptidase_M41;	25658.1	-1.4707	0.168671	-8.71933	2.8e-18	4.28e-17
Glyma.19g177600.1	Glyma.19G177600	UniRef100_UPI00098D8B6F thioredoxin-like protein AAED1, chloroplastic n=1 Tax=Cajanus cajan TaxID=3821 RepID=UPI00098D8B6F	AhpC-TSA_2;	3804.29	-1.46712	0.278016	-5.27709	1.31e-07	5.11e-07
Glyma.16g138000.2	Glyma.16G138000	UniRef100_I1MNE2 AB hydrolase-1 domain-containing protein n=4 Tax=Soja TaxID=1462606 RepID=I1MNE2_SOYBN	Abhydrolase_6;	8171.08	-1.46657	0.275497	-5.32334	1.02e-07	4.06e-07
Glyma.13g068000.1	Glyma.13G068000	UniRef100_A0A1S3U0S6 uncharacterized protein LOC106760688 n=1 Tax=Vigna radiata var. radiata TaxID=3916 RepID=A0A1S3U0S6_VIGRR	DUF760;	2530.54	-1.46481	0.310574	-4.71646	2.4e-06	7.53e-06
Glyma.19g257900.1	Glyma.19G257900	UniRef100_A0A4D6KI11 F-type H+-transporting ATPase subunit delta n=1 Tax=Vigna unguiculata TaxID=3917 RepID=A0A4D6KI11_VIGUN	OSCP;	1824.08	-1.46159	0.189778	-7.70154	1.34e-14	1.36e-13
Glyma.06g194800.1	Glyma.06G194800	UniRef100_A0A0B2R2M5 Cyclic dof factor 3 n=2 Tax=Soja TaxID=1462606 RepID=A0A0B2R2M5_GLYSO	zf-Dof;	2224.57	-1.45727	0.17902	-8.14026	3.94e-16	4.76e-15
Glyma.16g203100.1	Glyma.16G203100	UniRef100_I1MQ76 ZnF_CDGSH domain-containing protein n=2 Tax=Soja TaxID=1462606 RepID=I1MQ76_SOYBN	zf-CDGSH;	1802.91	-1.4564	0.408682	-3.56365	0.000365734	0.000793682
Glyma.15g237600.1	Glyma.15G237600	UniRef100_UPI00103ACF62 protein LNK2-like isoform X1 n=1 Tax=Glycine soja TaxID=3848 RepID=UPI00103ACF62	NA	2310.64	-1.45562	0.316088	-4.60509	4.12e-06	1.25e-05
Glyma.12g183100.5	Glyma.12G183100	UniRef100_I1LTT8 Aldo_ket_red domain-containing protein n=1 Tax=Glycine max TaxID=3847 RepID=I1LTT8_SOYBN	Aldo_ket_red;	2757.19	-1.45158	0.298139	-4.86879	1.12e-06	3.75e-06
Glyma.19g123400.1	Glyma.19G123400	UniRef100_A0A1S3TBJ5 uncharacterized protein LOC106753798 n=1 Tax=Vigna radiata var. radiata TaxID=3916 RepID=A0A1S3TBJ5_VIGRR	DUF309;	2645.88	-1.44845	0.209466	-6.91495	4.68e-12	3.44e-11
Glyma.17g137600.1	Glyma.17G137600	UniRef100_P34811 Elongation factor G-1, chloroplastic n=3 Tax=Soja TaxID=1462606 RepID=EFGC1_SOYBN	GTP_EFTU_D2; EFG_C; EFG_II; EFG_IV; GTP_EFTU;	17034.6	-1.4476	0.199464	-7.25741	3.95e-13	3.34e-12
Glyma.03g170300.21	Glyma.03G170300	UniRef100_A0A445LDG2 Transcription factor PIF1 isoform A n=2 Tax=Glycine soja TaxID=3848 RepID=A0A445LDG2_GLYSO	HLH;	2151.57	-1.44746	0.215534	-6.7157	1.87e-11	1.25e-10
Glyma.07g269900.1	Glyma.07G269900	UniRef100_K7L413 Hexosyltransferase n=1 Tax=Glycine max TaxID=3847 RepID=K7L413_SOYBN	Glyco_transf_8;	1706.51	-1.44723	0.219769	-6.58524	4.54e-11	2.88e-10
Glyma.14g010900.1	Glyma.14G010900	UniRef100_I1M6D5 Fructose-bisphosphate aldolase n=2 Tax=Soja TaxID=1462606 RepID=I1M6D5_SOYBN	Glycolytic;	6720.24	-1.44636	0.174406	-8.2931	1.1e-16	1.44e-15
Glyma.04g249700.1	Glyma.04G249700	UniRef100_A0A0B2PNQ9 Photosystem II 22 kDa protein, chloroplastic n=2 Tax=Soja TaxID=1462606 RepID=A0A0B2PNQ9_GLYSO	Chloroa_b-bind;	27868.5	-1.44539	0.225313	-6.41503	1.41e-10	8.31e-10
Glyma.17g088400.1	Glyma.17G088400	UniRef100_A0A151RPX9 Protein apaG n=1 Tax=Cajanus cajan TaxID=3821 RepID=A0A151RPX9_CAJCA	UVR; DUF525;	2975.13	-1.44112	0.215214	-6.69622	2.14e-11	1.41e-10
Glyma.08g174200.1	Glyma.08G174200	UniRef100_I1KU76 Tr-type G domain-containing protein n=1 Tax=Glycine max TaxID=3847 RepID=I1KU76_SOYBN	MMR_HSR1; IF-2;	8322.77	-1.44086	0.122585	-11.754	6.74e-32	3.47e-30
Glyma.12g221000.1	Glyma.12G221000	UniRef100_A0A445HTT4 Protein SYM1 isoform A n=1 Tax=Glycine soja TaxID=3848 RepID=A0A445HTT4_GLYSO	Mpv17_PMP22;	12882	-1.43892	0.25133	-5.72522	1.03e-08	4.74e-08
Glyma.14g203000.1	Glyma.14G203000	UniRef100_A0A0R0GQL4 Non-specific serine/threonine protein kinase n=1 Tax=Glycine max TaxID=3847 RepID=A0A0R0GQL4_SOYBN	Kinase-like; NAF;	2015.52	-1.43861	0.300587	-4.78601	1.7e-06	5.49e-06
Glyma.12g016500.1	Glyma.12G016500	UniRef100_I1LP63 PfkB domain-containing protein n=1 Tax=Glycine max TaxID=3847 RepID=I1LP63_SOYBN	PfkB;	2747.93	-1.43228	0.307086	-4.66408	3.1e-06	9.53e-06
Glyma.05g132000.1	Glyma.05G132000	UniRef100_A0A445KND3 ATP-dependent zinc metalloprotease FTSH 2, chloroplastic isoform C n=3 Tax=Soja TaxID=1462606 RepID=A0A445KND3_GLYSO	FtsH_ext; AAA; Peptidase_M41;	12895.2	-1.43102	0.206338	-6.9353	4.05e-12	3.04e-11
Glyma.15g098100.1	Glyma.15G098100	UniRef100_Q5F304 Beta-amylase n=2 Tax=Soja TaxID=1462606 RepID=Q5F304_SOYBN	Glyco_hydro_14;	5893.19	-1.42142	0.360595	-3.94187	8.08e-05	0.000195642
Glyma.10g159700.1	Glyma.10G159700	UniRef100_I1LBH7 Cysteine synthase n=1 Tax=Glycine max TaxID=3847 RepID=I1LBH7_SOYBN	PALP;	1364.77	-1.41758	0.394429	-3.59402	0.000325615	0.000714885
Glyma.10g159700.18	Glyma.10G159700	UniRef100_I1LBH7 Cysteine synthase n=1 Tax=Glycine max TaxID=3847 RepID=I1LBH7_SOYBN	PALP;	1922.76	-1.41556	0.363406	-3.89525	9.81e-05	0.000234361
Glyma.13g303700.1	Glyma.13G303700	UniRef100_I1M3Z6 B box-type domain-containing protein n=1 Tax=Glycine max TaxID=3847 RepID=I1M3Z6_SOYBN	zf-B_box;	1749.02	-1.41265	0.241684	-5.84504	5.06e-09	2.39e-08
Glyma.13g280600.1	Glyma.13G280600	UniRef100_A0A445IB22 Protein SYM1 isoform A n=1 Tax=Glycine soja TaxID=3848 RepID=A0A445IB22_GLYSO	Mpv17_PMP22;	10285.9	-1.40739	0.208559	-6.74817	1.5e-11	1.02e-10
Glyma.02g026300.1	Glyma.02G026300	UniRef100_A0A445LIM3 Transcription factor KUA1 isoform A n=2 Tax=Soja TaxID=1462606 RepID=A0A445LIM3_GLYSO	Myb_DNA-binding;	1682.6	-1.40411	0.202665	-6.9282	4.26e-12	3.17e-11
Glyma.20g212400.1	Glyma.20G212400	UniRef100_K7N4U8 DUF89 domain-containing protein n=1 Tax=Glycine max TaxID=3847 RepID=K7N4U8_SOYBN	DUF89;	1678.66	-1.40264	0.236427	-5.93264	2.98e-09	1.45e-08
Glyma.08g182100.3	Glyma.08G182100	UniRef100_UPI0003DE9823 cytochrome P450 71D10 isoform X2 n=1 Tax=Glycine max TaxID=3847 RepID=UPI0003DE9823	p450;	4429.61	-1.40033	0.449086	-3.11818	0.00181969	0.00355286
Glyma.13g294300.1	Glyma.13G294300	UniRef100_I1M3P9 HTH myb-type domain-containing protein n=1 Tax=Glycine max TaxID=3847 RepID=I1M3P9_SOYBN	Myb_DNA-binding;	4460.14	-1.39555	0.183199	-7.61771	2.58e-14	2.55e-13
Glyma.19g155000.1	Glyma.19G155000	UniRef100_A0A0B2SM81 Protein trichome birefringence-like 11 n=2 Tax=Soja TaxID=1462606 RepID=A0A0B2SM81_GLYSO	PMR5N; PC-Esterase;	1389.01	-1.39298	0.316201	-4.40538	1.06e-05	3e-05
Glyma.17g105800.1	Glyma.17G105800	UniRef100_K7ML00 PPM-type phosphatase domain-containing protein n=3 Tax=Soja TaxID=1462606 RepID=K7ML00_SOYBN	PP2C;	1684.77	-1.39153	0.319876	-4.35022	1.36e-05	3.81e-05
Glyma.15g081600.2	Glyma.15G081600	UniRef100_A0A0B2QGL0 Protein trichome birefringence-like 38 isoform B n=2 Tax=Soja TaxID=1462606 RepID=A0A0B2QGL0_GLYSO	PMR5N; PC-Esterase;	1828.35	-1.38536	0.238332	-5.81272	6.15e-09	2.87e-08
Glyma.04g165900.2	Glyma.04G165900	UniRef100_A0A0B2SJR8 LON peptidase N-terminal domain and RING finger protein 1 n=2 Tax=Soja TaxID=1462606 RepID=A0A0B2SJR8_GLYSO	zf-C3HC4; TPR_11; LON_substr_bdg;	1432.85	-1.37691	0.217313	-6.33607	2.36e-10	1.34e-09
Glyma.02g057400.1	Glyma.02G057400	UniRef100_I1JCQ7 Succinate dehydrogenase [ubiquinone] flavoprotein subunit, mitochondrial n=1 Tax=Glycine max TaxID=3847 RepID=I1JCQ7_SOYBN	Succ_DH_flav_C; FAD_binding_2;	2026.18	-1.37357	0.330626	-4.15446	3.26e-05	8.44e-05
Glyma.07g273600.1	Glyma.07G273600	UniRef100_I1KNT0 Amino_oxidase domain-containing protein n=2 Tax=Soja TaxID=1462606 RepID=I1KNT0_SOYBN	Amino_oxidase;	4324.6	-1.3723	0.227915	-6.02109	1.73e-09	8.72e-09
Glyma.16g095000.2	Glyma.16G095000	UniRef100_UPI001040C0CA protein WEAK CHLOROPLAST MOVEMENT UNDER BLUE LIGHT 1-like isoform X1 n=1 Tax=Glycine soja TaxID=3848 RepID=UPI001040C0CA	WEMBL;	13244	-1.36383	0.28794	-4.73651	2.17e-06	6.85e-06
Glyma.07g257700.1	Glyma.07G257700	UniRef100_A0A445K1L5 Stem-specific protein TSJT1 isoform A n=1 Tax=Glycine soja TaxID=3848 RepID=A0A445K1L5_GLYSO	GATase_7;	5315.16	-1.35885	0.503465	-2.69901	0.00695469	0.0122499
Glyma.06g121400.1	Glyma.06G121400	UniRef100_C6SVT5 Thioredoxin domain-containing protein n=1 Tax=Glycine max TaxID=3847 RepID=C6SVT5_SOYBN	Thioredoxin_2;	5225.24	-1.35868	0.224811	-6.04365	1.51e-09	7.66e-09
Glyma.03g137000.1	Glyma.03G137000	UniRef100_I1JND2 Chloroplast magnesium chelatase H subunit n=3 Tax=Soja TaxID=1462606 RepID=I1JND2_SOYBN	DUF3479; CobN-Mg_chel;	24246.9	-1.35442	0.139054	-9.74025	2.03e-22	4.52e-21
Glyma.13g047300.1	Glyma.13G047300	UniRef100_A0A0B2SRY7 Allene oxide cyclase 3, chloroplastic n=2 Tax=Soja TaxID=1462606 RepID=A0A0B2SRY7_GLYSO	Allene_ox_cyc;	2664.79	-1.35087	0.53412	-2.52914	0.0114341	0.0192621
Glyma.05g145200.1	Glyma.05G145200	UniRef100_I1K3J5 ANK_REP_REGION domain-containing protein n=2 Tax=Soja TaxID=1462606 RepID=I1K3J5_SOYBN	Ank; Ank_2;	1753.42	-1.35017	0.124665	-10.8304	2.47e-27	8.11e-26
Glyma.15g253000.1	Glyma.15G253000	UniRef100_K7MDV8 Tr-type G domain-containing protein n=2 Tax=Soja TaxID=1462606 RepID=K7MDV8_SOYBN	MMR_HSR1; IF-2;	7393.23	-1.34731	0.168355	-8.00279	1.22e-15	1.38e-14
Glyma.07g059600.1	Glyma.07G059600	UniRef100_UPI001016A5DA uncharacterized protein LOC114166593 n=1 Tax=Vigna unguiculata TaxID=3917 RepID=UPI001016A5DA	DUF2996;	1806.37	-1.34231	0.219836	-6.10594	1.02e-09	5.31e-09
Glyma.17g012100.1	Glyma.17G012100	UniRef100_A0A1S3UTB1 uncharacterized protein LOC106768608 n=1 Tax=Vigna radiata var. radiata TaxID=3916 RepID=A0A1S3UTB1_VIGRR	NA	2904.91	-1.33977	0.268365	-4.99234	5.97e-07	2.07e-06
Glyma.14g084700.1	Glyma.14G084700	UniRef100_Q7Y0Y9 AP2-EREBP transcription factor n=2 Tax=Soja TaxID=1462606 RepID=Q7Y0Y9_SOYBN	AP2;	2159.5	-1.33107	0.270378	-4.923	8.52e-07	2.88e-06
Glyma.03g130300.1	Glyma.03G130300	UniRef100_A0A445LB56 Haloacid dehalogenase-like hydrolase domain-containing protein 3 n=1 Tax=Glycine soja TaxID=3848 RepID=A0A445LB56_GLYSO	HAD_2;	2491.12	-1.32766	0.161832	-8.20396	2.33e-16	2.98e-15
Glyma.02g269700.1	Glyma.02G269700	UniRef100_I1JIK5 WBb98N11.3 protein n=4 Tax=Soja TaxID=1462606 RepID=I1JIK5_SOYBN	PTR2;	1593.76	-1.32269	0.272363	-4.85634	1.2e-06	3.98e-06
Glyma.17g220200.1	Glyma.17G220200	UniRef100_A0A4D6ME62 Alpha/Beta hydrolase fold n=1 Tax=Vigna unguiculata TaxID=3917 RepID=A0A4D6ME62_VIGUN	DUF1350;	2052.04	-1.3198	0.215461	-6.12547	9.04e-10	4.75e-09
Glyma.16g018500.2	Glyma.16G018500	UniRef100_I1MKC8 Starch synthase, chloroplastic/amyloplastic n=1 Tax=Glycine max TaxID=3847 RepID=I1MKC8_SOYBN	Glycos_transf_1; Glyco_transf_5;	3065.13	-1.31505	0.394674	-3.33199	0.000862286	0.00177176
Glyma.06g293400.2	Glyma.06G293400	UniRef100_C6T8R2 RING-type domain-containing protein n=2 Tax=Soja TaxID=1462606 RepID=C6T8R2_SOYBN	zf-C3HC4;	2318.34	-1.3147	0.328951	-3.99665	6.42e-05	0.000158533
Glyma.15g200800.1	Glyma.15G200800	UniRef100_I1MHZ0 Methyltransf_11 domain-containing protein n=2 Tax=Soja TaxID=1462606 RepID=I1MHZ0_SOYBN	Methyltransf_11;	1476.32	-1.3122	0.152181	-8.62261	6.54e-18	9.66e-17
Glyma.04g019100.1	Glyma.04G019100	UniRef100_I1JSX4 AAA domain-containing protein n=2 Tax=Soja TaxID=1462606 RepID=I1JSX4_SOYBN	AAA_5; Peptidase_M41;	32247.3	-1.31106	0.165532	-7.92026	2.37e-15	2.64e-14
Glyma.11g228800.1	Glyma.11G228800	UniRef100_I1LMQ5 Chlorophyll a-b binding protein, chloroplastic n=4 Tax=Soja TaxID=1462606 RepID=I1LMQ5_SOYBN	Chloroa_b-bind;	3691.72	-1.30469	0.322562	-4.04478	5.24e-05	0.00013083
Glyma.11g052100.1	Glyma.11G052100	UniRef100_A0A0B2PZH6 Transcription factor MYB44 n=2 Tax=Soja TaxID=1462606 RepID=A0A0B2PZH6_GLYSO	Myb_DNA-binding;	2458.06	-1.29969	0.164783	-7.88728	3.09e-15	3.37e-14
Glyma.07g052300.1	Glyma.07G052300	UniRef100_A0A445JSM3 Cytochrome P450 78A3 n=1 Tax=Glycine soja TaxID=3848 RepID=A0A445JSM3_GLYSO	p450;	1762.09	-1.29372	0.517655	-2.49919	0.0124479	0.0208363
Glyma.16g028500.1	Glyma.16G028500	UniRef100_UPI001016A5DA uncharacterized protein LOC114166593 n=1 Tax=Vigna unguiculata TaxID=3917 RepID=UPI001016A5DA	DUF2996;	3018.72	-1.29158	0.200338	-6.44701	1.14e-10	6.8e-10
Glyma.18g144100.1	Glyma.18G144100	UniRef100_A0A0B2RRC6 Phosphate transporter n=3 Tax=Soja TaxID=1462606 RepID=A0A0B2RRC6_GLYSO	PHO4;	2294.17	-1.28718	0.140034	-9.1919	3.86e-20	7.14e-19
Glyma.18g239900.1	Glyma.18G239900	UniRef100_A0A445J5X3 Protein LUTEIN DEFICIENT 5, chloroplastic isoform A n=1 Tax=Glycine soja TaxID=3848 RepID=A0A445J5X3_GLYSO	p450;	1510.02	-1.28378	0.216106	-5.94052	2.84e-09	1.39e-08
Glyma.11g097200.1	Glyma.11G097200	UniRef100_A0A445HZP6 Signal recognition particle 43 kDa protein, chloroplastic n=1 Tax=Glycine soja TaxID=3848 RepID=A0A445HZP6_GLYSO	Ank_5; Chromo;	2086.61	-1.28135	0.230444	-5.56035	2.69e-08	1.17e-07
Glyma.13g208200.1	Glyma.13G208200	UniRef100_A0A0R4J509 Peptidase A1 domain-containing protein n=2 Tax=Soja TaxID=1462606 RepID=A0A0R4J509_SOYBN	TAXi_N; TAXi_C;	3830.44	-1.28052	0.577211	-2.21846	0.0265235	0.0413918
Glyma.14g198700.1	Glyma.14G198700	UniRef100_I1MBG0 Metallophos domain-containing protein n=1 Tax=Glycine max TaxID=3847 RepID=I1MBG0_SOYBN	Metallophos;	1506.43	-1.27985	0.35121	-3.64412	0.000268313	0.000595547
Glyma.08g024100.1	Glyma.08G024100	UniRef100_UPI0001BA89BF uncharacterized protein LOC100810596 isoform X2 n=1 Tax=Glycine max TaxID=3847 RepID=UPI0001BA89BF	NA	1549.77	-1.27678	0.279273	-4.57177	4.84e-06	1.44e-05
Glyma.11g071400.2	Glyma.11G071400	UniRef100_I1LHV9 acidPPc domain-containing protein n=2 Tax=Soja TaxID=1462606 RepID=I1LHV9_SOYBN	PAP2;	1638.9	-1.27305	0.236987	-5.37179	7.8e-08	3.15e-07
Glyma.10g089500.1	Glyma.10G089500	UniRef100_A0A0B2NUN7 Photosystem II 5 kDa protein, chloroplastic n=1 Tax=Glycine soja TaxID=3848 RepID=A0A0B2NUN7_GLYSO	NA	3803.38	-1.27278	0.189809	-6.70561	2.01e-11	1.33e-10
Glyma.18g200500.2	Glyma.18G200500	UniRef100_K7MTI1 Vacuolar cation/proton exchanger n=1 Tax=Glycine max TaxID=3847 RepID=K7MTI1_SOYBN	Na_Ca_ex;	9600.48	-1.27097	0.224424	-5.66323	1.49e-08	6.72e-08
Glyma.11g012700.1	Glyma.11G012700	UniRef100_A0A1S3VMS5 uncharacterized protein LOC106776435 n=1 Tax=Vigna radiata var. radiata TaxID=3916 RepID=A0A1S3VMS5_VIGRR	NA	5997.11	-1.26585	0.272452	-4.64614	3.38e-06	1.04e-05
Glyma.06g089800.5	Glyma.06G089800	UniRef100_A0A0B2RS14 Inositol-tetrakisphosphate 1-kinase n=3 Tax=Soja TaxID=1462606 RepID=A0A0B2RS14_GLYSO	Ins134_P3_kin;	3686.05	-1.26562	0.167807	-7.54214	4.62e-14	4.43e-13
Glyma.05g055500.1	Glyma.05G055500	UniRef100_I1K0K6 Elongation factor G-2, chloroplastic n=3 Tax=Soja TaxID=1462606 RepID=EFGC2_SOYBN	GTP_EFTU_D2; EFG_C; EFG_II; EFG_IV; GTP_EFTU;	11079.8	-1.26452	0.232776	-5.43235	5.56e-08	2.31e-07
Glyma.08g272600.1	Glyma.08G272600	UniRef100_UPI0007193293 uncharacterized protein LOC100787304 isoform X1 n=1 Tax=Glycine max TaxID=3847 RepID=UPI0007193293	Mito_carr;	1869.54	-1.26315	0.212606	-5.94127	2.83e-09	1.39e-08
Glyma.13g142400.1	Glyma.13G142400	UniRef100_I1LZ70 HMA domain-containing protein n=2 Tax=Glycine max TaxID=3847 RepID=I1LZ70_SOYBN	HMA;	2664.34	-1.26202	0.173975	-7.254	4.05e-13	3.42e-12
Glyma.08g064600.1	Glyma.08G064600	UniRef100_I1KQU9 RCK N-terminal domain-containing protein n=2 Tax=Glycine max TaxID=3847 RepID=I1KQU9_SOYBN	TrkA_N; Na_H_Exchanger;	4103.83	-1.25475	0.160621	-7.81188	5.63e-15	5.92e-14
Glyma.02g225300.4	Glyma.02G225300	UniRef100_A0A445LSM9 ATP-dependent zinc metalloprotease FTSH 9, chloroplastic isoform A n=2 Tax=Soja TaxID=1462606 RepID=A0A445LSM9_GLYSO	AAA_2; FtsH_ext; Peptidase_M41;	3358.2	-1.25075	0.109865	-11.3845	5e-30	2.23e-28
Glyma.03g056700.1	Glyma.03G056700	UniRef100_C6T7L5 Chloroplast fatty acid desaturase 8 n=1 Tax=Glycine max TaxID=3847 RepID=C6T7L5_SOYBN	FA_desaturase; DUF3474;	3050.3	-1.24641	0.232666	-5.35708	8.46e-08	3.4e-07
Glyma.10g236300.1	Glyma.10G236300	UniRef100_A0A0B2QQ03 Remorin n=2 Tax=Soja TaxID=1462606 RepID=A0A0B2QQ03_GLYSO	Remorin_N; Remorin_C;	1579.93	-1.24328	0.194152	-6.40365	1.52e-10	8.9e-10
Glyma.09g079400.4	Glyma.09G079400	UniRef100_A0A0R0IBP3 Non-specific serine/threonine protein kinase n=1 Tax=Glycine max TaxID=3847 RepID=A0A0R0IBP3_SOYBN	Kinase-like; NAF; NAF; Pkinase;	2633.31	-1.24197	0.251044	-4.94722	7.53e-07	2.57e-06
Glyma.14g215400.4	Glyma.14G215400	UniRef100_A0A445H8U4 Senescence-associated protein SPA15, chloroplastic isoform A n=1 Tax=Glycine soja TaxID=3848 RepID=A0A445H8U4_GLYSO	NA	2065.91	-1.24041	0.187496	-6.6157	3.7e-11	2.36e-10
Glyma.18g023200.1	Glyma.18G023200	UniRef100_I1MYY6 Cofac_haem_bdg domain-containing protein n=1 Tax=Glycine max TaxID=3847 RepID=I1MYY6_SOYBN	Cofac_haem_bdg; RETICULATA-like;	3443.47	-1.23651	0.385229	-3.2098	0.00132829	0.00264451
Glyma.04g228700.1	Glyma.04G228700	UniRef100_I1JYI4 START domain-containing protein n=2 Tax=Soja TaxID=1462606 RepID=I1JYI4_SOYBN	START;	2749.24	-1.23038	0.166889	-7.37241	1.68e-13	1.5e-12
Glyma.09g008100.1	Glyma.09G008100	UniRef100_I1KZW8 PAP_fibrillin domain-containing protein n=1 Tax=Glycine max TaxID=3847 RepID=I1KZW8_SOYBN	PAP_fibrillin;	4078.86	-1.23022	0.326303	-3.77016	0.000163144	0.000374775
Glyma.18g049600.1	Glyma.18G049600	UniRef100_A0A0B2QFS6 NAD(P)H-quinone oxidoreductase subunit N n=2 Tax=Soja TaxID=1462606 RepID=A0A0B2QFS6_GLYSO	NdhN;	2065.4	-1.22867	0.201628	-6.09375	1.1e-09	5.71e-09
Glyma.17g192200.1	Glyma.17G192200	UniRef100_A0A445G911 RNA polymerase sigma factor sigC n=1 Tax=Glycine soja TaxID=3848 RepID=A0A445G911_GLYSO	Sigma70_r3; Sigma70_r2; Sigma70_r4;	2163.74	-1.22644	0.115046	-10.6605	1.56e-26	4.76e-25
Glyma.06g118000.1	Glyma.06G118000	UniRef100_A0A0B2SJ25 NAD(P)H-quinone oxidoreductase subunit M, chloroplastic n=2 Tax=Soja TaxID=1462606 RepID=A0A0B2SJ25_GLYSO	NdhM;	2102.46	-1.22623	0.177234	-6.91874	4.56e-12	3.36e-11
Glyma.12g227800.1	Glyma.12G227800	UniRef100_A0A445HUD1 Sodium/calcium exchanger NCL isoform A n=1 Tax=Glycine soja TaxID=3848 RepID=A0A445HUD1_GLYSO	EF-hand_8; Na_Ca_ex; EF-hand_7; EF-hand_8; EF-hand_7;	6449.34	-1.2225	0.376872	-3.2438	0.00117946	0.00236794
Glyma.06g146900.1	Glyma.06G146900	UniRef100_UPI00098DAF8A ABC transporter F family member 5 n=1 Tax=Cajanus cajan TaxID=3821 RepID=UPI00098DAF8A	ABC_tran_Xtn; ABC_tran;	7791.73	-1.22178	0.170375	-7.17112	7.44e-13	5.98e-12
Glyma.14g150600.1	Glyma.14G150600	UniRef100_A0A0B2QUA1 Chlorophyllide a oxygenase, chloroplastic n=4 Tax=Soja TaxID=1462606 RepID=A0A0B2QUA1_GLYSO	PaO; Rieske;	2053.05	-1.22158	0.222053	-5.50132	3.77e-08	1.6e-07
Glyma.19g109400.1	Glyma.19G109400	UniRef100_I1N864 Thioredoxin domain-containing protein n=2 Tax=Glycine max TaxID=3847 RepID=I1N864_SOYBN	Thioredoxin;	1670.01	-1.22009	0.245894	-4.96186	6.98e-07	2.4e-06
Glyma.09g231900.1	Glyma.09G231900	UniRef100_C6SVJ5 PMEI domain-containing protein n=2 Tax=Soja TaxID=1462606 RepID=C6SVJ5_SOYBN	PMEI;	7103.1	-1.21915	0.317847	-3.83566	0.000125225	0.000293541
Glyma.18g111900.1	Glyma.18G111900	UniRef100_A0A0B2RBR2 Phytoene synthase, chloroplastic n=3 Tax=Soja TaxID=1462606 RepID=A0A0B2RBR2_GLYSO	SQS_PSY;	2097.95	-1.21373	0.15118	-8.02837	9.88e-16	1.13e-14
Glyma.07g262000.3	Glyma.07G262000	UniRef100_A0A1S3UTB1 uncharacterized protein LOC106768608 n=1 Tax=Vigna radiata var. radiata TaxID=3916 RepID=A0A1S3UTB1_VIGRR	NA	2979.07	-1.21289	0.339249	-3.57521	0.000349942	0.000762561
Glyma.12g013300.1	Glyma.12G013300	UniRef100_A0A0B2SIE5 RNA polymerase sigma factor rpoD n=2 Tax=Soja TaxID=1462606 RepID=A0A0B2SIE5_GLYSO	Sigma70_r4; Sigma70_r2; Sigma70_r3;	5825.72	-1.21173	0.232396	-5.21409	1.85e-07	6.98e-07
Glyma.15g029500.1	Glyma.15G029500	UniRef100_A0A445GN99 B-box zinc finger protein 24 isoform B n=2 Tax=Glycine soja TaxID=3848 RepID=A0A445GN99_GLYSO	zf-B_box;	5193.67	-1.21156	0.103452	-11.7113	1.12e-31	5.64e-30
Glyma.18g184000.1	Glyma.18G184000	UniRef100_A0A1S2Z3H3 uncharacterized protein LOC101510131 n=1 Tax=Cicer arietinum TaxID=3827 RepID=A0A1S2Z3H3_CICAR	NA	5344.04	-1.21134	0.210406	-5.75718	8.55e-09	3.95e-08
Glyma.19g194936.1	Glyma.19G194900	UniRef100_A0A445FIT1 Protein BIC1 isoform A n=1 Tax=Glycine soja TaxID=3848 RepID=A0A445FIT1_GLYSO	NA	1723.14	-1.20864	0.305022	-3.96246	7.42e-05	0.000181008
Glyma.07g069600.1	Glyma.07G069600	UniRef100_A0A0B2QZ30 Ascorbate transporter, chloroplastic n=2 Tax=Soja TaxID=1462606 RepID=A0A0B2QZ30_GLYSO	MFS_1;	2649.63	-1.2083	0.238462	-5.06706	4.04e-07	1.45e-06
Glyma.17g084300.1	Glyma.17G084300	UniRef100_C6TEH0 Rhodanese domain-containing protein n=2 Tax=Soja TaxID=1462606 RepID=C6TEH0_SOYBN	Rhodanese;	5992.22	-1.2079	0.170607	-7.08004	1.44e-12	1.13e-11
Glyma.10g185100.1	Glyma.10G185100	UniRef100_UPI00098D9787 uncharacterized protein LOC109799936 isoform X2 n=1 Tax=Cajanus cajan TaxID=3821 RepID=UPI00098D9787	NA	1573.59	-1.20387	0.189928	-6.33857	2.32e-10	1.32e-09
Glyma.10g124200.1	Glyma.10G124200	UniRef100_K7LJ03 Protein kinase domain-containing protein n=3 Tax=Soja TaxID=1462606 RepID=K7LJ03_SOYBN	ABC1;	4585.07	-1.2023	0.221144	-5.43671	5.43e-08	2.26e-07
Glyma.08g021900.1	Glyma.08G021900	UniRef100_I1KPJ1 WRKY transcription factor n=4 Tax=Soja TaxID=1462606 RepID=I1KPJ1_SOYBN	WRKY;	2069.04	-1.20198	0.303575	-3.95943	7.51e-05	0.000183154
Glyma.13g127200.3	Glyma.13G127200	UniRef100_A0A0B2SQI0 Photosystem II reaction center Psb28 protein n=1 Tax=Glycine soja TaxID=3848 RepID=A0A0B2SQI0_GLYSO	Psb28;	1588.64	-1.20024	0.201584	-5.95406	2.62e-09	1.28e-08
Glyma.19g007700.7	Glyma.19G007700	UniRef100_I1N5Q1 Carbonic anhydrase n=2 Tax=Glycine max TaxID=3847 RepID=I1N5Q1_SOYBN	Pro_CA;	27476.2	-1.19651	0.304215	-3.93312	8.38e-05	0.000202533
Glyma.09g042400.1	Glyma.09G042400	UniRef100_A0A0R4J3Y8 RING-type domain-containing protein n=1 Tax=Glycine max TaxID=3847 RepID=A0A0R4J3Y8_SOYBN	zf-RING_2;	1579.35	-1.19451	0.239489	-4.98773	6.11e-07	2.12e-06
Glyma.04g220200.3	Glyma.04G220200	UniRef100_A0A445L3L5 Protein ACTIVITY OF BC1 COMPLEX KINASE 8, chloroplastic isoform A n=3 Tax=Soja TaxID=1462606 RepID=A0A445L3L5_GLYSO	ABC1;	2857.33	-1.19179	0.165534	-7.19963	6.04e-13	4.92e-12
Glyma.10g180100.1	Glyma.10G180100	UniRef100_D2DGW4 Auxin-induced protein n=1 Tax=Glycine max TaxID=3847 RepID=D2DGW4_SOYBN	AUX_IAA;	2204.59	-1.19162	0.348877	-3.41558	0.000636471	0.00133278
Glyma.06g166800.1	Glyma.06G166800	UniRef100_A0A0R0JN56 Bidirectional sugar transporter SWEET n=1 Tax=Glycine max TaxID=3847 RepID=A0A0R0JN56_SOYBN	MtN3_slv;	4130.04	-1.19044	0.327228	-3.63796	0.000274806	0.000609443
Glyma.17g061600.1	Glyma.17G061600	UniRef100_UPI000F7C77DE uncharacterized protein LOC113847253 n=1 Tax=Abrus precatorius TaxID=3816 RepID=UPI000F7C77DE	DUF1517;	1835.16	-1.18983	0.205662	-5.78536	7.24e-09	3.37e-08
Glyma.09g223600.1	Glyma.09G223600	UniRef100_I1L5H1 RNA_pol_sigma70 domain-containing protein n=4 Tax=Soja TaxID=1462606 RepID=I1L5H1_SOYBN	Sigma70_r4; Sigma70_r3; Sigma70_r2; Sigma70_r3; Sigma70_r2;	4301.99	-1.18965	0.29502	-4.03244	5.52e-05	0.000137242
Glyma.10g118900.1	Glyma.10G118900	UniRef100_A0A0B2REI9 Ethylene-responsive transcription factor ERF105 n=2 Tax=Soja TaxID=1462606 RepID=A0A0B2REI9_GLYSO	AP2;	2908.9	-1.18895	0.218892	-5.43168	5.58e-08	2.31e-07
Glyma.11g164700.1	Glyma.11G164700	UniRef100_A0A0B2QN27 Cinnamoyl-CoA reductase 1 n=3 Tax=Soja TaxID=1462606 RepID=A0A0B2QN27_GLYSO	Epimerase;	7058.21	-1.18807	0.407902	-2.91264	0.00358384	0.00664668
Glyma.01g214300.1	Glyma.01G214300	UniRef100_A0A445M689 PGR5-like protein 1A, chloroplastic isoform A n=2 Tax=Soja TaxID=1462606 RepID=A0A445M689_GLYSO	NA	6198.1	-1.18249	0.308875	-3.82836	0.000128998	0.000301338
Glyma.09g071600.1	Glyma.09G071600	UniRef100_A0A0B2PX44 Protein TIFY 10A n=3 Tax=Soja TaxID=1462606 RepID=A0A0B2PX44_GLYSO	CCT_2; tify;	6713.11	-1.18242	0.337053	-3.5081	0.00045132	0.0009635
Glyma.07g057400.1	Glyma.07G057400	UniRef100_I1KHX3 WRKY transcription factor n=2 Tax=Glycine max TaxID=3847 RepID=I1KHX3_SOYBN	WRKY;	2005.74	-1.1813	0.263776	-4.4784	7.52e-06	2.18e-05
Glyma.13g344700.1	Glyma.13G344700	UniRef100_UPI00054A5EA3 B-box zinc finger protein 24-like n=1 Tax=Glycine soja TaxID=3848 RepID=UPI00054A5EA3	zf-B_box;	4943.23	-1.18067	0.118583	-9.95653	2.36e-23	5.75e-22
Glyma.11g232600.1	Glyma.11G232600	UniRef100_Q948P6 Ferritin-3, chloroplastic n=3 Tax=Soja TaxID=1462606 RepID=FRI3_SOYBN	Ferritin;	3199.76	-1.18045	0.367675	-3.21058	0.00132469	0.00263934
Glyma.17g069100.1	Glyma.17G069100	UniRef100_A0A0B2RRA4 Protein ECERIFERUM 3 isoform A n=2 Tax=Soja TaxID=1462606 RepID=A0A0B2RRA4_GLYSO	FA_hydroxylase; Wax2_C;	3072.64	-1.17754	0.525895	-2.23911	0.0251486	0.0395989
Glyma.10g136300.1	Glyma.10G136300	UniRef100_A0A0B2SV94 Protein PROTON GRADIENT REGULATION 5, chloroplastic n=2 Tax=Soja TaxID=1462606 RepID=A0A0B2SV94_GLYSO	NA	2897.1	-1.17028	0.198863	-5.88487	3.98e-09	1.9e-08
Glyma.14g016300.1	Glyma.14G016300	UniRef100_I1M6J5 C3H-type 1 Zn transcription factor n=1 Tax=Glycine max TaxID=3847 RepID=I1M6J5_SOYBN	zf-CCCH; Ank_2;	6867.48	-1.1687	0.391677	-2.98382	0.0028467	0.00538599
Glyma.01g229800.1	Glyma.01G229800	UniRef100_A0A1S3VMS5 uncharacterized protein LOC106776435 n=1 Tax=Vigna radiata var. radiata TaxID=3916 RepID=A0A1S3VMS5_VIGRR	NA	10637.5	-1.1619	0.298902	-3.88724	0.00010139	0.00024201
Glyma.12g210600.1	Glyma.12G210600	UniRef100_Q6Q2Z8 Phosphoenolpyruvate carboxylase n=2 Tax=Soja TaxID=1462606 RepID=Q6Q2Z8_SOYBN	PEPcase;	2122.53	-1.16152	0.229281	-5.06594	4.06e-07	1.46e-06
Glyma.11g022300.1	Glyma.11G022300	UniRef100_UPI00103E97EA phosphoglycerate mutase-like protein AT74H isoform X2 n=1 Tax=Glycine soja TaxID=3848 RepID=UPI00103E97EA	His_Phos_1;	2119.61	-1.1603	0.189088	-6.13627	8.45e-10	4.46e-09
Glyma.14g040200.3	Glyma.14G040200	UniRef100_A0A445H177 Non-specific serine/threonine protein kinase n=2 Tax=Glycine soja TaxID=3848 RepID=A0A445H177_GLYSO	Kinase-like; NAF;	4289.05	-1.15956	0.242315	-4.78534	1.71e-06	5.5e-06
Glyma.18g023200.3	Glyma.18G023200	UniRef100_I1MYY6 Cofac_haem_bdg domain-containing protein n=1 Tax=Glycine max TaxID=3847 RepID=I1MYY6_SOYBN	Cofac_haem_bdg; RETICULATA-like;	1740.8	-1.15953	0.290194	-3.99569	6.45e-05	0.000159023
Glyma.01g098000.3	Glyma.01G098000	UniRef100_UPI0002AA1ACC AUX/IAA superfamily protein n=1 Tax=Glycine max TaxID=3847 RepID=UPI0002AA1ACC	AUX_IAA;	2186.71	-1.15823	0.183777	-6.30236	2.93e-10	1.65e-09
Glyma.11g127100.1	Glyma.11G127100	UniRef100_A0A0B2PF83 B-box zinc finger protein 24 n=2 Tax=Soja TaxID=1462606 RepID=A0A0B2PF83_GLYSO	zf-B_box;	3716.58	-1.15718	0.239347	-4.83475	1.33e-06	4.41e-06
Glyma.11g173700.1	Glyma.11G173700	UniRef100_I1LLL3 Pyr_redox_2 domain-containing protein n=1 Tax=Glycine max TaxID=3847 RepID=I1LLL3_SOYBN	Pyr_redox;	3405.23	-1.15418	0.103934	-11.1049	1.19e-28	4.66e-27
Glyma.11g233800.1	Glyma.11G233800	UniRef100_I1LMV9 Cofac_haem_bdg domain-containing protein n=2 Tax=Soja TaxID=1462606 RepID=I1LMV9_SOYBN	Cofac_haem_bdg; RETICULATA-like;	5063.3	-1.15294	0.238156	-4.84111	1.29e-06	4.28e-06
Glyma.10g117200.1	Glyma.10G117200	UniRef100_A0A1S3V7S2 uncharacterized protein LOC106772337 n=1 Tax=Vigna radiata var. radiata TaxID=3916 RepID=A0A1S3V7S2_VIGRR	Pterin_4a;	2524.09	-1.14751	0.204653	-5.60709	2.06e-08	9.1e-08
Glyma.06g130900.2	Glyma.06G130900	UniRef100_I1KAU7 PPM-type phosphatase domain-containing protein n=2 Tax=Soja TaxID=1462606 RepID=I1KAU7_SOYBN	PP2C; PP2C_2;	1846.06	-1.14468	0.117876	-9.71088	2.71e-22	5.98e-21
Glyma.05g156300.1	Glyma.05G156300	UniRef100_I1K3W8 Rieske domain-containing protein n=2 Tax=Soja TaxID=1462606 RepID=I1K3W8_SOYBN	Rieske; PaO;	8685.74	-1.14441	0.155537	-7.35784	1.87e-13	1.64e-12
Glyma.08g126800.1	Glyma.08G126800	UniRef100_C6SX81 Ferredoxin n=2 Tax=Soja TaxID=1462606 RepID=C6SX81_SOYBN	Fer2;	18284.2	-1.14367	0.131114	-8.72277	2.71e-18	4.17e-17
Glyma.15g240700.1	Glyma.15G240700	UniRef100_I1MIW1 Mitogen-activated protein kinase n=1 Tax=Glycine max TaxID=3847 RepID=I1MIW1_SOYBN	Kdo;	1513.09	-1.13361	0.124479	-9.10686	8.48e-20	1.53e-18
Glyma.06g015900.1	Glyma.06G015900	UniRef100_I1K7A7 Glyceraldehyde-3-phosphate dehydrogenase n=1 Tax=Glycine max TaxID=3847 RepID=I1K7A7_SOYBN	CP12; Gp_dh_N; Gp_dh_C;	8804.8	-1.12974	0.210684	-5.36228	8.22e-08	3.31e-07
Glyma.11g221000.2	Glyma.11G221000	UniRef100_D4N5G3 Rubisco activase n=2 Tax=Soja TaxID=1462606 RepID=D4N5G3_SOYBN	AAA;	112136	-1.12566	0.121816	-9.24065	2.45e-20	4.67e-19
Glyma.14g009900.1	Glyma.14G009900	UniRef100_A0A0B2QR05 Chaperonin-like RbcX protein 2, chloroplastic n=2 Tax=Soja TaxID=1462606 RepID=A0A0B2QR05_GLYSO	RcbX;	2549.32	-1.12534	0.247083	-4.5545	5.25e-06	1.56e-05
Glyma.20g027200.1	Glyma.20G027200	UniRef100_G7JGC6 Nodulin-like protein n=1 Tax=Medicago truncatula TaxID=3880 RepID=G7JGC6_MEDTR	NA	5051.4	-1.12488	0.111225	-10.1136	4.81e-24	1.24e-22
Glyma.19g139300.1	Glyma.19G139300	UniRef100_I1N906 Chloroplast magnesium chelatase H subunit n=3 Tax=Soja TaxID=1462606 RepID=I1N906_SOYBN	DUF3479; CobN-Mg_chel;	9699.55	-1.12457	0.299564	-3.754	0.000174031	0.00039874
Glyma.20g214000.1	Glyma.20G214000	UniRef100_I1NID8 AB hydrolase-1 domain-containing protein n=2 Tax=Soja TaxID=1462606 RepID=I1NID8_SOYBN	Abhydrolase_6;	2121.48	-1.1217	0.224648	-4.99317	5.94e-07	2.06e-06
Glyma.07g091400.1	Glyma.07G091400	UniRef100_A0A445JUG0 Zinc finger protein CONSTANS-LIKE 16 isoform A n=2 Tax=Soja TaxID=1462606 RepID=A0A445JUG0_GLYSO	zf-B_box; CCT;	3939.49	-1.11839	0.264448	-4.22917	2.35e-05	6.28e-05
Glyma.16g089000.1	Glyma.16G089000	UniRef100_F4ZZ27 1-deoxy-D-xylulose 5-phosphate reductoisomerase n=1 Tax=Glycine max TaxID=3847 RepID=F4ZZ27_SOYBN	DXP_redisom_C; DXPR_C; DXP_reductoisom;	79932.7	-1.11813	0.265923	-4.20471	2.61e-05	6.92e-05
Glyma.13g204800.2	Glyma.13G204800	UniRef100_A0A445I7W4 ATP synthase gamma chain, chloroplastic isoform A n=2 Tax=Soja TaxID=1462606 RepID=A0A445I7W4_GLYSO	ATP-synt;	7063.59	-1.11434	0.10564	-10.5485	5.16e-26	1.54e-24
Glyma.10g260200.1	Glyma.10G260200	UniRef100_Q9SEL1 Seed maturation protein PM23 (Fragment) n=1 Tax=Glycine max TaxID=3847 RepID=Q9SEL1_SOYBN	DUF760;	2719.36	-1.11077	0.197324	-5.62916	1.81e-08	8.07e-08
Glyma.02g301200.3	Glyma.02G301200	UniRef100_A0A445LW87 Cellulose synthase-like protein E6 n=1 Tax=Glycine soja TaxID=3848 RepID=A0A445LW87_GLYSO	Cellulose_synt;	2071.05	-1.1083	0.251727	-4.4028	1.07e-05	3.03e-05
Glyma.08g214000.5	Glyma.08G214000	UniRef100_A0A445JI39 Protein TSS isoform A n=1 Tax=Glycine soja TaxID=3848 RepID=A0A445JI39_GLYSO	CLU_N; eIF3_p135; TPR_12;	4893.23	-1.10803	0.400903	-2.76383	0.00571274	0.0101991
Glyma.04g218900.1	Glyma.04G218900	UniRef100_UPI00098DAF8A ABC transporter F family member 5 n=1 Tax=Cajanus cajan TaxID=3821 RepID=UPI00098DAF8A	ABC_tran_Xtn; ABC_tran;	14794.3	-1.10446	0.160201	-6.8942	5.42e-12	3.91e-11
Glyma.14g160600.1	Glyma.14G160600	UniRef100_I0IJN9 Sigma-like factor 5A n=1 Tax=Glycine max TaxID=3847 RepID=I0IJN9_SOYBN	Sigma70_r2; Sigma70_r4; Sigma70_r3; Sigma70_r2; Sigma70_r3;	1542.17	-1.10316	0.197631	-5.58195	2.38e-08	1.05e-07
Glyma.06g114000.1	Glyma.06G114000	UniRef100_I1KAA6 NAC transcription factor n=2 Tax=Soja TaxID=1462606 RepID=I1KAA6_SOYBN	NAM;	5694.99	-1.10266	0.214216	-5.14743	2.64e-07	9.71e-07
Glyma.10g231700.1	Glyma.10G231700	UniRef100_K7LL04 FAD-binding FR-type domain-containing protein n=4 Tax=Soja TaxID=1462606 RepID=K7LL04_SOYBN	Ferric_reduct; FAD_binding_8; NAD_binding_6;	1807.14	-1.10258	0.229477	-4.80473	1.55e-06	5.05e-06
Glyma.06g158400.1	Glyma.06G158400	UniRef100_UPI000719277E uncharacterized protein LOC100777483 isoform X2 n=1 Tax=Glycine max TaxID=3847 RepID=UPI000719277E	Polyketide_cyc;	2489.89	-1.09756	0.285349	-3.84636	0.000119885	0.000281303
Glyma.16g217700.1	Glyma.16G217700	UniRef100_A0A445GLJ1 Protein REVEILLE 7 isoform A n=2 Tax=Soja TaxID=1462606 RepID=A0A445GLJ1_GLYSO	Myb_DNA-binding;	1954.7	-1.09646	0.232717	-4.71155	2.46e-06	7.7e-06
Glyma.04g132400.1	Glyma.04G132400	UniRef100_A0A0B2PT92 Protein MAINTENANCE OF PSII UNDER HIGH LIGHT 1 isoform A n=2 Tax=Soja TaxID=1462606 RepID=A0A0B2PT92_GLYSO	NA	3422.65	-1.09589	0.181928	-6.02379	1.7e-09	8.59e-09
Glyma.07g177100.1	Glyma.07G177100	UniRef100_A0A0B2S1N4 Pentatricopeptide repeat-containing protein, chloroplastic n=3 Tax=Soja TaxID=1462606 RepID=A0A0B2S1N4_GLYSO	PPR; PPR_2;	2447.81	-1.09535	0.0991317	-11.0495	2.21e-28	8.16e-27
Glyma.10g075000.1	Glyma.10G075000	UniRef100_A0A1S3VVW9 uncharacterized protein LOC106778736 n=1 Tax=Vigna radiata var. radiata TaxID=3916 RepID=A0A1S3VVW9_VIGRR	NA	1538.13	-1.09469	0.19752	-5.54217	2.99e-08	1.28e-07
Glyma.05g215900.1	Glyma.05G215900	UniRef100_I1K6A3 WRKY domain-containing protein n=2 Tax=Soja TaxID=1462606 RepID=I1K6A3_SOYBN	WRKY;	5841.81	-1.09382	0.285698	-3.82858	0.000128886	0.000301338
Glyma.08g014400.1	Glyma.08G014400	UniRef100_A0A0B2QQ28 Phosphorylated carbohydrates phosphatase n=1 Tax=Glycine soja TaxID=3848 RepID=A0A0B2QQ28_GLYSO	HAD_2;	1680.93	-1.09381	0.181076	-6.0406	1.54e-09	7.79e-09
Glyma.08g220500.3	Glyma.08G220500	UniRef100_UPI00103BE640 uncharacterized protein LOC114422511 isoform X1 n=1 Tax=Glycine soja TaxID=3848 RepID=UPI00103BE640	NA	1791.02	-1.08705	0.431903	-2.51688	0.0118399	0.0199073
Glyma.17g108300.1	Glyma.17G108300	UniRef100_K7ML12 MFS domain-containing protein n=1 Tax=Glycine max TaxID=3847 RepID=K7ML12_SOYBN	MFS_1;	1560.18	-1.08623	0.285018	-3.81108	0.000138363	0.000321218
Glyma.11g042200.1	Glyma.11G042200	UniRef100_A0A0R4J4A7 Glycine cleavage system H protein n=2 Tax=Soja TaxID=1462606 RepID=A0A0R4J4A7_SOYBN	GCV_H;	3627.02	-1.08215	0.197238	-5.48651	4.1e-08	1.73e-07
Glyma.11g111400.1	Glyma.11G111400	UniRef100_A0A445I0H1 Fructose-bisphosphate aldolase n=2 Tax=Soja TaxID=1462606 RepID=A0A445I0H1_GLYSO	Glycolytic;	31870.1	-1.08134	0.109902	-9.83909	7.64e-23	1.75e-21
Glyma.19g045600.1	Glyma.19G045600	UniRef100_A0A0B2S5Q3 Thylakoid membrane protein n=1 Tax=Glycine soja TaxID=3848 RepID=A0A0B2S5Q3_GLYSO	DUF2854;	6548.24	-1.08008	0.23891	-4.52087	6.16e-06	1.81e-05
Glyma.10g094900.1	Glyma.10G094900	UniRef100_I1L9W8 PDZ domain-containing protein n=1 Tax=Glycine max TaxID=3847 RepID=I1L9W8_SOYBN	PDZ; Peptidase_S41;	4508.5	-1.07851	0.14975	-7.20209	5.93e-13	4.87e-12
Glyma.19g168300.2	Glyma.19G168300	UniRef100_A0A445FHM7 TPR_REGION domain-containing protein n=2 Tax=Soja TaxID=1462606 RepID=A0A445FHM7_GLYSO	NA	2194.4	-1.07839	0.379204	-2.84382	0.00445767	0.0081071
Glyma.08g134400.1	Glyma.08G134400	UniRef100_A0A445JE87 Chaperone protein dnaJ A6, chloroplastic isoform A n=2 Tax=Soja TaxID=1462606 RepID=A0A445JE87_GLYSO	DnaJ_CXXCXGXG; DnaJ_C; DnaJ;	1739.63	-1.07781	0.165862	-6.49823	8.13e-11	4.93e-10
Glyma.19g007700.6	Glyma.19G007700	UniRef100_I1N5Q1 Carbonic anhydrase n=2 Tax=Glycine max TaxID=3847 RepID=I1N5Q1_SOYBN	Pro_CA;	15475	-1.0766	0.260777	-4.12842	3.65e-05	9.37e-05
Glyma.11g048300.1	Glyma.11G048300	UniRef100_A0A0B2PV13 Calcium-transporting ATPase n=5 Tax=Soja TaxID=1462606 RepID=A0A0B2PV13_GLYSO	Cation_ATPase_N; CaATP_NAI; HAD; Cation_ATPase_C; E1-E2_ATPase;	4777.59	-1.0665	0.485066	-2.19867	0.0279016	0.043465
Glyma.15g152900.1	Glyma.15G152900	UniRef100_A0A0R0GC63 C2 domain-containing protein n=2 Tax=Soja TaxID=1462606 RepID=A0A0R0GC63_SOYBN	C2;	1779.96	-1.06617	0.367259	-2.90304	0.0036956	0.00682984
Glyma.02g012500.1	Glyma.02G012500	UniRef100_A0A0B2PM33 Calvin cycle protein CP12 n=2 Tax=Soja TaxID=1462606 RepID=A0A0B2PM33_GLYSO	CP12;	4766.35	-1.0634	0.280234	-3.79467	0.00014784	0.00034171
Glyma.11g104100.1	Glyma.11G104100	UniRef100_A0A1S3VM11 uncharacterized protein LOC106776452 n=1 Tax=Vigna radiata var. radiata TaxID=3916 RepID=A0A1S3VM11_VIGRR	DUF3067;	2450.56	-1.0613	0.264895	-4.00647	6.16e-05	0.000152228
Glyma.08g259200.1	Glyma.08G259200	UniRef100_A0A0B2Q2L6 Chitinase-like protein 1 n=2 Tax=Soja TaxID=1462606 RepID=A0A0B2Q2L6_GLYSO	Glyco_hydro_19;	2320.33	-1.06079	0.298987	-3.54796	0.000388227	0.000838341
Glyma.14g200200.1	Glyma.14G200200	UniRef100_A0A0B4SXU4 WRKY n=1 Tax=Glycine max TaxID=3847 RepID=A0A0B4SXU4_SOYBN	WRKY;	9231.7	-1.05892	0.203875	-5.19396	2.06e-07	7.72e-07
Glyma.19g223600.1	Glyma.19G223600	UniRef100_A0A445FKA7 DEAD-box ATP-dependent RNA helicase 3, chloroplastic isoform B n=1 Tax=Glycine soja TaxID=3848 RepID=A0A445FKA7_GLYSO	ResIII; zf-CCHC; GUCT; Helicase_C; ResIII; GUCT; Helicase_C;	5547.89	-1.05878	0.175357	-6.03784	1.56e-09	7.89e-09
Glyma.14g021800.2	Glyma.14G021800	UniRef100_G3E7M6 GDP-L-galactose phosphorylase n=2 Tax=Soja TaxID=1462606 RepID=G3E7M6_SOYBN	NA	3102.63	-1.05873	0.243816	-4.34234	1.41e-05	3.92e-05
Glyma.16g107300.6	Glyma.16G107300	UniRef100_I1MMH5 Pectin acetylesterase n=2 Tax=Glycine max TaxID=3847 RepID=I1MMH5_SOYBN	PAE;	3210.32	-1.05836	0.32584	-3.24809	0.00116182	0.00233788
Glyma.06g190200.1	Glyma.06G190200	UniRef100_I1KCP4 Homeobox domain-containing protein n=2 Tax=Soja TaxID=1462606 RepID=I1KCP4_SOYBN	Homeodomain; HALZ;	2033.68	-1.05787	0.287851	-3.67506	0.000237791	0.000532294
Glyma.20g130900.3	Glyma.20G130900	UniRef100_Q9SEL1 Seed maturation protein PM23 (Fragment) n=1 Tax=Glycine max TaxID=3847 RepID=Q9SEL1_SOYBN	DUF760;	1976.48	-1.05535	0.323694	-3.26032	0.00111286	0.00225315
Glyma.17g174500.1	Glyma.17G174500	UniRef100_I1MVX7 Zeaxanthin epoxidase, chloroplastic n=2 Tax=Soja TaxID=1462606 RepID=I1MVX7_SOYBN	FHA; FAD_binding_3;	26001	-1.05355	0.229321	-4.5942	4.34e-06	1.3e-05
Glyma.18g116900.1	Glyma.18G116900	UniRef100_A0A445FS10 Serine--glyoxylate aminotransferase isoform A n=2 Tax=Soja TaxID=1462606 RepID=A0A445FS10_GLYSO	Aminotran_5;	18190.4	-1.05122	0.230254	-4.56545	4.98e-06	1.49e-05
Glyma.05g166800.1	Glyma.05G166800	UniRef100_A0A445JDP2 Protein MET1, chloroplastic n=1 Tax=Glycine soja TaxID=3848 RepID=A0A445JDP2_GLYSO	TPR_16;	6986.62	-1.04966	0.132439	-7.92561	2.27e-15	2.54e-14
Glyma.01g190100.1	Glyma.01G190100	UniRef100_Q0PJJ1 MYB transcription factor MYB112 n=2 Tax=Glycine max TaxID=3847 RepID=Q0PJJ1_SOYBN	Myb_DNA-binding;	1566.77	-1.04872	0.24116	-4.34864	1.37e-05	3.83e-05
Glyma.02g282100.1	Glyma.02G282100	UniRef100_I1JJ02 BHLH domain-containing protein n=2 Tax=Soja TaxID=1462606 RepID=I1JJ02_SOYBN	HLH;	1618.03	-1.04855	0.154654	-6.78001	1.2e-11	8.31e-11
Glyma.19g177700.1	Glyma.19G177700	UniRef100_A0A371GD91 Pentatricopeptide repeat-containing protein, chloroplastic (Fragment) n=1 Tax=Mucuna pruriens TaxID=157652 RepID=A0A371GD91_MUCPR	PPR; PPR_2;	1805.54	-1.04417	0.163566	-6.38379	1.73e-10	1e-09
Glyma.11g226900.1	Glyma.11G226900	UniRef100_A0A445HH10 Sedoheptulose-1,7-bisphosphatase, chloroplastic isoform B n=3 Tax=Soja TaxID=1462606 RepID=A0A445HH10_GLYSO	FBPase;	13442.2	-1.04367	0.178639	-5.84234	5.15e-09	2.43e-08
Glyma.20g010600.1	Glyma.20G010600	UniRef100_A0A0B2NPJ5 Pentatricopeptide repeat-containing protein, chloroplastic n=3 Tax=Soja TaxID=1462606 RepID=A0A0B2NPJ5_GLYSO	PPR_2; PPR; PPR; PPR_2;	2011.63	-1.04009	0.136854	-7.59999	2.96e-14	2.9e-13
Glyma.17g020600.1	Glyma.17G020600	UniRef100_A0A445G0M5 Pyruvate, phosphate dikinase n=2 Tax=Soja TaxID=1462606 RepID=A0A445G0M5_GLYSO	PEP-utilizers; PPDK_N; PEP-utilizers_C;	15685.8	-1.03448	0.163358	-6.33262	2.41e-10	1.37e-09
Glyma.03g245100.2	Glyma.03G245100	UniRef100_C6T047 Rubredoxin-like domain-containing protein n=2 Tax=Soja TaxID=1462606 RepID=C6T047_SOYBN	Rubredoxin;	2122.33	-1.03402	0.295627	-3.49772	0.000469255	0.00100016
Glyma.11g216500.1	Glyma.11G216500	UniRef100_I1LMC8 GRAS domain-containing protein n=1 Tax=Glycine max TaxID=3847 RepID=I1LMC8_SOYBN	DELLA; GRAS;	2961.5	-1.03259	0.16131	-6.4013	1.54e-10	9e-10
Glyma.16g219500.1	Glyma.16G219500	UniRef100_I1MQN7 Aldo_ket_red domain-containing protein n=1 Tax=Glycine max TaxID=3847 RepID=I1MQN7_SOYBN	Aldo_ket_red;	7943.92	-1.03167	0.25952	-3.97529	7.03e-05	0.000172322
Glyma.18g036400.1	Glyma.18G036400	UniRef100_C6T859 Beta-form rubisco activase n=2 Tax=Soja TaxID=1462606 RepID=C6T859_SOYBN	AAA;	171749	-1.02683	0.146081	-7.02919	2.08e-12	1.6e-11
Glyma.20g164100.1	Glyma.20G164100	UniRef100_UPI000233D8F3 uncharacterized protein LOC100808097 isoform X1 n=1 Tax=Glycine max TaxID=3847 RepID=UPI000233D8F3	CPBP;	1826.02	-1.02611	0.127786	-8.02993	9.75e-16	1.12e-14
Glyma.10g241000.1	Glyma.10G241000	UniRef100_A0A1S3V5E4 phosphoglucomutase, chloroplastic n=1 Tax=Vigna radiata var. radiata TaxID=3916 RepID=A0A1S3V5E4_VIGRR	PGM_PMM_IV; PGM_PMM_II; PGM_PMM_III; PGM_PMM_I;	1620.4	-1.02363	0.170587	-6.00063	1.97e-09	9.86e-09
Glyma.19g251000.1	Glyma.19G251000	UniRef100_A0A445FLC8 Violaxanthin de-epoxidase, chloroplastic isoform A n=3 Tax=Soja TaxID=1462606 RepID=A0A445FLC8_GLYSO	VDE;	2257.36	-1.02161	0.143824	-7.10321	1.22e-12	9.68e-12
Glyma.01g079100.2	Glyma.01G079100	UniRef100_A0A445M077 Protein ACTIVITY OF BC1 COMPLEX KINASE 3, chloroplastic isoform A n=3 Tax=Soja TaxID=1462606 RepID=A0A445M077_GLYSO	ABC1;	9177.61	-1.02157	0.110622	-9.23474	2.59e-20	4.9e-19
Glyma.20g070000.1	Glyma.20G070000	UniRef100_A0A0R0EIE0 AP2/ERF domain-containing protein n=1 Tax=Glycine max TaxID=3847 RepID=A0A0R0EIE0_SOYBN	AP2;	3672.15	-1.01928	0.128341	-7.94201	1.99e-15	2.23e-14
Glyma.08g162200.1	Glyma.08G162200	UniRef100_A0A0B2QIS3 YTH domain family protein 2 n=2 Tax=Soja TaxID=1462606 RepID=A0A0B2QIS3_GLYSO	YTH;	2082	-1.01505	0.186702	-5.43675	5.43e-08	2.26e-07
Glyma.04g033500.1	Glyma.04G033500	UniRef100_A0A445K445 J domain-containing protein required for chloroplast accumulation response 1 isoform B n=1 Tax=Glycine soja TaxID=3848 RepID=A0A445K445_GLYSO	NA	3279.28	-1.01187	0.140061	-7.22451	5.03e-13	4.17e-12
Glyma.06g275400.1	Glyma.06G275400	UniRef100_A0A0B2RH48 Chaperone protein dnaJ C76, chloroplastic isoform A n=1 Tax=Glycine soja TaxID=3848 RepID=A0A0B2RH48_GLYSO	Fer4_13; DnaJ;	2110.05	-1.00844	0.288501	-3.49545	0.000473263	0.00100707
Glyma.11g111100.1	Glyma.11G111100	UniRef100_A0A445I0H1 Fructose-bisphosphate aldolase n=2 Tax=Soja TaxID=1462606 RepID=A0A445I0H1_GLYSO	Glycolytic;	20455.5	-1.00736	0.127676	-7.88993	3.02e-15	3.31e-14
Glyma.03g097300.1	Glyma.03G097300	UniRef100_I1JME3 AB hydrolase-1 domain-containing protein n=2 Tax=Glycine max TaxID=3847 RepID=I1JME3_SOYBN	Abhydrolase_1;	2929.44	-1.00689	0.256306	-3.92847	8.55e-05	0.000206304
Glyma.12g037400.1	Glyma.12G037400	UniRef100_I1LPX6 Fructose-bisphosphate aldolase n=2 Tax=Soja TaxID=1462606 RepID=I1LPX6_SOYBN	Glycolytic;	40372.3	-1.0064	0.153458	-6.5581	5.45e-11	3.39e-10
Glyma.14g116800.1	Glyma.14G116800	UniRef100_A0A0B2PXE9 EIN3-binding F-box protein 1 n=2 Tax=Soja TaxID=1462606 RepID=A0A0B2PXE9_GLYSO	F-box; LRR_6;	3494.42	-1.00536	0.191947	-5.23772	1.63e-07	6.21e-07
Glyma.07g136500.1	Glyma.07G136500	UniRef100_UPI000E21B8A7 LOW QUALITY PROTEIN: uncharacterized protein LOC100776320 n=1 Tax=Glycine max TaxID=3847 RepID=UPI000E21B8A7	RCC1;	2184.81	-1.00418	0.124507	-8.06529	7.31e-16	8.53e-15
Glyma.17g034900.1	Glyma.17G034900	UniRef100_A0A1S3UPI7 calmodulin n=1 Tax=Vigna radiata var. radiata TaxID=3916 RepID=A0A1S3UPI7_VIGRR	EF-hand_7; EF-hand_5;	3532.73	-1.0039	0.297921	-3.3697	0.000752513	0.00156086
Glyma.08g279800.1	Glyma.08G279800	UniRef100_K7L9D8 Kinesin motor domain-containing protein n=1 Tax=Glycine max TaxID=3847 RepID=K7L9D8_SOYBN	Kinesin;	2018.22	-1.00097	0.151199	-6.62023	3.59e-11	2.29e-10
Glyma.07g231800.2	Glyma.07G231800	UniRef100_A0A445K0K8 Protein SMG7 isoform A n=1 Tax=Glycine soja TaxID=3848 RepID=A0A445K0K8_GLYSO	EST1; EST1_DNA_bind;	1971.24	1.00021	0.16034	6.23804	4.43e-10	2.42e-09
Glyma.15g203700.1	Glyma.15G203700	UniRef100_Q8LK24 Non-specific serine/threonine protein kinase n=2 Tax=Soja TaxID=1462606 RepID=Q8LK24_SOYBN	Kinase-like; NAF;	3990.62	1.00115	0.26268	3.81127	0.000138256	0.000321218
Glyma.11g021400.1	Glyma.11G021400	UniRef100_C6SZ46 2-C-methyl-D-erythritol 2,4-cyclodiphosphate synthase n=2 Tax=Soja TaxID=1462606 RepID=C6SZ46_SOYBN	YgbB;	2721.02	1.00149	0.186306	5.37554	7.64e-08	3.11e-07
Glyma.06g170900.1	Glyma.06G170900	UniRef100_A0A445KAY0 Elongation factor 1-delta isoform A n=2 Tax=Soja TaxID=1462606 RepID=A0A445KAY0_GLYSO	EF1_GNE;	2023.51	1.00282	0.199716	5.02123	5.13e-07	1.81e-06
Glyma.07g140400.4	Glyma.07G140400	UniRef100_Q9FQF0 Glutathione S-transferase GST 8 n=2 Tax=Glycine max TaxID=3847 RepID=Q9FQF0_SOYBN	GST_C; GST_N;	4086.43	1.00387	0.18946	5.29856	1.17e-07	4.6e-07
Glyma.17g214600.15	Glyma.17G214600	UniRef100_UPI0007192B5B rust resistance kinase Lr10 isoform X4 n=1 Tax=Glycine max TaxID=3847 RepID=UPI0007192B5B	GUB_WAK_bind; Pkinase_Tyr;	2067.72	1.00849	0.236357	4.26678	1.98e-05	5.37e-05
Glyma.06g136500.1	Glyma.06G136500	UniRef100_I1KB15 Ribosom_S30AE_C domain-containing protein n=2 Tax=Soja TaxID=1462606 RepID=I1KB15_SOYBN	Ribosomal_S30AE; Ribosom_S30AE_C;	2295.56	1.01292	0.227317	4.45601	8.35e-06	2.4e-05
Glyma.10g239100.1	Glyma.10G239100	UniRef100_A0A445F5G2 Serine/arginine-rich splicing factor RS40 isoform B n=4 Tax=Soja TaxID=1462606 RepID=A0A445F5G2_GLYSO	RRM_1;	2708.81	1.01359	0.102629	9.87622	5.28e-23	1.24e-21
Glyma.03g086400.1	Glyma.03G086400	UniRef100_A0A0B2PDX9 40S ribosomal protein S8 n=3 Tax=Soja TaxID=1462606 RepID=A0A0B2PDX9_GLYSO	Ribosomal_S8e;	1902.26	1.01417	0.244602	4.14618	3.38e-05	8.73e-05
Glyma.11g134900.1	Glyma.11G134900	UniRef100_C6SVX3 Usp domain-containing protein n=2 Tax=Soja TaxID=1462606 RepID=C6SVX3_SOYBN	Usp;	2881.12	1.01682	0.156517	6.49654	8.22e-11	4.98e-10
Glyma.18g074100.1	Glyma.18G074100	UniRef100_D6C4Z9 HSP90-1 n=1 Tax=Glycine max TaxID=3847 RepID=D6C4Z9_SOYBN	HATPase_c; HSP90;	3589.85	1.01745	0.166134	6.1243	9.11e-10	4.77e-09
Glyma.06g137100.1	Glyma.06G137100	UniRef100_F8SMC0 S-adenosyl-L-methionine: caffeic acid 3-0-methyltransferase n=1 Tax=Glycine max TaxID=3847 RepID=F8SMC0_SOYBN	Dimerisation; Methyltransf_2;	3424.6	1.01848	0.336613	3.02567	0.00248086	0.00474161
Glyma.02g254400.2	Glyma.02G254400	UniRef100_UPI000F7CDECF uncharacterized protein LOC113874998 isoform X1 n=1 Tax=Abrus precatorius TaxID=3816 RepID=UPI000F7CDECF	NA	1652.29	1.02014	0.302766	3.3694	0.000753331	0.00156132
Glyma.13g095600.2	Glyma.13G095600	UniRef100_Q8S564 4-coumarate:coenzyme A ligase n=3 Tax=Soja TaxID=1462606 RepID=Q8S564_SOYBN	AMP-binding_C; AMP-binding;	2631.07	1.02122	0.209693	4.87008	1.12e-06	3.73e-06
Glyma.20g103200.1	Glyma.20G103200	UniRef100_A0A0B2QSL6 Anthranilate synthase alpha subunit 2, chloroplastic isoform A n=2 Tax=Glycine soja TaxID=3848 RepID=A0A0B2QSL6_GLYSO	Anth_synt_I_N; Chorismate_bind;	1902.71	1.02131	0.139594	7.3163	2.55e-13	2.2e-12
Glyma.09g018900.1	Glyma.09G018900	UniRef100_A0A0R0I2G1 Protein kinase domain-containing protein n=1 Tax=Glycine max TaxID=3847 RepID=A0A0R0I2G1_SOYBN	Pkinase_Tyr;	8950.14	1.02174	0.218298	4.68047	2.86e-06	8.89e-06
Glyma.19g113000.1	Glyma.19G113000	UniRef100_I1N898 Tubulin alpha chain n=2 Tax=Soja TaxID=1462606 RepID=I1N898_SOYBN	Tubulin_C; Tubulin;	2425.27	1.02211	0.354475	2.88344	0.00393358	0.00724927
Glyma.11g020700.1	Glyma.11G020700	UniRef100_A0A151R5J1 Respiratory burst oxidase isogeny protein A n=1 Tax=Cajanus cajan TaxID=3821 RepID=A0A151R5J1_CAJCA	Ferric_reduct; FAD_binding_8; NADPH_Ox; NAD_binding_6;	3256.37	1.02633	0.182565	5.62173	1.89e-08	8.39e-08
Glyma.08g174700.1	Glyma.08G174700	UniRef100_C6TAT2 Tau class glutathione S-transferase n=2 Tax=Soja TaxID=1462606 RepID=C6TAT2_SOYBN	GST_C_2; GST_N;	4068.6	1.02923	0.184018	5.59306	2.23e-08	9.84e-08
Glyma.06g294100.5	Glyma.06G294100	UniRef100_I1KF26 ANK_REP_REGION domain-containing protein n=1 Tax=Glycine max TaxID=3847 RepID=I1KF26_SOYBN	PGG; Ank_2;	1609.64	1.03024	0.383653	2.68534	0.00724564	0.0126606
Glyma.10g013700.1	Glyma.10G013700	UniRef100_C6SZS5 Usp domain-containing protein n=5 Tax=Soja TaxID=1462606 RepID=C6SZS5_SOYBN	Usp;	5778.23	1.03069	0.245028	4.20644	2.59e-05	6.89e-05
Glyma.02g049300.1	Glyma.02G049300	UniRef100_A0A0B2RR69 60S ribosomal protein L8-3 n=2 Tax=Soja TaxID=1462606 RepID=A0A0B2RR69_GLYSO	Ribosomal_L2; Ribosomal_L2_C;	2190.29	1.03246	0.192921	5.35171	8.71e-08	3.49e-07
Glyma.14g058300.1	Glyma.14G058300	UniRef100_I1M7S3 Clathrin heavy chain n=3 Tax=Soja TaxID=1462606 RepID=I1M7S3_SOYBN	Clathrin-link; Clathrin_H_link; Clathrin_propel; Clathrin;	6269.34	1.03252	0.242576	4.25647	2.08e-05	5.6e-05
Glyma.13g186600.1	Glyma.13G186600	UniRef100_I1M0I1 MFS domain-containing protein n=1 Tax=Glycine max TaxID=3847 RepID=I1M0I1_SOYBN	Sugar_tr;	1950.21	1.03259	0.195945	5.26978	1.37e-07	5.29e-07
Glyma.06g269600.1	Glyma.06G269600	UniRef100_A0A0B2SII9 Protein translation factor SUI1 like 1 n=3 Tax=Soja TaxID=1462606 RepID=A0A0B2SII9_GLYSO	SUI1;	4028.15	1.03296	0.0983193	10.5062	8.09e-26	2.36e-24
Glyma.03g248400.2	Glyma.03G248400	UniRef100_A0A0R0KY26 Aldo_ket_red domain-containing protein n=1 Tax=Glycine max TaxID=3847 RepID=A0A0R0KY26_SOYBN	Aldo_ket_red;	2605.35	1.03337	0.377472	2.7376	0.00618888	0.010982
Glyma.11g155300.3	Glyma.11G155300	UniRef100_A0A445I4S5 Transglut_core2 domain-containing protein n=1 Tax=Glycine soja TaxID=3848 RepID=A0A445I4S5_GLYSO	TPR_9; Transglut_core2;	3513.23	1.0342	0.351093	2.94565	0.00322274	0.00604523
Glyma.02g273100.1	Glyma.02G273100	UniRef100_I1JIP4 3-hydroxy-3-methylglutaryl coenzyme A reductase n=3 Tax=Soja TaxID=1462606 RepID=I1JIP4_SOYBN	HMG-CoA_red;	4178.23	1.03482	0.204942	5.04932	4.43e-07	1.58e-06
Glyma.07g115900.1	Glyma.07G115900	UniRef100_A0A0B2RIQ2 Nucleoside diphosphate kinase n=2 Tax=Soja TaxID=1462606 RepID=A0A0B2RIQ2_GLYSO	NDK;	2156.82	1.03969	0.18707	5.55775	2.73e-08	1.18e-07
Glyma.05g224000.1	Glyma.05G224000	UniRef100_UPI0010388E2B asparagine--tRNA ligase, cytoplasmic 1-like n=1 Tax=Glycine soja TaxID=3848 RepID=UPI0010388E2B	WHEP-TRS; tRNA_anti-codon; tRNA-synt_2;	2457.43	1.04122	0.144039	7.22873	4.88e-13	4.08e-12
Glyma.13g364900.1	Glyma.13G364900	UniRef100_A0A0B2SIT8 Phospholipase D n=2 Tax=Soja TaxID=1462606 RepID=A0A0B2SIT8_GLYSO	C2; PLDc; PLD_C; PLDc; PLD_C; PLDc; C2;	3301	1.04164	0.255838	4.07146	4.67e-05	0.000117604
Glyma.17g111400.1	Glyma.17G111400	UniRef100_UPI00103AC103 probable galactinol--sucrose galactosyltransferase 6 isoform X1 n=1 Tax=Glycine soja TaxID=3848 RepID=UPI00103AC103	Raffinose_syn;	4085.41	1.04164	0.40894	2.54716	0.0108603	0.0183898
Glyma.02g220000.1	Glyma.02G220000	UniRef100_A0A0R4J2Q7 Ribosomal_L16 domain-containing protein n=2 Tax=Soja TaxID=1462606 RepID=A0A0R4J2Q7_SOYBN	Ribosomal_L16;	2977.52	1.04256	0.176426	5.90935	3.43e-09	1.65e-08
Glyma.19g220200.1	Glyma.19G220200	UniRef100_A0A445FJW3 S-adenosylmethionine synthase n=2 Tax=Soja TaxID=1462606 RepID=A0A445FJW3_GLYSO	S-AdoMet_synt_N; S-AdoMet_synt_M; S-AdoMet_synt_C;	5530.39	1.04307	0.285738	3.65043	0.000261798	0.000582562
Glyma.10g019000.1	Glyma.10G019000	UniRef100_A0A445IGK6 ABC transporter C family member 4 isoform A n=2 Tax=Soja TaxID=1462606 RepID=A0A445IGK6_GLYSO	ABC_membrane; ABC_tran;	17455.3	1.04479	0.25932	4.02896	5.6e-05	0.000139159
Glyma.13g295500.1	Glyma.13G295500	UniRef100_A0A445IBW4 ADP,ATP carrier protein 3, mitochondrial isoform A n=1 Tax=Glycine soja TaxID=3848 RepID=A0A445IBW4_GLYSO	Mito_carr;	2153.99	1.04496	0.153792	6.79468	1.09e-11	7.61e-11
Glyma.17g255602.1	Glyma.17G255500	UniRef100_A0A0R0FTR7 SWIRM domain-containing protein n=1 Tax=Glycine max TaxID=3847 RepID=A0A0R0FTR7_SOYBN	NAD_binding_8; SWIRM;	2523	1.04667	0.262795	3.98284	6.81e-05	0.000167094
Glyma.08g139900.1	Glyma.08G139900	UniRef100_UPI000F7C100F nucleolin n=1 Tax=Abrus precatorius TaxID=3816 RepID=UPI000F7C100F	NA	2978.47	1.04733	0.167029	6.27037	3.6e-10	2e-09
Glyma.06g307900.1	Glyma.06G307900	UniRef100_A0A445KG75 Cellulose synthase-like protein H1 n=1 Tax=Glycine soja TaxID=3848 RepID=A0A445KG75_GLYSO	Cellulose_synt;	1399.57	1.04856	0.469792	2.23197	0.0256171	0.0402643
Glyma.18g022500.1	Glyma.18G022500	UniRef100_I1MYX8 Alpha-SNAP protein n=2 Tax=Soja TaxID=1462606 RepID=I1MYX8_SOYBN	SNAP;	2135.18	1.04866	0.11526	9.09826	9.18e-20	1.64e-18
Glyma.08g222100.1	Glyma.08G222100	UniRef100_A0A445JII5 60S ribosomal protein L7-4 isoform A n=2 Tax=Soja TaxID=1462606 RepID=A0A445JII5_GLYSO	Ribosomal_L30; Ribosomal_L30_N;	2457.89	1.05038	0.188328	5.57742	2.44e-08	1.07e-07
Glyma.02g036000.1	Glyma.02G036000	UniRef100_A0A0B2NTA5 Ubiquitin-40S ribosomal protein S27a n=2 Tax=Soja TaxID=1462606 RepID=A0A0B2NTA5_GLYSO	Rad60-SLD; Ribosomal_S27;	2380.5	1.05309	0.213799	4.9256	8.41e-07	2.85e-06
Glyma.10g248000.1	Glyma.10G248000	UniRef100_I1LE46 FRIGIDA-like protein n=2 Tax=Soja TaxID=1462606 RepID=I1LE46_SOYBN	Frigida;	3036.33	1.05446	0.222834	4.73203	2.22e-06	7e-06
Glyma.02g167900.1	Glyma.02G167900	UniRef100_A0A445LPX4 40S ribosomal protein S5 isoform A n=3 Tax=Soja TaxID=1462606 RepID=A0A445LPX4_GLYSO	Ribosomal_S7;	1757.48	1.0565	0.213929	4.93859	7.87e-07	2.68e-06
Glyma.03g002400.1	Glyma.03G002400	UniRef100_I1JK05 Eukaryotic translation initiation factor 3 subunit B n=1 Tax=Glycine max TaxID=3847 RepID=I1JK05_SOYBN	RRM_1; eIF2A;	2022.96	1.05733	0.130759	8.08612	6.16e-16	7.29e-15
Glyma.02g012700.1	Glyma.02G012700	UniRef100_A0A445LI97 BZIP transcription factor 53 n=2 Tax=Soja TaxID=1462606 RepID=A0A445LI97_GLYSO	bZIP_1;	2725.82	1.05967	0.255586	4.14603	3.38e-05	8.73e-05
Glyma.18g158100.2	Glyma.18G158100	UniRef100_I1N1Y9 Peptidylprolyl isomerase n=1 Tax=Glycine max TaxID=3847 RepID=I1N1Y9_SOYBN	TPR_11; FKBP_C;	3520.92	1.05971	0.113035	9.37506	6.91e-21	1.39e-19
Glyma.14g124300.1	Glyma.14G124300	UniRef100_C6TAY6 UBIQUITIN_CONJUGAT_2 domain-containing protein n=2 Tax=Soja TaxID=1462606 RepID=C6TAY6_SOYBN	UQ_con;	3406.69	1.06572	0.298155	3.57438	0.000351055	0.000764352
Glyma.20g098400.2	Glyma.20G098400	UniRef100_I1NF03 Calreticulin n=1 Tax=Glycine max TaxID=3847 RepID=I1NF03_SOYBN	Calreticulin;	1856.1	1.07701	0.282106	3.81774	0.00013468	0.000313221
Glyma.04g012700.1	Glyma.04G012700	UniRef100_K7KHJ7 RRM domain-containing protein n=2 Tax=Soja TaxID=1462606 RepID=K7KHJ7_SOYBN	RRM_1;	6858.34	1.0786	0.306601	3.51794	0.00043491	0.000930735
Glyma.16g012600.2	Glyma.16G012600	UniRef100_A0A445GCW3 Ethylene-responsive transcription factor 1 isoform A n=2 Tax=Soja TaxID=1462606 RepID=A0A445GCW3_GLYSO	AP2;	3906.28	1.07874	0.268641	4.01554	5.93e-05	0.000146902
Glyma.07g039900.1	Glyma.07G039900	UniRef100_I1KHC6 Lipoxygenase n=2 Tax=Soja TaxID=1462606 RepID=I1KHC6_SOYBN	PLAT; Lipoxygenase;	3798.3	1.08003	0.279025	3.87074	0.000108504	0.000257587
Glyma.19g006900.1	Glyma.19G006900	UniRef100_I1N5P4 3Beta_HSD domain-containing protein n=4 Tax=Soja TaxID=1462606 RepID=I1N5P4_SOYBN	3Beta_HSD;	2489.47	1.08617	0.154398	7.03488	1.99e-12	1.54e-11
Glyma.11g241702.3	Glyma.11G241600	UniRef100_A0A1S3TAE2 flagellar attachment zone protein 1 n=1 Tax=Vigna radiata var. radiata TaxID=3916 RepID=A0A1S3TAE2_VIGRR	NA	3373.26	1.08705	0.421985	2.57605	0.00999368	0.017021
Glyma.12g024700.1	Glyma.12G024700	UniRef100_A0A0R0H9T5 Peptidyl-prolyl cis-trans isomerase n=2 Tax=Mesangiospermae TaxID=1437183 RepID=A0A0R0H9T5_SOYBN	Pro_isomerase;	7362.92	1.08908	0.173766	6.26752	3.67e-10	2.03e-09
Glyma.15g094800.1	Glyma.15G094800	UniRef100_I1M1E8 RRM domain-containing protein n=1 Tax=Glycine max TaxID=3847 RepID=I1M1E8_SOYBN	RRM_1; La;	2386.56	1.08951	0.124006	8.78597	1.55e-18	2.44e-17
Glyma.13g137100.1	Glyma.13G137100	UniRef100_A0A445FI55 40S ribosomal protein S23 isoform A n=10 Tax=50 kb inversion clade TaxID=2231393 RepID=A0A445FI55_GLYSO	Ribosom_S12_S23;	1839.5	1.09012	0.206469	5.27981	1.29e-07	5.05e-07
Glyma.17g067700.1	Glyma.17G067700	UniRef100_A0A445HD81 Protein SUPPRESSOR OF MAX2 1 n=2 Tax=Glycine soja TaxID=3848 RepID=A0A445HD81_GLYSO	Clp_N;	3049.58	1.09224	0.134078	8.14629	3.75e-16	4.61e-15
Glyma.14g187800.1	Glyma.14G187800	UniRef100_C6SVX5 Ribosomal_L16 domain-containing protein n=2 Tax=Soja TaxID=1462606 RepID=C6SVX5_SOYBN	Ribosomal_L16;	2843.08	1.09231	0.20198	5.40802	6.37e-08	2.62e-07
Glyma.15g060300.2	Glyma.15G060300	UniRef100_A0A445GPZ8 Transcription factor GTE4 isoform B n=1 Tax=Glycine soja TaxID=3848 RepID=A0A445GPZ8_GLYSO	Bromodomain; BET;	2003.78	1.09232	0.154443	7.07265	1.52e-12	1.19e-11
Glyma.17g187600.1	Glyma.17G187600	UniRef100_O04132 Protein SRC1 n=3 Tax=Soja TaxID=1462606 RepID=SRC1_SOYBN	NA	8688.75	1.09353	0.257369	4.24886	2.15e-05	5.78e-05
Glyma.18g127200.1	Glyma.18G127200	UniRef100_A0A0B2P6A3 Nitrate transporter 1.7 n=2 Tax=Soja TaxID=1462606 RepID=A0A0B2P6A3_GLYSO	PTR2;	1944.66	1.09468	0.267969	4.08511	4.41e-05	0.000111326
Glyma.17g179200.1	Glyma.17G179200	UniRef100_V7CCN4 NB-ARC domain-containing protein n=1 Tax=Phaseolus vulgaris TaxID=3885 RepID=V7CCN4_PHAVU	RPW8; NB-ARC;	6658.47	1.09544	0.258771	4.23323	2.3e-05	6.18e-05
Glyma.12g063700.1	Glyma.12G063700	UniRef100_I1LQR1 RING-type E3 ubiquitin transferase n=2 Tax=Soja TaxID=1462606 RepID=I1LQR1_SOYBN	U-box; Arm;	2983.47	1.09647	0.193918	5.6543	1.56e-08	7.05e-08
Glyma.14g061100.1	Glyma.14G061100	UniRef100_C6TGA6 60S acidic ribosomal protein P0 n=2 Tax=Soja TaxID=1462606 RepID=C6TGA6_SOYBN	Ribosomal_L10; Ribosomal_60s;	4941.71	1.10004	0.157427	6.98761	2.8e-12	2.12e-11
Glyma.06g269500.1	Glyma.06G269500	UniRef100_A0A445KF35 Protein translation factor SUI1-like 1 isoform A n=3 Tax=Soja TaxID=1462606 RepID=A0A445KF35_GLYSO	SUI1;	6813.69	1.10059	0.168243	6.54165	6.08e-11	3.76e-10
Glyma.15g148900.1	Glyma.15G148900	UniRef100_A0A0B2PZ70 Translationally-controlled tumor protein like n=3 Tax=Soja TaxID=1462606 RepID=A0A0B2PZ70_GLYSO	TCTP;	2586.49	1.10476	0.10603	10.4193	2.02e-25	5.78e-24
Glyma.01g164300.1	Glyma.01G164300	UniRef100_A0A0R0LIH0 DHQ_synthase domain-containing protein n=1 Tax=Glycine max TaxID=3847 RepID=A0A0R0LIH0_SOYBN	Fe-ADH_2;	1834.02	1.10487	0.157358	7.02135	2.2e-12	1.68e-11
Glyma.02g296400.1	Glyma.02G296400	UniRef100_A0A0B2SFR9 Glycerophosphodiester phosphodiesterase GDPDL1 isoform A n=2 Tax=Glycine soja TaxID=3848 RepID=A0A0B2SFR9_GLYSO	GDPD;	2790.79	1.10864	0.21701	5.1087	3.24e-07	1.18e-06
Glyma.15g105100.1	Glyma.15G105100	UniRef100_K7MAQ4 DUF3700 domain-containing protein n=2 Tax=Glycine max TaxID=3847 RepID=K7MAQ4_SOYBN	GATase_7;	3309.19	1.11321	0.254765	4.36954	1.25e-05	3.5e-05
Glyma.19g187100.1	Glyma.19G187100	UniRef100_K7MZ44 Glycosyltransferase n=2 Tax=Soja TaxID=1462606 RepID=K7MZ44_SOYBN	UDPGT;	2952.72	1.11457	0.289237	3.85348	0.000116452	0.000274225
Glyma.14g007300.9	Glyma.14G007300	UniRef100_A0A445GZQ0 OBERON-like protein n=2 Tax=Soja TaxID=1462606 RepID=A0A445GZQ0_GLYSO	PHD_Oberon; Oberon_cc;	2635.76	1.1152	0.194248	5.74111	9.41e-09	4.33e-08
Glyma.06g162200.1	Glyma.06G162200	UniRef100_A0A445KAJ3 Chaperone protein ClpD, chloroplastic isoform A n=1 Tax=Glycine soja TaxID=3848 RepID=A0A445KAJ3_GLYSO	Clp_N; AAA; AAA_5; ClpB_D2-small; AAA; AAA_5; ClpB_D2-small; Clp_N; AAA_5; AAA; ClpB_D2-small; Clp_N; AAA_5; AAA;	3022.08	1.11621	0.204661	5.45394	4.93e-08	2.06e-07
Glyma.04g045000.1	Glyma.04G045000	UniRef100_A0A0R4J336 Pribosyltran domain-containing protein n=4 Tax=Soja TaxID=1462606 RepID=A0A0R4J336_SOYBN	Pribosyltran;	2024.24	1.12037	0.172485	6.49546	8.28e-11	5e-10
Glyma.13g291300.1	Glyma.13G291300	UniRef100_I1M3M4 Ketol-acid reductoisomerase n=1 Tax=Glycine max TaxID=3847 RepID=I1M3M4_SOYBN	IlvN; IlvC;	1884.88	1.12383	0.225777	4.97758	6.44e-07	2.22e-06
Glyma.15g143700.1	Glyma.15G143700	UniRef100_I1MGH2 Fn3_like domain-containing protein n=3 Tax=Soja TaxID=1462606 RepID=I1MGH2_SOYBN	Fn3-like; Glyco_hydro_3; Glyco_hydro_3_C; Glyco_hydro_3; Glyco_hydro_3_C;	2888.06	1.1254	0.450763	2.49666	0.012537	0.0209721
Glyma.11g020100.1	Glyma.11G020100	UniRef100_I1LGB7 S5 DRBM domain-containing protein n=2 Tax=Soja TaxID=1462606 RepID=I1LGB7_SOYBN	Ribosomal_S5_C; Ribosomal_S5;	2162.15	1.12602	0.163174	6.90069	5.17e-12	3.76e-11
Glyma.20g169900.1	Glyma.20G169900	UniRef100_A0A0B2SN75 40S ribosomal protein S18 n=2 Tax=Soja TaxID=1462606 RepID=A0A0B2SN75_GLYSO	Ribosomal_S13;	2203.4	1.1263	0.170518	6.60518	3.97e-11	2.53e-10
Glyma.04g228400.1	Glyma.04G228400	UniRef100_I1JYI1 Ribosom_S30AE_C domain-containing protein n=1 Tax=Glycine max TaxID=3847 RepID=I1JYI1_SOYBN	Ribosomal_S30AE; Ribosom_S30AE_C;	2823.34	1.12897	0.190907	5.91372	3.34e-09	1.61e-08
Glyma.09g065600.1	Glyma.09G065600	UniRef100_A0A445IXP9 Eukaryotic initiation factor 4A-15 isoform A n=2 Tax=Soja TaxID=1462606 RepID=A0A445IXP9_GLYSO	ResIII; Helicase_C;	2380.9	1.12929	0.125906	8.96926	2.99e-19	5.13e-18
Glyma.01g029800.3	Glyma.01G029800	UniRef100_A0A151TGI3 ADP-ribosylation factor 2 n=1 Tax=Cajanus cajan TaxID=3821 RepID=A0A151TGI3_CAJCA	SRPRB;	1599.19	1.13213	0.15213	7.44189	9.93e-14	9.18e-13
Glyma.18g246400.1	Glyma.18G246400	UniRef100_A0A445FWU3 Inactive leucine-rich repeat receptor-like protein kinase isoform A n=3 Tax=Soja TaxID=1462606 RepID=A0A445FWU3_GLYSO	LRRNT_2; Pkinase_Tyr;	2195.02	1.13249	0.298033	3.79987	0.000144771	0.000335204
Glyma.17g105900.1	Glyma.17G105900	UniRef100_I1MU00 Ribosomal_S17_N domain-containing protein n=3 Tax=Soja TaxID=1462606 RepID=I1MU00_SOYBN	Ribosomal_S17; Ribosomal_S17_N;	1889.77	1.13306	0.200705	5.6454	1.65e-08	7.4e-08
Glyma.09g235900.3	Glyma.09G235900	UniRef100_A0A445J585 KH domain-containing protein isoform A n=2 Tax=Soja TaxID=1462606 RepID=A0A445J585_GLYSO	KH_1;	1599.72	1.13336	0.130146	8.70836	3.08e-18	4.63e-17
Glyma.17g230500.1	Glyma.17G230500	UniRef100_D3YBH7 Metallothionein type 1 n=2 Tax=Phaseoleae TaxID=163735 RepID=D3YBH7_CAJCA	Metallothio_2;	16113.1	1.13365	0.275878	4.10925	3.97e-05	0.000100888
Glyma.09g172700.1	Glyma.09G172700	UniRef100_A0A0B2SA68 Dihydropyrimidine dehydrogenase (NADP(+)), chloroplastic n=2 Tax=Soja TaxID=1462606 RepID=A0A0B2SA68_GLYSO	DHO_dh;	3183.32	1.13414	0.166824	6.79843	1.06e-11	7.43e-11
Glyma.07g091800.1	Glyma.07G091800	UniRef100_A0A1S3UAU6 uncharacterized protein LOC106763478 n=1 Tax=Vigna radiata var. radiata TaxID=3916 RepID=A0A1S3UAU6_VIGRR	NA	4727.77	1.13762	0.307731	3.69679	0.000218346	0.000492121
Glyma.06g310100.1	Glyma.06G310100	UniRef100_I1KFJ1 Abhydrolase_3 domain-containing protein n=2 Tax=Soja TaxID=1462606 RepID=I1KFJ1_SOYBN	Abhydrolase_5;	5704.69	1.14198	0.426143	2.6798	0.00736654	0.0128292
Glyma.01g029200.1	Glyma.01G029200	UniRef100_A0A0B2NTA5 Ubiquitin-40S ribosomal protein S27a n=2 Tax=Soja TaxID=1462606 RepID=A0A0B2NTA5_GLYSO	Rad60-SLD; Ribosomal_S27;	2005.9	1.14373	0.175495	6.51716	7.17e-11	4.4e-10
Glyma.18g164100.1	Glyma.18G164100	UniRef100_C6TMC0 Fe2OG dioxygenase domain-containing protein n=1 Tax=Glycine max TaxID=3847 RepID=C6TMC0_SOYBN	DIOX_N; 2OG-FeII_Oxy;	2306.09	1.1439	0.147749	7.74219	9.77e-15	1e-13
Glyma.05g103600.1	Glyma.05G103600	UniRef100_A0A0B2P9E8 Peroxidase n=2 Tax=Soja TaxID=1462606 RepID=A0A0B2P9E8_GLYSO	peroxidase;	3526.97	1.15225	0.295516	3.8991	9.66e-05	0.000231088
Glyma.19g189600.1	Glyma.19G189600	UniRef100_C6SVV1 TRASH domain-containing protein n=2 Tax=Soja TaxID=1462606 RepID=C6SVV1_SOYBN	Ribosomal_L24e;	1994.21	1.15348	0.231444	4.98382	6.23e-07	2.16e-06
Glyma.19g126000.1	Glyma.19G126000	UniRef100_O48922 Cytochrome P450 98A2 n=3 Tax=Soja TaxID=1462606 RepID=C98A2_SOYBN	p450;	4013.92	1.1613	0.309405	3.75335	0.000174485	0.000399431
Glyma.05g024200.1	Glyma.05G024200	UniRef100_A0A0B2QFL1 Eukaryotic translation initiation factor 5A n=2 Tax=Soja TaxID=1462606 RepID=A0A0B2QFL1_GLYSO	eIF-5a;	2348.48	1.1622	0.182842	6.35631	2.07e-10	1.19e-09
Glyma.05g089000.2	Glyma.05G089000	UniRef100_A0A0B2QF13 Elongation factor 1-alpha n=2 Tax=Soja TaxID=1462606 RepID=A0A0B2QF13_GLYSO	GTP_EFTU_D2; GTP_EFTU_D3; GTP_EFTU;	11711.8	1.16289	0.158981	7.31466	2.58e-13	2.22e-12
Glyma.07g110200.1	Glyma.07G110200	UniRef100_A0A0B2RIR2 Chaperone protein dnaJ 2 n=2 Tax=Soja TaxID=1462606 RepID=A0A0B2RIR2_GLYSO	DnaJ_CXXCXGXG; DnaJ; DnaJ_C;	2896.98	1.16333	0.148666	7.82512	5.07e-15	5.35e-14
Glyma.07g043800.1	Glyma.07G043800	UniRef100_O22518 40S ribosomal protein SA n=3 Tax=Soja TaxID=1462606 RepID=RSSA_SOYBN	Ribosomal_S2;	2118.91	1.16363	0.223024	5.21751	1.81e-07	6.87e-07
Glyma.13g237000.1	Glyma.13G237000	UniRef100_A0A445I9G4 Dormancy-associated protein 1 n=1 Tax=Glycine soja TaxID=3848 RepID=A0A445I9G4_GLYSO	Auxin_repressed;	11907.8	1.16683	0.181858	6.41616	1.4e-10	8.27e-10
Glyma.02g085300.1	Glyma.02G085300	UniRef100_I1JDH6 S5 DRBM domain-containing protein n=2 Tax=Soja TaxID=1462606 RepID=I1JDH6_SOYBN	Ribosomal_S5_C; Ribosomal_S5;	1922.89	1.16752	0.194625	5.99883	1.99e-09	9.95e-09
Glyma.07g000300.1	Glyma.07G000300	UniRef100_A0A445JQA3 O-acyltransferase WSD1 isoform A n=1 Tax=Glycine soja TaxID=3848 RepID=A0A445JQA3_GLYSO	WES_acyltransf; DUF1298;	2949.76	1.17063	0.234984	4.98174	6.3e-07	2.18e-06
Glyma.10g223450.7	Glyma.10G223300	UniRef100_A0A0B2SN87 Polypyrimidine tract-binding protein like 3 n=1 Tax=Glycine soja TaxID=3848 RepID=A0A0B2SN87_GLYSO	RRM_1; RRM_5;	2750.71	1.17065	0.299575	3.9077	9.32e-05	0.000223631
Glyma.10g245200.1	Glyma.10G245200	UniRef100_I1LE22 40S ribosomal protein S3a n=2 Tax=Soja TaxID=1462606 RepID=I1LE22_SOYBN	Ribosomal_S3Ae;	2014.28	1.17107	0.278884	4.19912	2.68e-05	7.06e-05
Glyma.01g225200.1	Glyma.01G225200	UniRef100_A0A445M784 Long chain acyl-CoA synthetase 4 isoform A n=2 Tax=Glycine soja TaxID=3848 RepID=A0A445M784_GLYSO	AMP-binding;	6131.92	1.17139	0.21315	5.49561	3.89e-08	1.65e-07
Glyma.11g213000.4	Glyma.11G213000	UniRef100_A8C8H3 Glutamate decarboxylase n=2 Tax=Glycine max TaxID=3847 RepID=A8C8H3_SOYBN	Pyridoxal_deC;	3693.54	1.17993	0.163101	7.23435	4.68e-13	3.94e-12
Glyma.02g035600.1	Glyma.02G035600	UniRef100_A0A4D9AJD0 ADP-ribosylation factor 1 n=1 Tax=Salvia splendens TaxID=180675 RepID=A0A4D9AJD0_SALSN	SRPRB;	2136.64	1.17997	0.126201	9.34997	8.77e-21	1.73e-19
Glyma.10g048600.1	Glyma.10G048600	UniRef100_I1L8R1 Ribos_L4_asso_C domain-containing protein n=2 Tax=Soja TaxID=1462606 RepID=I1L8R1_SOYBN	Ribos_L4_asso_C; Ribosomal_L4;	2895.42	1.18033	0.180914	6.52422	6.84e-11	4.21e-10
Glyma.13g222300.2	Glyma.13G222300	UniRef100_C6ZJY9 Serine hydroxymethyltransferase n=1 Tax=Glycine max TaxID=3847 RepID=C6ZJY9_SOYBN	SHMT;	3110.7	1.18828	0.120711	9.84406	7.27e-23	1.69e-21
Glyma.18g182000.1	Glyma.18G182000	UniRef100_A0A4D6NEF6 Oxysterol-binding protein n=1 Tax=Vigna unguiculata TaxID=3917 RepID=A0A4D6NEF6_VIGUN	Oxysterol_BP;	2087.33	1.18934	0.236286	5.03349	4.82e-07	1.7e-06
Glyma.02g128000.1	Glyma.02G128000	UniRef100_Q8S3F8 S-adenosylmethionine decarboxylase proenzyme n=4 Tax=Soja TaxID=1462606 RepID=Q8S3F8_SOYBN	SAM_decarbox;	7486.38	1.18966	0.287304	4.14077	3.46e-05	8.92e-05
Glyma.08g154900.1	Glyma.08G154900	UniRef100_A0A445JF43 ADP,ATP carrier protein 1, mitochondrial isoform A n=2 Tax=Soja TaxID=1462606 RepID=A0A445JF43_GLYSO	Mito_carr;	2148.46	1.18998	0.192607	6.17828	6.48e-10	3.46e-09
Glyma.10g291500.1	Glyma.10G291500	UniRef100_A0A445IUE9 60S ribosomal protein L35 n=2 Tax=Soja TaxID=1462606 RepID=A0A445IUE9_GLYSO	Ribosomal_L29;	1854.97	1.19213	0.225946	5.27619	1.32e-07	5.13e-07
Glyma.01g222100.1	Glyma.01G222100	UniRef100_UPI00071927D8 uncharacterized protein LOC100797787 n=1 Tax=Glycine max TaxID=3847 RepID=UPI00071927D8	S10_plectin;	2036.26	1.19215	0.242299	4.92015	8.65e-07	2.92e-06
Glyma.03g174500.1	Glyma.03G174500	UniRef100_I1JPF5 ANK_REP_REGION domain-containing protein n=2 Tax=Glycine max TaxID=3847 RepID=I1JPF5_SOYBN	PGG; Ank_2;	2243.64	1.19251	0.100267	11.8934	1.28e-32	6.87e-31
Glyma.04g104900.1	Glyma.04G104900	UniRef100_A0A445KYK5 Acetyl-CoA carboxylase 1 isoform A n=1 Tax=Glycine soja TaxID=3848 RepID=A0A445KYK5_GLYSO	Biotin_lipoyl; ATP-grasp_4; Biotin_carb_C; Biotin_carb_N; Carboxyl_trans; ACC_central;	6565.26	1.19534	0.310496	3.84978	0.000118225	0.000277654
Glyma.01g202500.1	Glyma.01G202500	UniRef100_A0A2P5BEB1 Small GTP-binding domain containing protein n=2 Tax=Cannabaceae TaxID=3481 RepID=A0A2P5BEB1_PARAD	Arf;	2481.62	1.19573	0.22453	5.32547	1.01e-07	4.02e-07
Glyma.11g204766.1	Glyma.11G204700	UniRef100_A0A445I532 Cysteine-rich receptor-like protein kinase 3 n=1 Tax=Glycine soja TaxID=3848 RepID=A0A445I532_GLYSO	Stress-antifung; Pkinase;	1964.79	1.19739	0.232187	5.15699	2.51e-07	9.26e-07
Glyma.07g139200.1	Glyma.07G139200	UniRef100_UPI00092E3E7B uncharacterized protein LOC109360090 n=1 Tax=Lupinus angustifolius TaxID=3871 RepID=UPI00092E3E7B	NA	3187.79	1.1984	0.166218	7.20981	5.6e-13	4.62e-12
Glyma.18g003100.1	Glyma.18G003100	UniRef100_I1MYB4 Glycosyltransferase n=2 Tax=Soja TaxID=1462606 RepID=I1MYB4_SOYBN	UDPGT;	1979.11	1.20401	0.239238	5.03271	4.84e-07	1.71e-06
Glyma.02g268000.1	Glyma.02G268000	UniRef100_A0A0R0L1Z4 Fe2OG dioxygenase domain-containing protein n=5 Tax=Soja TaxID=1462606 RepID=A0A0R0L1Z4_SOYBN	DIOX_N; 2OG-FeII_Oxy;	37952.4	1.2047	0.107967	11.158	6.55e-29	2.69e-27
Glyma.07g173000.1	Glyma.07G173000	UniRef100_A0A371E352 G-type lectin S-receptor-like serine/threonine-protein kinase (Fragment) n=1 Tax=Mucuna pruriens TaxID=157652 RepID=A0A371E352_MUCPR	S_locus_glycop; Pkinase;	4904.03	1.20777	0.192972	6.25878	3.88e-10	2.13e-09
Glyma.12g043000.2	Glyma.12G043000	UniRef100_K7LSZ0 RRM domain-containing protein n=1 Tax=Glycine max TaxID=3847 RepID=K7LSZ0_SOYBN	RRM_1;	7937.63	1.20805	0.11128	10.8559	1.87e-27	6.3e-26
Glyma.02g000200.7	Glyma.02G000200	UniRef100_I1JB31 W2 domain-containing protein n=1 Tax=Glycine max TaxID=3847 RepID=I1JB31_SOYBN	W2; eIF-5_eIF-2B;	2362.64	1.2107	0.181543	6.66893	2.58e-11	1.68e-10
Glyma.08g108800.1	Glyma.08G108800	UniRef100_I1KS65 Adenosylhomocysteinase n=2 Tax=Soja TaxID=1462606 RepID=I1KS65_SOYBN	2-Hacid_dh_C; AdoHcyase;	10281.5	1.21263	0.168385	7.20153	5.95e-13	4.87e-12
Glyma.07g020000.1	Glyma.07G020000	UniRef100_A0A0B2P962 60S ribosomal protein L7-4 n=3 Tax=Soja TaxID=1462606 RepID=A0A0B2P962_GLYSO	Ribosomal_L30; Ribosomal_L30_N;	2251.36	1.21317	0.21073	5.75696	8.56e-09	3.95e-08
Glyma.13g326400.3	Glyma.13G326400	UniRef100_A0A445IDB6 4-hydroxy-3-methylbut-2-en-1-yl diphosphate synthase (Ferredoxin), chloroplastic isoform A n=2 Tax=Soja TaxID=1462606 RepID=A0A445IDB6_GLYSO	GcpE;	3178.38	1.21564	0.333245	3.64788	0.000264412	0.000587881
Glyma.08g343800.1	Glyma.08G343800	UniRef100_I1KYY4 40S ribosomal protein S6 n=1 Tax=Glycine max TaxID=3847 RepID=I1KYY4_SOYBN	Ribosomal_S6e;	1833.77	1.21792	0.192851	6.31536	2.7e-10	1.52e-09
Glyma.16g182500.1	Glyma.16G182500	UniRef100_A0A445GKA8 Tripeptidyl-peptidase 2 isoform A n=1 Tax=Glycine soja TaxID=3848 RepID=A0A445GKA8_GLYSO	TPPII; Peptidase_S8; Peptidase_S8; TPPII;	2553.77	1.22319	0.285103	4.29036	1.78e-05	4.86e-05
Glyma.12g059100.1	Glyma.12G059100	UniRef100_A0A445HLE2 Tropinone reductase isoform A n=1 Tax=Glycine soja TaxID=3848 RepID=A0A445HLE2_GLYSO	KR; adh_short_C2;	5055.4	1.22377	0.177238	6.90466	5.03e-12	3.66e-11
Glyma.13g145200.1	Glyma.13G145200	UniRef100_A0A445HGB8 RNA-binding protein CP29B, chloroplastic isoform A n=1 Tax=Glycine soja TaxID=3848 RepID=A0A445HGB8_GLYSO	RRM_1;	5306.13	1.2238	0.531632	2.30197	0.0213368	0.0341605
Glyma.17g214400.3	Glyma.17G214400	UniRef100_K7MN65 Protein kinase domain-containing protein n=2 Tax=Glycine max TaxID=3847 RepID=K7MN65_SOYBN	GUB_WAK_bind; Pkinase_Tyr;	1996.3	1.22801	0.360123	3.40996	0.000649727	0.00135622
Glyma.05g243800.1	Glyma.05G243800	UniRef100_I1K5E6 WD_REPEATS_REGION domain-containing protein n=2 Tax=Soja TaxID=1462606 RepID=I1K5E6_SOYBN	WD40;	2952.34	1.23086	0.18203	6.76183	1.36e-11	9.33e-11
Glyma.11g249700.1	Glyma.11G249700	UniRef100_A0A0B2QVI9 60S ribosomal protein L17-1 n=2 Tax=Soja TaxID=1462606 RepID=A0A0B2QVI9_GLYSO	Ribosomal_L22;	2112.31	1.23274	0.153301	8.04128	8.89e-16	1.03e-14
Glyma.08g224200.1	Glyma.08G224200	UniRef100_A0A445JII6 7-dehydrocholesterol reductase n=1 Tax=Glycine soja TaxID=3848 RepID=A0A445JII6_GLYSO	ERG4_ERG24;	2474.88	1.23808	0.114238	10.8376	2.28e-27	7.59e-26
Glyma.16g127500.1	Glyma.16G127500	UniRef100_A0A0B2P1R0 40S ribosomal protein S4 n=2 Tax=Soja TaxID=1462606 RepID=A0A0B2P1R0_GLYSO	KOW; S4; RS4NT; 40S_S4_C; Ribosomal_S4e;	2122.96	1.24143	0.22344	5.55598	2.76e-08	1.19e-07
Glyma.14g223500.1	Glyma.14G223500	UniRef100_O48560 Catalase-3 n=3 Tax=Soja TaxID=1462606 RepID=CATA3_SOYBN	Catalase-rel; Catalase;	4371.86	1.24348	0.16578	7.50077	6.34e-14	6.02e-13
Glyma.14g056900.1	Glyma.14G056900	UniRef100_A0A0R4J581 40S ribosomal protein S4 n=1 Tax=Glycine max TaxID=3847 RepID=A0A0R4J581_SOYBN	KOW; S4; RS4NT; 40S_S4_C; Ribosomal_S4e;	2206.67	1.24597	0.240186	5.18753	2.13e-07	7.95e-07
Glyma.10g179500.3	Glyma.10G179500	UniRef100_A0A0R0HUX5 RING-type E3 ubiquitin transferase n=1 Tax=Glycine max TaxID=3847 RepID=A0A0R0HUX5_SOYBN	U-box;	1914.52	1.25538	0.181387	6.921	4.48e-12	3.32e-11
Glyma.17g073300.1	Glyma.17G073300	UniRef100_K7MKC7 SRP54 domain-containing protein n=1 Tax=Glycine max TaxID=3847 RepID=K7MKC7_SOYBN	SRP54_N; SRP54; SRP-alpha_N;	4097.05	1.2559	0.149932	8.37645	5.45e-17	7.39e-16
Glyma.11g053700.1	Glyma.11G053700	UniRef100_A0A445HXI9 CBS domain-containing protein CBSX1, chloroplastic isoform A n=2 Tax=Soja TaxID=1462606 RepID=A0A445HXI9_GLYSO	CBS;	2862.73	1.25618	0.430533	2.91773	0.00352593	0.00655778
Glyma.16g106300.1	Glyma.16G106300	UniRef100_A0A0B2NVZ1 60S ribosomal protein L13 n=2 Tax=Soja TaxID=1462606 RepID=A0A0B2NVZ1_GLYSO	Ribosomal_L13e;	2555.04	1.26133	0.200259	6.29851	3.01e-10	1.68e-09
Glyma.11g103700.1	Glyma.11G103700	UniRef100_A0A445HZZ1 60S ribosomal protein L7a-2 isoform A n=1 Tax=Glycine soja TaxID=3848 RepID=A0A445HZZ1_GLYSO	Ribosomal_L7Ae;	1808.12	1.26158	0.221818	5.68745	1.29e-08	5.86e-08
Glyma.02g133500.1	Glyma.02G133500	UniRef100_A0A0B2RZ54 Prostaglandin reductase-3 isoform A n=2 Tax=Soja TaxID=1462606 RepID=A0A0B2RZ54_GLYSO	KR; ADH_N; ADH_zinc_N;	2354.65	1.26171	0.128182	9.84314	7.34e-23	1.69e-21
Glyma.18g119100.1	Glyma.18G119100	UniRef100_A0A0B2NPI4 60S ribosomal protein L34 n=2 Tax=Soja TaxID=1462606 RepID=A0A0B2NPI4_GLYSO	Ribosomal_L34e;	1565.77	1.26373	0.202814	6.23101	4.63e-10	2.52e-09
Glyma.12g205400.1	Glyma.12G205400	UniRef100_A0A445IBW4 ADP,ATP carrier protein 3, mitochondrial isoform A n=1 Tax=Glycine soja TaxID=3848 RepID=A0A445IBW4_GLYSO	Mito_carr;	2040.77	1.26647	0.186756	6.78145	1.19e-11	8.27e-11
Glyma.17g018600.1	Glyma.17G018600	UniRef100_A0A4Y1R1G7 Ribosomal protein S15A n=1 Tax=Prunus dulcis TaxID=3755 RepID=A0A4Y1R1G7_PRUDU	Ribosomal_S8;	1764.26	1.26763	0.253841	4.99378	5.92e-07	2.06e-06
Glyma.18g298300.1	Glyma.18G298300	UniRef100_A0A0B2QBB8 14-3-3-like protein A n=2 Tax=Soja TaxID=1462606 RepID=A0A0B2QBB8_GLYSO	14-3-3;	2384.6	1.26848	0.199377	6.36221	1.99e-10	1.15e-09
Glyma.11g154900.1	Glyma.11G154900	UniRef100_P15642 Repetitive proline-rich cell wall protein 3 n=3 Tax=Soja TaxID=1462606 RepID=PRP3_SOYBN	Extensin_1;	13364.5	1.27236	0.197055	6.45687	1.07e-10	6.38e-10
Glyma.13g091000.1	Glyma.13G091000	UniRef100_UPI000F7C65EC tetraspanin-8-like n=1 Tax=Abrus precatorius TaxID=3816 RepID=UPI000F7C65EC	Tetraspanin;	2534.66	1.27403	0.373435	3.41164	0.000645731	0.00135002
Glyma.04g203300.1	Glyma.04G203300	UniRef100_A0A445L328 Chaperone protein ClpD, chloroplastic isoform A n=1 Tax=Glycine soja TaxID=3848 RepID=A0A445L328_GLYSO	Clp_N; AAA_5; AAA; ClpB_D2-small;	2729	1.27428	0.21635	5.88993	3.86e-09	1.85e-08
Glyma.08g201300.1	Glyma.08G201300	UniRef100_A0A0B2P7L8 ABC transporter G family member 36 n=1 Tax=Glycine soja TaxID=3848 RepID=A0A0B2P7L8_GLYSO	ABC_trans_N; PDR_assoc; ABC_tran; ABC2_membrane; PDR_assoc; ABC_tran; ABC2_membrane; ABC_tran; PDR_assoc; ABC2_membrane;	6598.76	1.27578	0.297036	4.29505	1.75e-05	4.77e-05
Glyma.15g095400.1	Glyma.15G095400	UniRef100_C6SYA5 60S ribosomal protein L18a n=2 Tax=Soja TaxID=1462606 RepID=C6SYA5_SOYBN	Ribosomal_L18A;	1923.39	1.27763	0.22461	5.6882	1.28e-08	5.85e-08
Glyma.03g207500.1	Glyma.03G207500	UniRef100_A0A0B2QRQ7 60S ribosomal protein L21-1 n=2 Tax=Soja TaxID=1462606 RepID=A0A0B2QRQ7_GLYSO	Ribosomal_L21e;	1805.64	1.28046	0.210478	6.08355	1.18e-09	6.05e-09
Glyma.20g135200.3	Glyma.20G135200	UniRef100_A0A445F4P1 CYSTM domain-containing protein n=1 Tax=Glycine soja TaxID=3848 RepID=A0A445F4P1_GLYSO	CYSTM;	1776.06	1.28369	0.156874	8.18291	2.77e-16	3.5e-15
Glyma.15g076500.3	Glyma.15G076500	UniRef100_A0A0B2QYB4 Auxin-repressed 12.5 kDa protein n=1 Tax=Glycine soja TaxID=3848 RepID=A0A0B2QYB4_GLYSO	Auxin_repressed;	22003.5	1.28574	0.144881	8.87445	7.03e-19	1.15e-17
Glyma.13g145000.1	Glyma.13G145000	UniRef100_I1LZ94 Phenylalanine ammonia-lyase n=2 Tax=Soja TaxID=1462606 RepID=I1LZ94_SOYBN	Lyase_aromatic;	9151.99	1.2873	0.248237	5.18575	2.15e-07	8.01e-07
Glyma.02g014000.3	Glyma.02G014000	UniRef100_I7GEK3 Protein disulfide isomerase-like protein n=1 Tax=Glycine max TaxID=3847 RepID=I7GEK3_SOYBN	ERp29; Thioredoxin_2; Thioredoxin_2; ERp29;	2008.9	1.28753	0.23132	5.566	2.61e-08	1.13e-07
Glyma.11g006600.1	Glyma.11G006600	UniRef100_C6TLT3 40S ribosomal protein S3a n=2 Tax=Soja TaxID=1462606 RepID=C6TLT3_SOYBN	Ribosomal_S3Ae;	2061.57	1.29027	0.232914	5.53969	3.03e-08	1.29e-07
Glyma.07g004300.3	Glyma.07G004300	UniRef100_A0A445JQ60 Calcium-transporting ATPase n=1 Tax=Glycine soja TaxID=3848 RepID=A0A445JQ60_GLYSO	Cation_ATPase_N; Hydrolase; E1-E2_ATPase; Cation_ATPase_C; E1-E2_ATPase; Hydrolase; Cation_ATPase_C; Hydrolase; Cation_ATPase_C;	3337.44	1.29257	0.220263	5.86829	4.4e-09	2.09e-08
Glyma.20g055900.1	Glyma.20G055900	UniRef100_A0A0B2S880 5-methyltetrahydropteroyltriglutamate--homocysteine methyltransferase n=1 Tax=Glycine soja TaxID=3848 RepID=A0A0B2S880_GLYSO	Meth_synt_1; Meth_synt_2;	1842.18	1.30213	0.178641	7.28907	3.12e-13	2.67e-12
Glyma.10g124700.1	Glyma.10G124700	UniRef100_A0A0B2QJQ7 3-ketoacyl-CoA thiolase 2, peroxisomal n=3 Tax=Soja TaxID=1462606 RepID=A0A0B2QJQ7_GLYSO	Thiolase_C; Thiolase_N;	4790.06	1.30243	0.240998	5.40431	6.51e-08	2.67e-07
Glyma.07g210800.1	Glyma.07G210800	UniRef100_A0A445LNI9 Polyadenylate-binding protein RBP47 isoform B n=1 Tax=Glycine soja TaxID=3848 RepID=A0A445LNI9_GLYSO	RRM_1;	1620.55	1.30305	0.159853	8.15153	3.59e-16	4.45e-15
Glyma.09g274000.1	Glyma.09G274000	UniRef100_I1L6Z7 WRKY transcription factor n=1 Tax=Glycine max TaxID=3847 RepID=I1L6Z7_SOYBN	WRKY;	5955.72	1.30425	0.393143	3.31751	0.000908252	0.00185605
Glyma.03g190500.1	Glyma.03G190500	UniRef100_A0A445LDX0 Enolase isoform A n=1 Tax=Glycine soja TaxID=3848 RepID=A0A445LDX0_GLYSO	Enolase_N; Enolase_C;	2147.04	1.3055	0.232201	5.6223	1.88e-08	8.38e-08
Glyma.16g077800.1	Glyma.16G077800	UniRef100_I1MM08 Malic enzyme n=2 Tax=Soja TaxID=1462606 RepID=I1MM08_SOYBN	malic; Malic_M;	1934.69	1.31069	0.190446	6.8822	5.89e-12	4.23e-11
Glyma.04g203000.1	Glyma.04G203000	UniRef100_I1JXS8 Ribonuclease n=1 Tax=Glycine max TaxID=3847 RepID=I1JXS8_SOYBN	TUDOR; SNase;	2915.2	1.31102	0.143692	9.12381	7.25e-20	1.31e-18
Glyma.11g019500.1	Glyma.11G019500	UniRef100_I1LGB1 S5 DRBM domain-containing protein n=3 Tax=Soja TaxID=1462606 RepID=I1LGB1_SOYBN	Ribosomal_S5_C; Ribosomal_S5;	2299.18	1.31105	0.241179	5.43599	5.45e-08	2.26e-07
Glyma.04g190800.3	Glyma.04G190800	UniRef100_C6T389 PMSR domain-containing protein n=1 Tax=Glycine max TaxID=3847 RepID=C6T389_SOYBN	PMSR;	3739.23	1.31419	0.285126	4.60917	4.04e-06	1.22e-05
Glyma.10g058200.1	Glyma.10G058200	UniRef100_I1L905 Phenylalanine ammonia-lyase n=1 Tax=Glycine max TaxID=3847 RepID=I1L905_SOYBN	Lyase_aromatic;	28497	1.31542	0.322679	4.07657	4.57e-05	0.000115271
Glyma.04g226900.1	Glyma.04G226900	UniRef100_A0A371EF15 60S ribosomal protein L9 n=1 Tax=Mucuna pruriens TaxID=157652 RepID=A0A371EF15_MUCPR	Ribosomal_L6;	2032.87	1.3184	0.182436	7.22662	4.95e-13	4.13e-12
Glyma.07g059900.1	Glyma.07G059900	UniRef100_I1KHZ4 Ribosomal_L18_c domain-containing protein n=1 Tax=Glycine max TaxID=3847 RepID=I1KHZ4_SOYBN	Ribosomal_L18_c; Ribosomal_L18p;	1801.28	1.3195	0.149304	8.83767	9.77e-19	1.58e-17
Glyma.15g003600.1	Glyma.15G003600	UniRef100_A0A0B2QLP5 Bifunctional dihydroflavonol 4-reductase/flavanone 4-reductase n=4 Tax=Soja TaxID=1462606 RepID=A0A0B2QLP5_GLYSO	Epimerase;	2782.99	1.32479	0.276764	4.78671	1.7e-06	5.49e-06
Glyma.16g008700.1	Glyma.16G008700	UniRef100_I1MK14 Lipoxygenase n=1 Tax=Glycine max TaxID=3847 RepID=I1MK14_SOYBN	PLAT; Lipoxygenase;	3582.19	1.32794	0.348718	3.80807	0.000140055	0.000324858
Glyma.05g219400.1	Glyma.05G219400	UniRef100_O22639 Endoplasmic reticulum HSC70-cognate binding protein n=1 Tax=Glycine max TaxID=3847 RepID=O22639_SOYBN	HSP70;	2209.95	1.33308	0.266889	4.99488	5.89e-07	2.05e-06
Glyma.13g135500.1	Glyma.13G135500	UniRef100_Q9FQ95 In2-1 protein n=1 Tax=Glycine max TaxID=3847 RepID=Q9FQ95_SOYBN	GST_C_2; GST_N_3;	2463.04	1.3344	0.281715	4.73671	2.17e-06	6.85e-06
Glyma.18g022700.3	Glyma.18G022700	UniRef100_A0A445FN07 Wound-induced protein 1 (Fragment) n=1 Tax=Glycine soja TaxID=3848 RepID=A0A445FN07_GLYSO	WI12;	2986.86	1.33584	0.324862	4.11201	3.92e-05	0.0001
Glyma.13g024100.1	Glyma.13G024100	UniRef100_A0A3Q7YC38 uncharacterized protein LOC113784969 n=1 Tax=Cicer arietinum TaxID=3827 RepID=A0A3Q7YC38_CICAR	NA	41150.2	1.33944	0.576895	2.3218	0.0202436	0.0325383
Glyma.19g244800.1	Glyma.19G244800	UniRef100_I1NC96 BZIP domain-containing protein n=2 Tax=Soja TaxID=1462606 RepID=I1NC96_SOYBN	bZIP_1; bZIP_C;	1826.12	1.34194	0.280015	4.79239	1.65e-06	5.34e-06
Glyma.07g028600.1	Glyma.07G028600	UniRef100_Q6RUF8 Glycerol kinase n=1 Tax=Glycine max TaxID=3847 RepID=Q6RUF8_SOYBN	FGGY_C; FGGY_N;	3175.64	1.34315	0.348553	3.85351	0.000116438	0.000274225
Glyma.16g040300.1	Glyma.16G040300	UniRef100_T2DNJ2 Cation channel family protein n=1 Tax=Phaseolus vulgaris TaxID=3885 RepID=T2DNJ2_PHAVU	NA	1846.96	1.34821	0.174995	7.70431	1.32e-14	1.34e-13
Glyma.04g228300.1	Glyma.04G228300	UniRef100_A0A0B2QH41 Two-component response regulator-like APRR5 n=1 Tax=Glycine soja TaxID=3848 RepID=A0A0B2QH41_GLYSO	CCT; Response_reg; Response_reg; CCT;	1901.66	1.35151	0.469243	2.8802	0.00397424	0.00731394
Glyma.08g346700.1	Glyma.08G346700	UniRef100_I1KZ20 Peptidylprolyl isomerase n=1 Tax=Glycine max TaxID=3847 RepID=I1KZ20_SOYBN	TPR_11; FKBP_C;	2072.59	1.35289	0.160491	8.4297	3.47e-17	4.77e-16
Glyma.13g136400.1	Glyma.13G136400	UniRef100_I1LZ03 Ribos_L4_asso_C domain-containing protein n=2 Tax=Soja TaxID=1462606 RepID=I1LZ03_SOYBN	Ribos_L4_asso_C; Ribosomal_L4;	1981.75	1.3531	0.184122	7.34893	2e-13	1.75e-12
Glyma.16g174500.1	Glyma.16G174500	UniRef100_UPI0010387756 receptor-like protein EIX1 isoform X4 n=1 Tax=Glycine soja TaxID=3848 RepID=UPI0010387756	LRR_1; LRR_8;	1518.26	1.35638	0.610872	2.22041	0.0263912	0.0412588
Glyma.08g244700.2	Glyma.08G244700	UniRef100_UPI000F7C487E UDP-glycosyltransferase 83A1-like n=1 Tax=Abrus precatorius TaxID=3816 RepID=UPI000F7C487E	UDPGT;	2817.42	1.35854	0.271751	4.99919	5.76e-07	2.01e-06
Glyma.01g177700.1	Glyma.01G177700	UniRef100_G3E7N0 Xaa-Pro aminopeptidase 2 n=1 Tax=Glycine max TaxID=3847 RepID=G3E7N0_SOYBN	Creatinase_N; Peptidase_M24_C; Peptidase_M24; Creatinase_N_2; Peptidase_M24; Creatinase_N; Peptidase_M24_C; Creatinase_N_2; Peptidase_M24_C; Creatinase_N_2; Peptidase_M24;	2537.22	1.35916	0.268712	5.05805	4.24e-07	1.51e-06
Glyma.13g347700.1	Glyma.13G347700	UniRef100_B3TDK7 Lipoxygenase n=1 Tax=Glycine max TaxID=3847 RepID=B3TDK7_SOYBN	PLAT; Lipoxygenase;	9854.2	1.36731	0.532254	2.56892	0.0102017	0.0173529
Glyma.11g034700.1	Glyma.11G034700	UniRef100_A0A445HWK9 Ribosomal protein L15 n=5 Tax=Soja TaxID=1462606 RepID=A0A445HWK9_GLYSO	Ribosomal_L15e;	1671.55	1.37774	0.256222	5.37711	7.57e-08	3.08e-07
Glyma.13g130900.1	Glyma.13G130900	UniRef100_A0A445HFB7 Heat shock cognate 70 kDa protein n=3 Tax=Soja TaxID=1462606 RepID=A0A445HFB7_GLYSO	HSP70;	2817.35	1.37804	0.16481	8.36137	6.2e-17	8.27e-16
Glyma.16g064100.1	Glyma.16G064100	UniRef100_I1MLP8 Protein kinase domain-containing protein n=1 Tax=Glycine max TaxID=3847 RepID=I1MLP8_SOYBN	LRRNT_2; LRR_8; Pkinase;	2321.87	1.37862	0.370626	3.71972	0.000199445	0.00045341
Glyma.07g007000.1	Glyma.07G007000	UniRef100_P24095 Seed linoleate 9S-lipoxygenase n=6 Tax=Soja TaxID=1462606 RepID=LOXX_SOYBN	PLAT; Lipoxygenase;	2795.32	1.37896	0.375212	3.67514	0.000237717	0.000532294
Glyma.03g187700.1	Glyma.03G187700	UniRef100_I1JPT3 Glycosyltransferase n=1 Tax=Glycine max TaxID=3847 RepID=I1JPT3_SOYBN	UDPGT;	2455.33	1.37952	0.257512	5.35709	8.46e-08	3.4e-07
Glyma.03g130900.1	Glyma.03G130900	UniRef100_I1JN82 PNPLA domain-containing protein n=2 Tax=Soja TaxID=1462606 RepID=I1JN82_SOYBN	Patatin; DUF3336;	1649.03	1.38397	0.520892	2.65693	0.00788553	0.0136696
Glyma.02g222400.1	Glyma.02G222400	UniRef100_I1JH86 Fructose-bisphosphate aldolase n=2 Tax=Soja TaxID=1462606 RepID=I1JH86_SOYBN	Glycolytic;	2805.66	1.38843	0.181166	7.66389	1.8e-14	1.8e-13
Glyma.18g234600.1	Glyma.18G234600	UniRef100_A0A0B2NV65 Cysteine synthase n=2 Tax=Soja TaxID=1462606 RepID=A0A0B2NV65_GLYSO	PALP;	2148.76	1.40017	0.17716	7.9034	2.71e-15	3e-14
Glyma.14g057400.1	Glyma.14G057400	UniRef100_A0A0B2SPL2 Protein MALE DISCOVERER 2 n=1 Tax=Glycine soja TaxID=3848 RepID=A0A0B2SPL2_GLYSO	LRR_8; LRRNT_2; Pkinase_Tyr;	2537.5	1.40137	0.197566	7.09318	1.31e-12	1.04e-11
Glyma.19g025200.1	Glyma.19G025200	UniRef100_I1N672 Glycosyltransferase n=2 Tax=Soja TaxID=1462606 RepID=I1N672_SOYBN	UDPGT;	3627.11	1.40406	0.16622	8.44703	2.99e-17	4.15e-16
Glyma.04g190400.1	Glyma.04G190400	UniRef100_I1JXE0 Protein kinase domain-containing protein n=3 Tax=Soja TaxID=1462606 RepID=I1JXE0_SOYBN	LRR_1; Pkinase;	4016.51	1.40446	0.33255	4.22331	2.41e-05	6.42e-05
Glyma.14g049500.1	Glyma.14G049500	UniRef100_A0A0B2SDE7 1-aminocyclopropane-1-carboxylate oxidase n=1 Tax=Glycine soja TaxID=3848 RepID=A0A0B2SDE7_GLYSO	DIOX_N; 2OG-FeII_Oxy;	16894.5	1.40967	0.209502	6.72867	1.71e-11	1.16e-10
Glyma.15g102550.1	Glyma.15G102500	UniRef100_I1MFD1 Mitogen-activated protein kinase n=4 Tax=Soja TaxID=1462606 RepID=I1MFD1_SOYBN	Pkinase; Pkinase_Tyr;	1820.12	1.41229	0.22498	6.27739	3.44e-10	1.92e-09
Glyma.17g039000.1	Glyma.17G039000	UniRef100_I1MRW7 S-adenosylmethionine synthase n=2 Tax=Soja TaxID=1462606 RepID=I1MRW7_SOYBN	S-AdoMet_synt_N; S-AdoMet_synt_M; S-AdoMet_synt_C;	6582.98	1.41807	0.344691	4.11403	3.89e-05	9.93e-05
Glyma.11g163300.1	Glyma.11G163300	UniRef100_A0A445FPM5 WRKY transcription factor WRKY24 n=1 Tax=Glycine soja TaxID=3848 RepID=A0A445FPM5_GLYSO	WRKY;	2139.17	1.41985	0.316687	4.48346	7.34e-06	2.14e-05
Glyma.07g246300.1	Glyma.07G246300	UniRef100_A0A445K179 Glyoxysomal fatty acid beta-oxidation multifunctional protein MFP-a isoform B n=1 Tax=Glycine soja TaxID=3848 RepID=A0A445K179_GLYSO	ECH_2; 3HCDH; 3HCDH_N;	4176.56	1.42148	0.339141	4.19142	2.77e-05	7.29e-05
Glyma.11g117300.1	Glyma.11G117300	UniRef100_K7LP96 RRM domain-containing protein n=2 Tax=Soja TaxID=1462606 RepID=K7LP96_SOYBN	RRM_1;	4850.76	1.42435	0.171934	8.28431	1.19e-16	1.55e-15
Glyma.16g119000.1	Glyma.16G119000	UniRef100_I1MMY1 Str_synth domain-containing protein n=1 Tax=Glycine max TaxID=3847 RepID=I1MMY1_SOYBN	Str_synth;	3505.7	1.42616	0.301676	4.72746	2.27e-06	7.15e-06
Glyma.14g010500.1	Glyma.14G010500	UniRef100_A0A1S3UF66 probable galactinol--sucrose galactosyltransferase 1 n=1 Tax=Vigna radiata var. radiata TaxID=3916 RepID=A0A1S3UF66_VIGRR	Raffinose_syn;	4426.16	1.42813	0.477345	2.99182	0.00277322	0.00525832
Glyma.11g093100.1	Glyma.11G093100	UniRef100_UPI000F7CEC44 isoflavone 2'-hydroxylase-like n=1 Tax=Abrus precatorius TaxID=3816 RepID=UPI000F7CEC44	p450;	4312.84	1.42952	0.23496	6.0841	1.17e-09	6.04e-09
Glyma.08g299900.1	Glyma.08G299900	UniRef100_A0A0B2PGX5 Delta(8)-fatty-acid desaturase 2 n=2 Tax=Soja TaxID=1462606 RepID=A0A0B2PGX5_GLYSO	Cyt-b5; FA_desaturase;	2622.78	1.43237	0.274255	5.22277	1.76e-07	6.68e-07
Glyma.13g348100.4	Glyma.13G348100	UniRef100_A0A0R4J4Y0 Protein kinase domain-containing protein n=1 Tax=Glycine max TaxID=3847 RepID=A0A0R4J4Y0_SOYBN	Pkinase;	1641.7	1.43508	0.19358	7.41339	1.23e-13	1.13e-12
Glyma.20g168100.3	Glyma.20G168100	UniRef100_A0A0B2SI69 60S ribosomal protein L3 n=3 Tax=Soja TaxID=1462606 RepID=A0A0B2SI69_GLYSO	Ribosomal_L3;	2689.91	1.43649	0.212283	6.76686	1.32e-11	9.03e-11
Glyma.14g176600.3	Glyma.14G176600	UniRef100_A0A445H7H6 Phospho-2-dehydro-3-deoxyheptonate aldolase n=1 Tax=Glycine soja TaxID=3848 RepID=A0A445H7H6_GLYSO	DAHP_synth_2;	1707.39	1.43744	0.214769	6.69294	2.19e-11	1.44e-10
Glyma.09g027900.1	Glyma.09G027900	UniRef100_K7LBH7 Protein kinase domain-containing protein n=1 Tax=Glycine max TaxID=3847 RepID=K7LBH7_SOYBN	GUB_WAK_bind; Pkinase_Tyr;	3596.4	1.45216	0.352927	4.11462	3.88e-05	9.91e-05
Glyma.13g001500.5	Glyma.13G001500	UniRef100_A0A445H9H9 Metal-nicotianamine transporter YSL1 isoform A n=2 Tax=Soja TaxID=1462606 RepID=A0A445H9H9_GLYSO	OPT;	1666.05	1.45326	0.231568	6.27573	3.48e-10	1.93e-09
Glyma.08g179600.1	Glyma.08G179600	UniRef100_A0A0R0INP8 Peroxidase n=2 Tax=Soja TaxID=1462606 RepID=A0A0R0INP8_SOYBN	peroxidase;	3704.4	1.45401	0.348196	4.17584	2.97e-05	7.74e-05
Glyma.08g004400.1	Glyma.08G004400	UniRef100_I1KNZ2 MACPF domain-containing protein n=2 Tax=Soja TaxID=1462606 RepID=I1KNZ2_SOYBN	MACPF;	2374.22	1.4569	0.232572	6.26427	3.75e-10	2.06e-09
Glyma.04g243600.1	Glyma.04G243600	UniRef100_A0A0B2SJ15 TOM1-like protein 2 n=2 Tax=Soja TaxID=1462606 RepID=A0A0B2SJ15_GLYSO	GAT; VHS;	2482.92	1.4586	0.324658	4.49273	7.03e-06	2.05e-05
Glyma.11g091400.1	Glyma.11G091400	UniRef100_I1LIH1 HMA domain-containing protein n=2 Tax=Soja TaxID=1462606 RepID=I1LIH1_SOYBN	HMA;	2687.81	1.45908	0.498446	2.92727	0.00341956	0.00638707
Glyma.10g156500.1	Glyma.10G156500	UniRef100_A0A0R0HTV4 RING-type domain-containing protein n=2 Tax=Soja TaxID=1462606 RepID=A0A0R0HTV4_SOYBN	zf-RING_2;	1896.6	1.46058	0.477893	3.05629	0.00224096	0.00430815
Glyma.06g162600.2	Glyma.06G162600	UniRef100_Q39817 Calnexin homolog n=4 Tax=Soja TaxID=1462606 RepID=CALX_SOYBN	Calreticulin;	2056.12	1.46132	0.327604	4.46062	8.17e-06	2.35e-05
Glyma.03g109900.1	Glyma.03G109900	UniRef100_A0A445LAE4 Uclacyanin 1 isoform A n=2 Tax=Soja TaxID=1462606 RepID=A0A445LAE4_GLYSO	Cu_bind_like;	6205.82	1.46191	0.360932	4.05037	5.11e-05	0.000127985
Glyma.19g020000.6	Glyma.19G020000	UniRef100_A0A445FB79 Hypersensitive-induced response protein 1 isoform A n=2 Tax=Soja TaxID=1462606 RepID=A0A445FB79_GLYSO	Band_7;	5424.47	1.46474	0.317448	4.61411	3.95e-06	1.2e-05
Glyma.01g235600.1	Glyma.01G235600	UniRef100_A0A0B2RPE7 12-oxophytodienoate reductase 2 n=3 Tax=Soja TaxID=1462606 RepID=A0A0B2RPE7_GLYSO	Oxidored_FMN;	3794.17	1.47257	0.180905	8.14002	3.95e-16	4.76e-15
Glyma.05g082200.6	Glyma.05G082200	UniRef100_V7CCN4 NB-ARC domain-containing protein n=1 Tax=Phaseolus vulgaris TaxID=3885 RepID=V7CCN4_PHAVU	RPW8; NB-ARC;	2768.46	1.47393	0.605304	2.43502	0.0148909	0.0245503
Glyma.02g103500.1	Glyma.02G103500	UniRef100_A0A445JZV5 Caffeoyl-CoA O-methyltransferase n=2 Tax=Soja TaxID=1462606 RepID=A0A445JZV5_GLYSO	Methyltransf_24;	9549.91	1.47736	0.273001	5.41157	6.25e-08	2.58e-07
Glyma.05g236300.1	Glyma.05G236300	UniRef100_A0A445KSS1 Protein PLANT CADMIUM RESISTANCE 2 isoform A n=1 Tax=Glycine soja TaxID=3848 RepID=A0A445KSS1_GLYSO	PLAC8;	13126.5	1.47818	0.44179	3.34588	0.000820208	0.00169059
Glyma.07g168500.1	Glyma.07G168500	UniRef100_A0A0R0J536 Fe2OG dioxygenase domain-containing protein n=2 Tax=Soja TaxID=1462606 RepID=A0A0R0J536_SOYBN	DIOX_N; 2OG-FeII_Oxy;	4833.4	1.47868	0.292722	5.05147	4.38e-07	1.56e-06
Glyma.11g000800.1	Glyma.11G000800	UniRef100_A0A445HUT7 Cyclase-like protein 2 isoform A n=2 Tax=Glycine soja TaxID=3848 RepID=A0A445HUT7_GLYSO	Cyclase;	3843.24	1.48388	0.149715	9.91132	3.72e-23	8.88e-22
Glyma.18g002800.1	Glyma.18G002800	UniRef100_A0A0B2QQZ7 Selenium-binding protein 1 n=1 Tax=Glycine soja TaxID=3848 RepID=A0A0B2QQZ7_GLYSO	SBP56;	10622.4	1.49261	0.314109	4.75189	2.02e-06	6.41e-06
Glyma.09g181600.1	Glyma.09G181600	UniRef100_A0A0R0I9Z8 Protein kinase domain-containing protein n=1 Tax=Glycine max TaxID=3847 RepID=A0A0R0I9Z8_SOYBN	WAK_assoc; Pkinase;	2121.49	1.49716	0.291105	5.14302	2.7e-07	9.92e-07
Glyma.18g045100.1	Glyma.18G045100	UniRef100_I1MZJ1 Amino_oxidase domain-containing protein n=2 Tax=Glycine max TaxID=3847 RepID=I1MZJ1_SOYBN	NAD_binding_8;	2994.52	1.49729	0.23326	6.41898	1.37e-10	8.14e-10
Glyma.07g015800.1	Glyma.07G015800	UniRef100_A0A445JQS5 ABC transporter G family member 36 isoform A n=5 Tax=Soja TaxID=1462606 RepID=A0A445JQS5_GLYSO	ABC_trans_N; PDR_assoc; ABC_tran; ABC2_membrane;	15570.5	1.49893	0.18523	8.09226	5.86e-16	6.96e-15
Glyma.03g263700.1	Glyma.03G263700	UniRef100_A0A445LHF6 Ethylene-responsive transcription factor 1 n=2 Tax=Glycine soja TaxID=3848 RepID=A0A445LHF6_GLYSO	AP2;	1750.7	1.50435	0.386124	3.89604	9.78e-05	0.000233813
Glyma.15g251500.1	Glyma.15G251500	UniRef100_C6ZQJ7 Glutathione S-transferase n=2 Tax=Soja TaxID=1462606 RepID=C6ZQJ7_SOYBN	GST_C_2; GST_N_3;	11695.5	1.50854	0.131418	11.4789	1.68e-30	7.76e-29
Glyma.13g361900.2	Glyma.13G361900	UniRef100_A0A445IF59 Pleiotropic drug resistance protein 1 isoform A n=3 Tax=Glycine soja TaxID=3848 RepID=A0A445IF59_GLYSO	ABC_trans_N; PDR_assoc; ABC_tran; ABC2_membrane; PDR_assoc; ABC_tran; ABC2_membrane; ABC_tran; PDR_assoc; ABC2_membrane;	2231.4	1.51744	0.517628	2.93153	0.00337298	0.00630716
Glyma.15g013300.3	Glyma.15G013300	UniRef100_A0A445GME7 F-box/kelch-repeat protein n=1 Tax=Glycine soja TaxID=3848 RepID=A0A445GME7_GLYSO	F-box; Kelch_6;	1821.98	1.5227	0.373215	4.07996	4.5e-05	0.000113714
Glyma.04g050400.1	Glyma.04G050400	UniRef100_I1JTV8 Ferrochelatase n=1 Tax=Glycine max TaxID=3847 RepID=I1JTV8_SOYBN	Ferrochelatase;	2484.66	1.5277	0.358873	4.25693	2.07e-05	5.59e-05
Glyma.03g082100.1	Glyma.03G082100	UniRef100_A0A0B2NW43 Metallothionein-like protein 1 n=2 Tax=Soja TaxID=1462606 RepID=A0A0B2NW43_GLYSO	Metallothio_2;	3245.38	1.5298	0.492497	3.1062	0.00189506	0.00369178
Glyma.03g122000.1	Glyma.03G122000	UniRef100_A0A0B2PSW0 Cytochrome P450 98A2 n=2 Tax=Soja TaxID=1462606 RepID=A0A0B2PSW0_GLYSO	p450;	2363.42	1.53329	0.388417	3.94752	7.9e-05	0.000191435
Glyma.04g195300.1	Glyma.04G195300	UniRef100_A0A4D6NLZ7 5'-AMP-activated protein kinase n=1 Tax=Vigna unguiculata TaxID=3917 RepID=A0A4D6NLZ7_VIGUN	CBS;	2233.08	1.53484	0.226378	6.78	1.2e-11	8.31e-11
Glyma.03g232700.1	Glyma.03G232700	UniRef100_C6TFV6 J domain-containing protein n=2 Tax=Soja TaxID=1462606 RepID=C6TFV6_SOYBN	DnaJ;	2577.04	1.54574	0.162835	9.49267	2.25e-21	4.7e-20
Glyma.19g020000.3	Glyma.19G020000	UniRef100_A0A445FB79 Hypersensitive-induced response protein 1 isoform A n=2 Tax=Soja TaxID=1462606 RepID=A0A445FB79_GLYSO	Band_7;	2311.56	1.54891	0.611831	2.5316	0.0113544	0.0191423
Glyma.09g049700.1	Glyma.09G049700	UniRef100_A0A445IX25 Vacuolar-sorting receptor 6 isoform A n=2 Tax=Soja TaxID=1462606 RepID=A0A445IX25_GLYSO	PA;	2715.09	1.55797	0.230093	6.77103	1.28e-11	8.8e-11
Glyma.07g214700.3	Glyma.07G214700	UniRef100_A0A445JZV5 Caffeoyl-CoA O-methyltransferase n=2 Tax=Soja TaxID=1462606 RepID=A0A445JZV5_GLYSO	Methyltransf_24;	6175.27	1.5615	0.363807	4.2921	1.77e-05	4.83e-05
Glyma.05g204700.1	Glyma.05G204700	UniRef100_C6T9D7 UDP-glucose 4-epimerase n=3 Tax=Glycine max TaxID=3847 RepID=C6T9D7_SOYBN	3Beta_HSD;	2132.8	1.56239	0.261646	5.97138	2.35e-09	1.17e-08
Glyma.07g074400.1	Glyma.07G074400	UniRef100_A0A445JTS3 (+)-neomenthol dehydrogenase isoform A n=1 Tax=Glycine soja TaxID=3848 RepID=A0A445JTS3_GLYSO	adh_short_C2;	2722.06	1.56513	0.177715	8.80697	1.29e-18	2.06e-17
Glyma.13g056100.1	Glyma.13G056100	UniRef100_A7BIC9 Malonyl-CoA:isoflavone 7-O-glucoside-6''-O-malonyltransferase n=3 Tax=Soja TaxID=1462606 RepID=A7BIC9_SOYBN	Transferase;	2231.08	1.57861	0.257746	6.12468	9.09e-10	4.77e-09
Glyma.06g162500.4	Glyma.06G162500	UniRef100_I1KBV2 Ribonuclease n=2 Tax=Soja TaxID=1462606 RepID=I1KBV2_SOYBN	TUDOR; SNase;	1788.64	1.58553	0.244672	6.48023	9.16e-11	5.51e-10
Glyma.06g147100.1	Glyma.06G147100	UniRef100_I1KBC5 WRKY domain-containing protein n=3 Tax=Soja TaxID=1462606 RepID=I1KBC5_SOYBN	WRKY;	2626.64	1.58642	0.36177	4.38515	1.16e-05	3.27e-05
Glyma.06g136600.1	Glyma.06G136600	UniRef100_A0A445K9A9 Two-component response regulator-like PRR95 isoform A n=2 Tax=Glycine soja TaxID=3848 RepID=A0A445K9A9_GLYSO	CCT; Response_reg; Response_reg; CCT;	3752.19	1.58998	0.321897	4.9394	7.84e-07	2.67e-06
Glyma.09g123800.1	Glyma.09G123800	UniRef100_A0A1S3VM95 probable peroxygenase 5 isoform X1 n=1 Tax=Vigna radiata var. radiata TaxID=3916 RepID=A0A1S3VM95_VIGRR	Caleosin;	3104.04	1.59288	0.259708	6.13337	8.6e-10	4.53e-09
Glyma.08g067600.1	Glyma.08G067600	UniRef100_A0A0B2SMW6 Nicotinamidase 1 isoform A n=2 Tax=Soja TaxID=1462606 RepID=A0A0B2SMW6_GLYSO	Isochorismatase;	2654.59	1.59561	0.315425	5.05861	4.22e-07	1.51e-06
Glyma.14g038200.1	Glyma.14G038200	UniRef100_A0A0B2QWH3 Cysteine proteinase inhibitor n=3 Tax=Soja TaxID=1462606 RepID=A0A0B2QWH3_GLYSO	Cystatin;	2301.92	1.59823	0.218056	7.32946	2.31e-13	2e-12
Glyma.07g233800.1	Glyma.07G233800	UniRef100_I1LVJ0 S-adenosylmethionine synthase n=2 Tax=Soja TaxID=1462606 RepID=I1LVJ0_SOYBN	S-AdoMet_synt_N; S-AdoMet_synt_M; S-AdoMet_synt_C; S-AdoMet_synt_C; S-AdoMet_synt_M; S-AdoMet_synt_N; S-AdoMet_synt_C; S-AdoMet_synt_N; S-AdoMet_synt_M; S-AdoMet_synt_M; S-AdoMet_synt_C; S-AdoMet_synt_N;	11027.7	1.60443	0.299747	5.35264	8.67e-08	3.48e-07
Glyma.13g279200.1	Glyma.13G279200	UniRef100_I1M3B1 DUF3700 domain-containing protein n=2 Tax=Soja TaxID=1462606 RepID=I1M3B1_SOYBN	DUF3700;	3051.94	1.60499	0.147685	10.8676	1.64e-27	5.61e-26
Glyma.15g251600.1	Glyma.15G251600	UniRef100_I1MJ34 Tau class glutathione S-transferase n=3 Tax=Soja TaxID=1462606 RepID=I1MJ34_SOYBN	GST_C_2; GST_N;	1940.99	1.61894	0.217139	7.45578	8.93e-14	8.33e-13
Glyma.16g049000.1	Glyma.16G049000	UniRef100_A0A0B2NVF8 Light-regulated protein n=4 Tax=Soja TaxID=1462606 RepID=A0A0B2NVF8_GLYSO	Lir1;	25482.4	1.62031	0.239136	6.77569	1.24e-11	8.54e-11
Glyma.14g186900.3	Glyma.14G186900	UniRef100_C6T827 Pyruvate dehydrogenase E1 component subunit beta n=2 Tax=Glycine max TaxID=3847 RepID=C6T827_SOYBN	Transketolase_C; Transket_pyr;	1813.32	1.62375	0.182302	8.90691	5.25e-19	8.78e-18
Glyma.07g105400.1	Glyma.07G105400	UniRef100_A0A0B2QTY7 Dihydropyrimidine dehydrogenase (NADP(+)), chloroplastic n=2 Tax=Soja TaxID=1462606 RepID=A0A0B2QTY7_GLYSO	DHO_dh;	2143.07	1.62384	0.145486	11.1614	6.3e-29	2.63e-27
Glyma.15g176900.1	Glyma.15G176900	UniRef100_C7S8C4 Germin-like protein n=2 Tax=Soja TaxID=1462606 RepID=C7S8C4_SOYBN	Cupin_2;	1847.14	1.62526	0.566032	2.87133	0.00408752	0.0075119
Glyma.01g241000.1	Glyma.01G241000	UniRef100_A0A0B2RF01 Cysteine-rich receptor-like protein kinase 10 n=3 Tax=Soja TaxID=1462606 RepID=A0A0B2RF01_GLYSO	Stress-antifung; Pkinase_Tyr;	4223.48	1.62969	0.239523	6.80386	1.02e-11	7.21e-11
Glyma.18g054100.1	Glyma.18G054100	UniRef100_K7MQ41 Protein kinase domain-containing protein n=2 Tax=Soja TaxID=1462606 RepID=K7MQ41_SOYBN	Pkinase;	8123.67	1.6316	0.293652	5.55625	2.76e-08	1.19e-07
Glyma.18g276800.1	Glyma.18G276800	UniRef100_A0A445FYK3 Amino acid transporter AVT6A isoform A n=3 Tax=Soja TaxID=1462606 RepID=A0A445FYK3_GLYSO	Trp_Tyr_perm;	1945.3	1.6355	0.237345	6.89081	5.55e-12	3.99e-11
Glyma.07g270800.1	Glyma.07G270800	UniRef100_A0A4D6KZT6 Protein brassinosteroid insensitive 1 n=1 Tax=Vigna unguiculata TaxID=3917 RepID=A0A4D6KZT6_VIGUN	Pkinase_Tyr; Pkinase;	3778.36	1.64658	0.272112	6.0511	1.44e-09	7.34e-09
Glyma.10g276700.1	Glyma.10G276700	UniRef100_I1LEZ2 Nodulin-like domain-containing protein n=1 Tax=Glycine max TaxID=3847 RepID=I1LEZ2_SOYBN	MFS_1; Nodulin-like;	2049.41	1.65867	0.341256	4.8605	1.17e-06	3.91e-06
Glyma.18g244100.3	Glyma.18G244100	UniRef100_A0A445FWI3 Calreticulin n=1 Tax=Glycine soja TaxID=3848 RepID=A0A445FWI3_GLYSO	Calreticulin;	4578.19	1.66111	0.278746	5.95923	2.53e-09	1.25e-08
Glyma.06g114800.1	Glyma.06G114800	UniRef100_I1KAB7 Protein disulfide-isomerase n=1 Tax=Glycine max TaxID=3847 RepID=I1KAB7_SOYBN	Thioredoxin_2; Thioredoxin_6; Thioredoxin;	1636.49	1.66342	0.280562	5.92887	3.05e-09	1.48e-08
Glyma.01g162800.1	Glyma.01G162800	UniRef100_I1J8H1 Aconitate hydratase n=3 Tax=Soja TaxID=1462606 RepID=I1J8H1_SOYBN	Aconitase_C; Aconitase;	2965.03	1.6668	0.211172	7.89311	2.95e-15	3.24e-14
Glyma.18g300500.1	Glyma.18G300500	UniRef100_A0A445FZJ2 Pirin-like protein n=3 Tax=Soja TaxID=1462606 RepID=A0A445FZJ2_GLYSO	Pirin; Pirin_C;	2122.25	1.66808	0.166572	10.0142	1.32e-23	3.27e-22
Glyma.12g138800.5	Glyma.12G138800	UniRef100_A0A0B2PPQ3 (-)-germacrene D synthase n=1 Tax=Glycine soja TaxID=3848 RepID=A0A0B2PPQ3_GLYSO	Terpene_synth; Terpene_synth_C;	1785.03	1.67653	0.495216	3.38545	0.000710612	0.00147978
Glyma.06g165200.1	Glyma.06G165200	UniRef100_A0A445KAT5 Chaperone protein ClpC, chloroplastic isoform A n=2 Tax=Soja TaxID=1462606 RepID=A0A445KAT5_GLYSO	UVR; AAA_5; ClpB_D2-small; AAA; Clp_N; UVR; AAA_5; ClpB_D2-small; AAA;	19461.3	1.6805	0.702457	2.39232	0.016742	0.0272772
Glyma.13g101400.1	Glyma.13G101400	UniRef100_A0A0R4J4M5 Hydrolase_4 domain-containing protein n=2 Tax=Glycine max TaxID=3847 RepID=A0A0R4J4M5_SOYBN	Abhydrolase_5;	2018.41	1.6806	0.400073	4.20072	2.66e-05	7.03e-05
Glyma.19g245400.1	Glyma.19G245400	UniRef100_A0A371G4Q5 Pro-hevein (Fragment) n=1 Tax=Mucuna pruriens TaxID=157652 RepID=A0A371G4Q5_MUCPR	Chitin_bind_1; Barwin;	3395.07	1.68987	0.405839	4.1639	3.13e-05	8.13e-05
Glyma.20g151500.1	Glyma.20G151500	UniRef100_A0A445IS28 ATP sulfurylase 1, chloroplastic isoform A n=1 Tax=Glycine soja TaxID=3848 RepID=A0A445IS28_GLYSO	PUA_2; ATP-sulfurylase;	3709.46	1.7101	0.484869	3.52693	0.000420414	0.000901916
Glyma.10g018400.1	Glyma.10G018400	UniRef100_I1L7V1 NAD(P)-bd_dom domain-containing protein n=2 Tax=Soja TaxID=1462606 RepID=I1L7V1_SOYBN	3Beta_HSD;	3453.42	1.71013	0.19421	8.8056	1.3e-18	2.06e-17
Glyma.15g098200.1	Glyma.15G098200	UniRef100_I1MF73 Tubby-like F-box protein n=2 Tax=Soja TaxID=1462606 RepID=I1MF73_SOYBN	F-box; Tub;	1629.19	1.71174	0.152763	11.2052	3.84e-29	1.63e-27
Glyma.08g264900.3	Glyma.08G264900	UniRef100_A0A445GGG8 Phototropin-2 isoform A n=1 Tax=Glycine soja TaxID=3848 RepID=A0A445GGG8_GLYSO	Pkinase_Tyr; PAS_9; Pkinase; PAS_9;	1804.03	1.7134	0.364391	4.70208	2.58e-06	8.05e-06
Glyma.06g292200.1	Glyma.06G292200	UniRef100_I1KF16 Protein kinase domain-containing protein n=2 Tax=Soja TaxID=1462606 RepID=I1KF16_SOYBN	Pkinase; Pkinase_Tyr;	2377.59	1.72573	0.288545	5.98081	2.22e-09	1.11e-08
Glyma.15g156400.2	Glyma.15G156400	UniRef100_A0A0B2SM89 Vacuolar-sorting receptor 6 n=2 Tax=Soja TaxID=1462606 RepID=A0A0B2SM89_GLYSO	PA;	5340.4	1.72693	0.302319	5.71226	1.11e-08	5.1e-08
Glyma.12g031300.1	Glyma.12G031300	UniRef100_I1LPR1 Nodulin-like domain-containing protein n=2 Tax=Glycine max TaxID=3847 RepID=I1LPR1_SOYBN	Nodulin-like;	1808.08	1.72835	0.208184	8.30201	1.02e-16	1.35e-15
Glyma.16g175400.1	Glyma.16G175400	UniRef100_I1MPF0 Glycosyltransferase n=1 Tax=Glycine max TaxID=3847 RepID=I1MPF0_SOYBN	UDPGT;	3270.4	1.72873	0.495397	3.48958	0.000483785	0.00102697
Glyma.19g020000.1	Glyma.19G020000	UniRef100_A0A445FB79 Hypersensitive-induced response protein 1 isoform A n=2 Tax=Soja TaxID=1462606 RepID=A0A445FB79_GLYSO	Band_7;	2517.39	1.72972	0.316905	5.45819	4.81e-08	2.01e-07
Glyma.13g043800.1	Glyma.13G043800	UniRef100_I1LX53 ABC transporter domain-containing protein n=4 Tax=Soja TaxID=1462606 RepID=I1LX53_SOYBN	ABC_tran; ABC2_membrane;	1986.18	1.7306	0.442174	3.91383	9.08e-05	0.00021882
Glyma.17g258700.1	Glyma.17G258700	UniRef100_I1MY38 HATPase_c domain-containing protein n=2 Tax=Soja TaxID=1462606 RepID=I1MY38_SOYBN	HATPase_c; HSP90;	2934.83	1.73664	0.631301	2.75088	0.00594346	0.0105679
Glyma.12g037000.1	Glyma.12G037000	UniRef100_I1LPX2 MFS domain-containing protein n=1 Tax=Glycine max TaxID=3847 RepID=I1LPX2_SOYBN	MFS_1;	3641.21	1.76506	0.225529	7.82635	5.02e-15	5.32e-14
Glyma.14g026300.1	Glyma.14G026300	UniRef100_I1M6V6 Protein kinase domain-containing protein n=2 Tax=Glycine max TaxID=3847 RepID=I1M6V6_SOYBN	LRR_8; Pkinase_Tyr; Malectin;	1856.73	1.76568	0.224617	7.86086	3.82e-15	4.14e-14
Glyma.04g228300.8	Glyma.04G228300	UniRef100_A0A0B2QH41 Two-component response regulator-like APRR5 n=1 Tax=Glycine soja TaxID=3848 RepID=A0A0B2QH41_GLYSO	CCT; Response_reg; Response_reg; CCT;	3838.49	1.77475	0.371265	4.78028	1.75e-06	5.63e-06
Glyma.07g034800.1	Glyma.07G034800	UniRef100_I1KH67 Lipoxygenase n=5 Tax=Soja TaxID=1462606 RepID=I1KH67_SOYBN	PLAT; Lipoxygenase;	4988.95	1.78288	0.322893	5.52159	3.36e-08	1.43e-07
Glyma.16g079200.1	Glyma.16G079200	UniRef100_A0A0B2Q607 Inactive leucine-rich repeat receptor-like protein kinase n=2 Tax=Soja TaxID=1462606 RepID=A0A0B2Q607_GLYSO	Pkinase_Tyr;	2464.43	1.78295	0.256058	6.96306	3.33e-12	2.51e-11
Glyma.16g165800.1	Glyma.16G165800	UniRef100_A0A0B2S7U6 Chlorophyll a-b binding protein, chloroplastic n=2 Tax=Soja TaxID=1462606 RepID=A0A0B2S7U6_GLYSO	Chloroa_b-bind;	5529.25	1.78321	0.783914	2.27476	0.0229205	0.0364179
Glyma.10g291400.2	Glyma.10G291400	UniRef100_A0A0R4J4D5 Hydrolase_4 domain-containing protein n=2 Tax=Soja TaxID=1462606 RepID=A0A0R4J4D5_SOYBN	Abhydrolase_5;	3433.25	1.78698	0.230773	7.74345	9.68e-15	9.97e-14
Glyma.13g054400.3	Glyma.13G054400	UniRef100_I1LWU2 Protein kinase domain-containing protein n=2 Tax=Glycine max TaxID=3847 RepID=I1LWU2_SOYBN	Malectin; Pkinase_Tyr; Pkinase_Tyr; Malectin;	2184.96	1.79016	0.718548	2.49135	0.0127258	0.0212473
Glyma.08g059700.1	Glyma.08G059700	UniRef100_I1KQQ8 MFS domain-containing protein n=1 Tax=Glycine max TaxID=3847 RepID=I1KQQ8_SOYBN	Sugar_tr; MFS_1;	2476.92	1.79234	0.344179	5.20757	1.91e-07	7.21e-07
Glyma.01g230200.1	Glyma.01G230200	UniRef100_G7K7U6 Hydrogen peroxide induced protein, putative n=1 Tax=Medicago truncatula TaxID=3880 RepID=G7K7U6_MEDTR	NA	2683.94	1.80023	0.23439	7.6805	1.58e-14	1.59e-13
Glyma.19g182300.1	Glyma.19G182300	UniRef100_I1NA96 Phenylalanine ammonia-lyase n=4 Tax=Soja TaxID=1462606 RepID=I1NA96_SOYBN	Lyase_aromatic;	2770.71	1.80371	0.427351	4.22068	2.44e-05	6.49e-05
Glyma.07g251300.1	Glyma.07G251300	UniRef100_I1KN30 CASP-like protein n=2 Tax=Soja TaxID=1462606 RepID=I1KN30_SOYBN	DUF588;	3376.99	1.80959	0.234937	7.70243	1.34e-14	1.35e-13
Glyma.13g267851.1	Glyma.13G267700	UniRef100_K7M259 WRKY domain-containing protein n=1 Tax=Glycine max TaxID=3847 RepID=K7M259_SOYBN	WRKY;	7531.52	1.81321	0.265821	6.82116	9.03e-12	6.43e-11
Glyma.09g191700.1	Glyma.09G191700	UniRef100_A0A0B2SKU1 Peroxisomal fatty acid beta-oxidation multifunctional protein AIM1 n=1 Tax=Glycine soja TaxID=3848 RepID=A0A0B2SKU1_GLYSO	ECH_2; 3HCDH; 3HCDH_N; 3HCDH; ECH_2; 3HCDH_N;	2900.91	1.82129	0.333589	5.45969	4.77e-08	2e-07
Glyma.13g308700.1	Glyma.13G308700	UniRef100_I1M442 Aconitate hydratase n=2 Tax=Soja TaxID=1462606 RepID=I1M442_SOYBN	Aconitase_C; Aconitase;	2354.06	1.82468	0.24847	7.34368	2.08e-13	1.81e-12
Glyma.01g238800.1	Glyma.01G238800	UniRef100_A0A0B2RF17 Sugar transport protein 13 n=2 Tax=Soja TaxID=1462606 RepID=A0A0B2RF17_GLYSO	MFS_1;	4651.47	1.82704	0.513614	3.55721	0.000374808	0.000812032
Glyma.13g372000.1	Glyma.13G372000	UniRef100_A0A445GLY7 4-coumarate--CoA ligase 1 n=1 Tax=Glycine soja TaxID=3848 RepID=A0A445GLY7_GLYSO	AMP-binding_C; AMP-binding;	2923.33	1.8288	0.471009	3.88272	0.000103292	0.000245658
Glyma.13g111600.1	Glyma.13G111600	UniRef100_I1LY74 Cupin_5 domain-containing protein n=1 Tax=Glycine max TaxID=3847 RepID=I1LY74_SOYBN	Cupin_5;	4715.8	1.83536	0.121248	15.1372	9.21e-52	1.21e-49
Glyma.18g046300.1	Glyma.18G046300	UniRef100_A0A0B2QAK0 Cysteine-rich receptor-like protein kinase 2 n=1 Tax=Glycine soja TaxID=3848 RepID=A0A0B2QAK0_GLYSO	Stress-antifung; Pkinase;	3860.47	1.84995	0.38497	4.80543	1.54e-06	5.04e-06
Glyma.07g202300.1	Glyma.07G202300	UniRef100_B5L5D9 2-hydroxyisoflavanone synthase n=3 Tax=Soja TaxID=1462606 RepID=B5L5D9_GLYSO	p450;	6341.83	1.85802	0.32196	5.77097	7.88e-09	3.66e-08
Glyma.20g157300.1	Glyma.20G157300	UniRef100_A0A0B2QYN0 Membrane steroid-binding protein 1 n=2 Tax=Soja TaxID=1462606 RepID=A0A0B2QYN0_GLYSO	Cyt-b5;	2571.35	1.86885	0.238172	7.84666	4.27e-15	4.6e-14
Glyma.08g220200.1	Glyma.08G220200	UniRef100_A0A445JIA8 Shikimate O-hydroxycinnamoyltransferase isoform B n=2 Tax=Glycine soja TaxID=3848 RepID=A0A445JIA8_GLYSO	Transferase;	3583.24	1.86951	0.47134	3.96637	7.3e-05	0.000178403
Glyma.13g369800.1	Glyma.13G369800	UniRef100_A0A0R0HCJ1 Epimerase domain-containing protein n=2 Tax=Soja TaxID=1462606 RepID=A0A0R0HCJ1_SOYBN	Epimerase;	2827.84	1.8764	0.35314	5.31347	1.08e-07	4.27e-07
Glyma.19g015000.1	Glyma.19G015000	UniRef100_A0A0B2QDD8 Cytochrome P450 82A4 n=2 Tax=Soja TaxID=1462606 RepID=A0A0B2QDD8_GLYSO	p450;	2142.16	1.87966	0.448601	4.19005	2.79e-05	7.32e-05
Glyma.03g066800.1	Glyma.03G066800	UniRef100_A0A0R0KKR3 Aldo_ket_red domain-containing protein n=1 Tax=Glycine max TaxID=3847 RepID=A0A0R0KKR3_SOYBN	Aldo_ket_red;	3777.77	1.88562	0.356751	5.28554	1.25e-07	4.92e-07
Glyma.02g104300.1	Glyma.02G104300	UniRef100_I1JE14 Glycosyltransferase n=2 Tax=Soja TaxID=1462606 RepID=I1JE14_SOYBN	UDPGT;	4622.24	1.90183	0.287276	6.62023	3.59e-11	2.29e-10
Glyma.12g138800.4	Glyma.12G138800	UniRef100_A0A0B2PPQ3 (-)-germacrene D synthase n=1 Tax=Glycine soja TaxID=3848 RepID=A0A0B2PPQ3_GLYSO	Terpene_synth; Terpene_synth_C;	3284.88	1.90279	0.428686	4.43866	9.05e-06	2.59e-05
Glyma.03g232600.2	Glyma.03G232600	UniRef100_A0A445LG28 Calmodulin-binding protein 60 B isoform A n=2 Tax=Glycine soja TaxID=3848 RepID=A0A445LG28_GLYSO	Calmodulin_bind;	2016.33	1.90691	0.218432	8.73	2.55e-18	3.94e-17
Glyma.03g084000.1	Glyma.03G084000	UniRef100_A0A0B2RTN6 RPM1-interacting protein 4 n=2 Tax=Soja TaxID=1462606 RepID=A0A0B2RTN6_GLYSO	AvrRpt-cleavage;	1848.59	1.92301	0.238888	8.04981	8.29e-16	9.64e-15
Glyma.13g348200.4	Glyma.13G348200	UniRef100_K7M3L6 Phospholipid-transporting ATPase n=1 Tax=Glycine max TaxID=3847 RepID=K7M3L6_SOYBN	HAD; PhoLip_ATPase_N; PhoLip_ATPase_C;	1657.6	1.93221	0.137509	14.0515	7.54e-45	7.93e-43
Glyma.09g203500.1	Glyma.09G203500	UniRef100_A0A0B2PBB0 Phosphoenolpyruvate carboxykinase (ATP) isoform A n=1 Tax=Glycine soja TaxID=3848 RepID=A0A0B2PBB0_GLYSO	PEPCK_ATP;	4444.1	1.94161	0.571305	3.39855	0.000677436	0.00141182
Glyma.20g112900.1	Glyma.20G112900	UniRef100_I1NFF6 Nodulin-like domain-containing protein n=2 Tax=Soja TaxID=1462606 RepID=I1NFF6_SOYBN	Nodulin-like;	3706.74	1.94764	0.315246	6.17817	6.48e-10	3.46e-09
Glyma.09g248600.2	Glyma.09G248600	UniRef100_A0A0R0IIX2 Calreticulin n=2 Tax=Soja TaxID=1462606 RepID=A0A0R0IIX2_SOYBN	Calreticulin;	6382.06	1.9546	0.355014	5.50569	3.68e-08	1.57e-07
Glyma.05g055100.1	Glyma.05G055100	UniRef100_A0A0R0JXL2 AAI domain-containing protein n=2 Tax=Soja TaxID=1462606 RepID=A0A0R0JXL2_SOYBN	LTP_2;	2923.16	1.95829	0.291084	6.72758	1.73e-11	1.16e-10
Glyma.07g132900.1	Glyma.07G132900	UniRef100_A0A4D6NEF6 Oxysterol-binding protein n=1 Tax=Vigna unguiculata TaxID=3917 RepID=A0A4D6NEF6_VIGUN	Oxysterol_BP;	5161.84	1.96608	0.241409	8.14419	3.82e-16	4.65e-15
Glyma.09g062900.12	Glyma.09G062900	UniRef100_A0A445IXK1 Beta-galactosidase n=4 Tax=Soja TaxID=1462606 RepID=A0A445IXK1_GLYSO	Glyco_hydro_35;	1868.4	1.97266	0.646614	3.05075	0.00228268	0.00438194
Glyma.11g087500.1	Glyma.11G087500	UniRef100_I1LIC8 MLO-like protein n=2 Tax=Soja TaxID=1462606 RepID=I1LIC8_SOYBN	Mlo;	3388.52	1.9752	0.367895	5.36891	7.92e-08	3.2e-07
Glyma.07g236000.1	Glyma.07G236000	UniRef100_A0A4D6L013 Beta-fructofuranosidase n=1 Tax=Vigna unguiculata TaxID=3917 RepID=A0A4D6L013_VIGUN	Glyco_hydro_100;	2854.24	1.97618	0.401917	4.91689	8.79e-07	2.97e-06
Glyma.02g208400.1	Glyma.02G208400	UniRef100_I1JGU8 Phospho-2-dehydro-3-deoxyheptonate aldolase n=3 Tax=Soja TaxID=1462606 RepID=I1JGU8_SOYBN	DAHP_synth_2;	3182.14	1.97808	0.394443	5.01488	5.31e-07	1.87e-06
Glyma.04g064100.1	Glyma.04G064100	UniRef100_UPI0003DEC1F2 homeobox protein knotted-1-like 3 isoform X1 n=1 Tax=Glycine max TaxID=3847 RepID=UPI0003DEC1F2	ELK; KNOX1; Homeobox_KN; KNOX2;	7110.29	1.98166	0.188936	10.4885	9.75e-26	2.82e-24
Glyma.17g039100.1	Glyma.17G039100	UniRef100_A0A445G1L0 S-adenosylmethionine synthase n=3 Tax=Soja TaxID=1462606 RepID=A0A445G1L0_GLYSO	S-AdoMet_synt_N; S-AdoMet_synt_M; S-AdoMet_synt_C;	30061.5	1.98376	0.332493	5.96632	2.43e-09	1.2e-08
Glyma.17g096400.1	Glyma.17G096400	UniRef100_A0A445G4J0 Protein NRT1/ PTR FAMILY 2.11 n=1 Tax=Glycine soja TaxID=3848 RepID=A0A445G4J0_GLYSO	PTR2;	4795.28	1.98448	0.44206	4.48916	7.15e-06	2.09e-05
Glyma.07g205400.1	Glyma.07G205400	UniRef100_A0A151RIC3 Cysteine proteinase EP-B 2 n=1 Tax=Cajanus cajan TaxID=3821 RepID=A0A151RIC3_CAJCA	Inhibitor_I29; Peptidase_C1;	3997.38	1.98487	0.383021	5.18214	2.19e-07	8.14e-07
Glyma.19g018600.1	Glyma.19G018600	UniRef100_I1N614 AAA domain-containing protein n=3 Tax=Soja TaxID=1462606 RepID=I1N614_SOYBN	AAA; AAA_assoc;	3550.04	1.99512	0.460393	4.33351	1.47e-05	4.08e-05
Glyma.19g099400.6	Glyma.19G099400	UniRef100_K7MXK9 Hydrolase_4 domain-containing protein n=2 Tax=Glycine max TaxID=3847 RepID=K7MXK9_SOYBN	DAGAT; Hydrolase_4;	3424.88	2.00248	0.474164	4.22318	2.41e-05	6.42e-05
Glyma.03g148300.1	Glyma.03G148300	UniRef100_I1JNP5 Abhydrolase_3 domain-containing protein n=2 Tax=Soja TaxID=1462606 RepID=I1JNP5_SOYBN	Abhydrolase_3;	4387.29	2.00567	0.181641	11.042	2.4e-28	8.75e-27
Glyma.04g139100.1	Glyma.04G139100	UniRef100_A0A0R0KD14 Receptor-like serine/threonine-protein kinase n=2 Tax=Glycine max TaxID=3847 RepID=A0A0R0KD14_SOYBN	DUF3403; PAN_2; S_locus_glycop; B_lectin; Pkinase_Tyr; DUF3403; PAN_2; S_locus_glycop; B_lectin; Pkinase; Pkinase; PAN_2; S_locus_glycop; B_lectin;	1705.76	2.00772	0.299793	6.69701	2.13e-11	1.4e-10
Glyma.07g251200.1	Glyma.07G251200	UniRef100_C6TBD0 CASP-like protein 1E1 n=3 Tax=Soja TaxID=1462606 RepID=CSPL6_SOYBN	DUF588;	1677.5	2.00984	0.246764	8.14477	3.8e-16	4.64e-15
Glyma.17g037400.1	Glyma.17G037400	UniRef100_A0A4D6L013 Beta-fructofuranosidase n=1 Tax=Vigna unguiculata TaxID=3917 RepID=A0A4D6L013_VIGUN	Glyco_hydro_100;	2399.25	2.01384	0.325857	6.18012	6.41e-10	3.43e-09
Glyma.05g180100.1	Glyma.05G180100	UniRef100_I1K4K8 Acyl-coenzyme A oxidase n=1 Tax=Glycine max TaxID=3847 RepID=I1K4K8_SOYBN	Acyl-CoA_dh_1; Acyl-CoA_dh_M; ACOX;	3447.1	2.0244	0.465458	4.34926	1.37e-05	3.82e-05
Glyma.13g106900.3	Glyma.13G106900	UniRef100_A0A0B2PGE1 Mitogen-activated protein kinase kinase 2 n=2 Tax=Soja TaxID=1462606 RepID=A0A0B2PGE1_GLYSO	Kinase-like;	1932.48	2.02737	0.20509	9.88525	4.82e-23	1.14e-21
Glyma.13g065000.2	Glyma.13G065000	UniRef100_A0A445HC17 Hypersensitive-induced response protein-like protein 2 isoform A n=2 Tax=Soja TaxID=1462606 RepID=A0A445HC17_GLYSO	Band_7;	7619.74	2.034	0.267102	7.61508	2.64e-14	2.59e-13
Glyma.05g207100.1	Glyma.05G207100	UniRef100_A0A0B2QQ33 Glutathione peroxidase n=2 Tax=Soja TaxID=1462606 RepID=A0A0B2QQ33_GLYSO	AhpC-TSA;	1875.58	2.04235	0.348576	5.85911	4.65e-09	2.2e-08
Glyma.04g247900.1	Glyma.04G247900	UniRef100_I7FST9 Protein disulfide-isomerase n=2 Tax=Soja TaxID=1462606 RepID=I7FST9_SOYBN	Thioredoxin_2; Thioredoxin_6; Thioredoxin;	1700.44	2.04945	0.328667	6.23563	4.5e-10	2.45e-09
Glyma.10g186500.1	Glyma.10G186500	UniRef100_C3UZD3 Phosphate transporter 7 n=2 Tax=Soja TaxID=1462606 RepID=C3UZD3_SOYBN	MFS_1;	6619.95	2.06156	0.241199	8.54715	1.26e-17	1.81e-16
Glyma.08g051600.1	Glyma.08G051600	UniRef100_C6TJD3 WD_REPEATS_REGION domain-containing protein n=2 Tax=Soja TaxID=1462606 RepID=C6TJD3_SOYBN	WD40;	2041.73	2.06946	0.445704	4.64313	3.43e-06	1.05e-05
Glyma.20g140200.1	Glyma.20G140200	UniRef100_A0A445F4Y8 Cysteine-rich receptor-like protein kinase 25 isoform B n=1 Tax=Glycine soja TaxID=3848 RepID=A0A445F4Y8_GLYSO	Stress-antifung; Pkinase_Tyr;	1522.31	2.09153	0.181774	11.5062	1.23e-30	5.76e-29
Glyma.11g080600.5	Glyma.11G080600	UniRef100_K7LNL2 Aconitate hydratase n=1 Tax=Glycine max TaxID=3847 RepID=K7LNL2_SOYBN	Aconitase_C; Aconitase;	4862.39	2.09416	0.484046	4.32637	1.52e-05	4.2e-05
Glyma.01g008500.1	Glyma.01G008500	UniRef100_I1J4J6 Malic enzyme n=3 Tax=Soja TaxID=1462606 RepID=I1J4J6_SOYBN	malic; Malic_M;	8076.88	2.11982	0.22032	9.62156	6.48e-22	1.4e-20
Glyma.07g021600.2	Glyma.07G021600	UniRef100_A0A445JR27 Shikimate O-hydroxycinnamoyltransferase isoform A n=2 Tax=Glycine soja TaxID=3848 RepID=A0A445JR27_GLYSO	Transferase;	2696.5	2.13512	0.419871	5.08518	3.67e-07	1.33e-06
Glyma.11g179300.1	Glyma.11G179300	UniRef100_I1LKM5 Pyr_redox_2 domain-containing protein n=1 Tax=Glycine max TaxID=3847 RepID=I1LKM5_SOYBN	Pyr_redox;	2353.58	2.13752	0.330434	6.46884	9.88e-11	5.93e-10
Glyma.16g165500.1	Glyma.16G165500	UniRef100_A0A0B2S9A3 Chlorophyll a-b binding protein, chloroplastic n=2 Tax=Soja TaxID=1462606 RepID=A0A0B2S9A3_GLYSO	Chloroa_b-bind;	2082.34	2.14333	0.835532	2.56522	0.010311	0.0175047
Glyma.19g255300.2	Glyma.19G255300	UniRef100_A0A445FLS9 Cyclic nucleotide-gated ion channel 1 isoform A n=2 Tax=Soja TaxID=1462606 RepID=A0A445FLS9_GLYSO	cNMP_binding; Ion_trans;	3278.91	2.15886	0.342473	6.30372	2.91e-10	1.64e-09
Glyma.04g229900.1	Glyma.04G229900	NA	NA	10214.2	2.15959	0.250926	8.60648	7.53e-18	1.09e-16
Glyma.03g098600.1	Glyma.03G098600	UniRef100_A0A445LA15 2-alkenal reductase (NADP(+)-dependent) n=2 Tax=Glycine soja TaxID=3848 RepID=A0A445LA15_GLYSO	ADH_zinc_N; ADH_N_2;	2708.76	2.16423	0.363198	5.9588	2.54e-09	1.25e-08
Glyma.07g073800.4	Glyma.07G073800	UniRef100_A0A445JTS3 (+)-neomenthol dehydrogenase isoform A n=1 Tax=Glycine soja TaxID=3848 RepID=A0A445JTS3_GLYSO	adh_short_C2;	3036.18	2.18302	0.287461	7.59414	3.1e-14	3e-13
Glyma.18g216800.2	Glyma.18G216800	UniRef100_I1N3B5 Protein kinase domain-containing protein n=3 Tax=Soja TaxID=1462606 RepID=I1N3B5_SOYBN	LRRNT_2; Pkinase; LRRNT_2; Pkinase_Tyr;	1942.36	2.18494	0.442459	4.93817	7.89e-07	2.68e-06
Glyma.19g130400.1	Glyma.19G130400	UniRef100_I1N8S5 VQ domain-containing protein n=1 Tax=Glycine max TaxID=3847 RepID=I1N8S5_SOYBN	VQ;	2002.3	2.2187	0.22148	10.0176	1.28e-23	3.19e-22
Glyma.11g207000.2	Glyma.11G207000	UniRef100_A0A0B2QUD6 Cysteine-rich receptor-like protein kinase 2 n=1 Tax=Glycine soja TaxID=3848 RepID=A0A0B2QUD6_GLYSO	Stress-antifung; Pkinase;	10256.5	2.22905	0.179999	12.3837	3.2e-35	2e-33
Glyma.01g215100.1	Glyma.01G215100	UniRef100_I1JA23 Phospholipase D n=2 Tax=Soja TaxID=1462606 RepID=I1JA23_SOYBN	PLDc; C2; PLD_C;	3249.2	2.24496	0.262059	8.56665	1.07e-17	1.54e-16
Glyma.13g225700.1	Glyma.13G225700	UniRef100_I1M1P7 HSF_DOMAIN domain-containing protein n=2 Tax=Soja TaxID=1462606 RepID=I1M1P7_SOYBN	HSF_DNA-bind;	1882.94	2.25448	0.141959	15.8812	8.55e-57	1.73e-54
Glyma.19g242300.2	Glyma.19G242300	UniRef100_I1NC67 Cysteine synthase n=2 Tax=Soja TaxID=1462606 RepID=I1NC67_SOYBN	PALP;	3960.46	2.27363	0.245947	9.24439	2.37e-20	4.54e-19
Glyma.06g105900.1	Glyma.06G105900	UniRef100_A0A445K7Q2 Acetyl-CoA carboxylase 1 isoform A n=3 Tax=Soja TaxID=1462606 RepID=A0A445K7Q2_GLYSO	Biotin_lipoyl; ATP-grasp_4; Biotin_carb_C; Biotin_carb_N; Carboxyl_trans; ACC_central;	7540.86	2.31022	0.279507	8.26534	1.39e-16	1.79e-15
Glyma.17g163200.1	Glyma.17G163200	UniRef100_I1MVN5 Peroxidase n=1 Tax=Glycine max TaxID=3847 RepID=I1MVN5_SOYBN	peroxidase;	1915.91	2.31063	0.421618	5.48038	4.24e-08	1.79e-07
Glyma.12g194000.1	Glyma.12G194000	UniRef100_A0A0R4J4K4 Protein DETOXIFICATION n=3 Tax=Soja TaxID=1462606 RepID=A0A0R4J4K4_SOYBN	MatE;	4520.45	2.34218	0.30225	7.74914	9.25e-15	9.57e-14
Glyma.08g193500.1	Glyma.08G193500	UniRef100_I1KUU7 Beta-galactosidase n=2 Tax=Soja TaxID=1462606 RepID=I1KUU7_SOYBN	Gal_Lectin; Glyco_hydro_35;	2799.9	2.34996	0.527587	4.45416	8.42e-06	2.42e-05
Glyma.12g092900.1	Glyma.12G092900	UniRef100_UPI0010162B82 secoisolariciresinol dehydrogenase-like n=1 Tax=Vigna unguiculata TaxID=3917 RepID=UPI0010162B82	adh_short_C2;	2218.23	2.35411	0.487858	4.82539	1.4e-06	4.58e-06
Glyma.17g224300.2	Glyma.17G224300	UniRef100_I1MX65 Protein kinase domain-containing protein n=2 Tax=Soja TaxID=1462606 RepID=I1MX65_SOYBN	Pkinase; Lectin_legB;	5761.81	2.35509	0.316329	7.44505	9.69e-14	9e-13
Glyma.11g001200.1	Glyma.11G001200	UniRef100_A0A0B2P8S8 Leucine-rich repeat protein 2 n=2 Tax=Soja TaxID=1462606 RepID=A0A0B2P8S8_GLYSO	LRRNT_2; LRR_8;	2347.96	2.35819	0.272966	8.63912	5.66e-18	8.41e-17
Glyma.14g211000.1	Glyma.14G211000	UniRef100_Q06197 Isocitrate dehydrogenase [NADP] n=3 Tax=Soja TaxID=1462606 RepID=IDHC_SOYBN	Iso_dh;	1882.4	2.38487	0.273676	8.7142	2.93e-18	4.42e-17
Glyma.20g241500.1	Glyma.20G241500	UniRef100_C6SVP9 Chalcone-flavonone isomerase family protein n=1 Tax=Glycine max TaxID=3847 RepID=C6SVP9_SOYBN	Chalcone;	2742.5	2.38969	0.201463	11.8617	1.87e-32	9.84e-31
Glyma.12g222400.1	Glyma.12G222400	UniRef100_C6THW8 DUF3700 domain-containing protein n=2 Tax=Soja TaxID=1462606 RepID=C6THW8_SOYBN	DUF3700;	2227.83	2.40363	0.287027	8.37421	5.56e-17	7.49e-16
Glyma.05g082200.5	Glyma.05G082200	UniRef100_V7CCN4 NB-ARC domain-containing protein n=1 Tax=Phaseolus vulgaris TaxID=3885 RepID=V7CCN4_PHAVU	RPW8; NB-ARC;	4733.22	2.40585	0.584017	4.11949	3.8e-05	9.73e-05
Glyma.20g068300.1	Glyma.20G068300	UniRef100_A0A445F1P6 Metal-nicotianamine transporter YSL1 isoform A n=2 Tax=Soja TaxID=1462606 RepID=A0A445F1P6_GLYSO	OPT;	2495.68	2.40941	0.294169	8.19055	2.6e-16	3.3e-15
Glyma.12g224000.1	Glyma.12G224000	UniRef100_UPI0010407E22 uncharacterized protein LOC114379950 n=1 Tax=Glycine soja TaxID=3848 RepID=UPI0010407E22	DUF2921;	5323.69	2.41868	0.327524	7.38472	1.53e-13	1.37e-12
Glyma.08g249900.1	Glyma.08G249900	UniRef100_A0A0B2REP4 Alpha-1,4-glucan-protein synthase [UDP-forming] 1 n=2 Tax=Soja TaxID=1462606 RepID=A0A0B2REP4_GLYSO	RGP;	2662.31	2.41908	0.295059	8.19864	2.43e-16	3.1e-15
Glyma.12g043000.1	Glyma.12G043000	UniRef100_K7LSZ0 RRM domain-containing protein n=1 Tax=Glycine max TaxID=3847 RepID=K7LSZ0_SOYBN	RRM_1;	2176.42	2.43103	0.274273	8.86356	7.75e-19	1.26e-17
Glyma.06g170700.1	Glyma.06G170700	UniRef100_A0A4D6NLZ7 5'-AMP-activated protein kinase n=1 Tax=Vigna unguiculata TaxID=3917 RepID=A0A4D6NLZ7_VIGUN	CBS;	2602.56	2.46151	0.22324	11.0263	2.85e-28	1.01e-26
Glyma.06g123700.1	Glyma.06G123700	UniRef100_A0A2P5DSM8 NTF2-like domain containing protein n=1 Tax=Parasponia andersonii TaxID=3476 RepID=A0A2P5DSM8_PARAD	NA	3016.27	2.47817	0.2614	9.48036	2.53e-21	5.2e-20
Glyma.11g243900.1	Glyma.11G243900	UniRef100_A0A445HHW6 Protein-tyrosine-phosphatase MKP1 isoform A n=1 Tax=Glycine soja TaxID=3848 RepID=A0A445HHW6_GLYSO	DSPc;	1893.71	2.47935	0.239009	10.3734	3.28e-25	8.97e-24
Glyma.18g085400.3	Glyma.18G085400	UniRef100_A0A0B2R907 Glycerophosphodiester phosphodiesterase GDPDL4 n=1 Tax=Glycine soja TaxID=3848 RepID=A0A0B2R907_GLYSO	GDPD;	9606.4	2.51232	0.386252	6.50436	7.8e-11	4.77e-10
Glyma.13g361900.6	Glyma.13G361900	UniRef100_A0A445IF59 Pleiotropic drug resistance protein 1 isoform A n=3 Tax=Glycine soja TaxID=3848 RepID=A0A445IF59_GLYSO	ABC_trans_N; PDR_assoc; ABC_tran; ABC2_membrane; PDR_assoc; ABC_tran; ABC2_membrane; ABC_tran; PDR_assoc; ABC2_membrane;	1731.93	2.61258	0.887814	2.94271	0.00325351	0.00609424
Glyma.11g117600.1	Glyma.11G117600	UniRef100_K7LP97 RRM domain-containing protein n=2 Tax=Soja TaxID=1462606 RepID=K7LP97_SOYBN	RRM_1;	7010.97	2.64098	0.272472	9.69267	3.24e-22	7.09e-21
Glyma.08g339400.1	Glyma.08G339400	UniRef100_UPI000F7CB567 uncharacterized protein LOC113851544 n=1 Tax=Abrus precatorius TaxID=3816 RepID=UPI000F7CB567	NA	9121.32	2.66826	0.355264	7.51065	5.88e-14	5.6e-13
Glyma.10g261200.2	Glyma.10G261200	UniRef100_A0A1S3V470 uncharacterized protein LOC106771466 n=1 Tax=Vigna radiata var. radiata TaxID=3916 RepID=A0A1S3V470_VIGRR	BSP;	2719.21	2.67205	0.523566	5.10356	3.33e-07	1.21e-06
Glyma.17g023000.1	Glyma.17G023000	UniRef100_I1MRE7 CASP-like protein n=2 Tax=Soja TaxID=1462606 RepID=I1MRE7_SOYBN	DUF588;	1676.92	2.69209	0.566334	4.75354	2e-06	6.37e-06
Glyma.03g070200.1	Glyma.03G070200	UniRef100_A0A0B2QCY6 2-oxoisovalerate dehydrogenase subunit beta 1, mitochondrial isoform A n=2 Tax=Soja TaxID=1462606 RepID=A0A0B2QCY6_GLYSO	Transketolase_C; Transket_pyr;	2606.8	2.73097	0.189698	14.3965	5.45e-47	6.22e-45
Glyma.15g011900.1	Glyma.15G011900	UniRef100_A0A0B2QLX0 Pleiotropic drug resistance protein 1 n=1 Tax=Glycine soja TaxID=3848 RepID=A0A0B2QLX0_GLYSO	ABC_trans_N; PDR_assoc; ABC_tran; ABC2_membrane;	10964.1	2.79834	0.360921	7.75334	8.95e-15	9.3e-14
Glyma.01g004200.2	Glyma.01G004200	UniRef100_A0A4D6L4K0 Caffeoyl-CoA O-methyltransferase n=1 Tax=Vigna unguiculata TaxID=3917 RepID=A0A4D6L4K0_VIGUN	Methyltransf_24;	3788.84	2.82167	0.531209	5.31179	1.09e-07	4.3e-07
Glyma.11g215500.1	Glyma.11G215500	UniRef100_Q9FUK4 Glutamine synthetase n=2 Tax=Soja TaxID=1462606 RepID=Q9FUK4_SOYBN	Gln-synt_N; Gln-synt_C;	46208.9	2.84429	0.39318	7.23407	4.69e-13	3.94e-12
Glyma.13g173500.1	Glyma.13G173500	UniRef100_Q9SWR5 2-hydroxyisoflavanone synthase n=3 Tax=Soja TaxID=1462606 RepID=C93C1_SOYBN	p450;	7209.99	2.85824	0.477326	5.98802	2.12e-09	1.06e-08
Glyma.08g339600.1	Glyma.08G339600	NA	NA	4475.55	2.85927	0.224792	12.7196	4.6e-37	3.27e-35
Glyma.13g173401.1	Glyma.13G173300	UniRef100_A0A0B2PQS6 Isoflavone 4'-O-methyltransferase n=4 Tax=Soja TaxID=1462606 RepID=A0A0B2PQS6_GLYSO	Dimerisation; Methyltransf_2;	7123.46	2.8719	0.480304	5.97934	2.24e-09	1.12e-08
Glyma.03g132700.1	Glyma.03G132700	UniRef100_Q03773 Glucan endo-1,3-beta-glucosidase n=4 Tax=Soja TaxID=1462606 RepID=E13A_SOYBN	Glyco_hydro_17;	2431.27	2.88835	0.404111	7.14741	8.84e-13	7.09e-12
Glyma.18g195200.1	Glyma.18G195200	UniRef100_K7MTE0 LRRNT_2 domain-containing protein n=2 Tax=Glycine max TaxID=3847 RepID=K7MTE0_SOYBN	LRRNT_2; LRR_1; LRR_8;	3763.64	2.89272	0.314039	9.21136	3.22e-20	6.04e-19
Glyma.08g339300.1	Glyma.08G339300	UniRef100_UPI000F7CB567 uncharacterized protein LOC113851544 n=1 Tax=Abrus precatorius TaxID=3816 RepID=UPI000F7CB567	NA	2583.92	2.91044	0.415498	7.0047	2.48e-12	1.89e-11
Glyma.02g001100.1	Glyma.02G001100	UniRef100_A0A445IFT1 Benzyl alcohol O-benzoyltransferase n=1 Tax=Glycine soja TaxID=3848 RepID=A0A445IFT1_GLYSO	Transferase;	3468.23	2.91338	0.427998	6.80701	9.96e-12	7.08e-11
Glyma.12g021300.1	Glyma.12G021300	UniRef100_A0A0B2QHA0 Glucan endo-1,3-beta-glucosidase n=2 Tax=Soja TaxID=1462606 RepID=A0A0B2QHA0_GLYSO	Glyco_hydro_17;	2108.49	2.92707	0.323041	9.06098	1.29e-19	2.3e-18
Glyma.01g004200.5	Glyma.01G004200	UniRef100_A0A4D6L4K0 Caffeoyl-CoA O-methyltransferase n=1 Tax=Vigna unguiculata TaxID=3917 RepID=A0A4D6L4K0_VIGUN	Methyltransf_24;	1607.77	3.04611	0.347056	8.77701	1.68e-18	2.61e-17
Glyma.06g319460.1	Glyma.06G319400	UniRef100_UPI0010160503 probable glucan 1,3-beta-glucosidase A n=1 Tax=Vigna unguiculata TaxID=3917 RepID=UPI0010160503	NA	1884.85	3.07072	0.314239	9.77194	1.49e-22	3.34e-21
Glyma.02g136700.1	Glyma.02G136700	UniRef100_A0A0B2RK92 CCG-binding protein 1 n=2 Tax=Soja TaxID=1462606 RepID=A0A0B2RK92_GLYSO	NA	2282.4	3.11764	0.317487	9.81973	9.26e-23	2.1e-21
Glyma.02g241200.1	Glyma.02G241200	UniRef100_C6T857 Isocitrate dehydrogenase [NADP] n=2 Tax=Glycine max TaxID=3847 RepID=C6T857_SOYBN	Iso_dh;	3287.29	3.14053	0.271554	11.565	6.2e-31	2.96e-29
Glyma.02g028700.1	Glyma.02G028700	UniRef100_A0A0R0KY07 ZnMc domain-containing protein n=1 Tax=Glycine max TaxID=3847 RepID=A0A0R0KY07_SOYBN	PG_binding_1; Peptidase_M10;	7968.14	3.153	0.536654	5.87529	4.22e-09	2.01e-08
Glyma.08g339500.1	Glyma.08G339500	NA	NA	13491.6	3.15708	0.226367	13.9467	3.29e-44	3.33e-42
Glyma.06g247100.1	Glyma.06G247100	UniRef100_A0A0B2RXK5 NADPH-protochlorophyllide oxidoreductase n=3 Tax=Soja TaxID=1462606 RepID=A0A0B2RXK5_GLYSO	adh_short;	11171	3.16516	0.285837	11.0733	1.69e-28	6.44e-27
Glyma.01g239600.1	Glyma.01G239600	UniRef100_Q5NUF3 2-hydroxyisoflavanone dehydratase n=2 Tax=Glycine max TaxID=3847 RepID=HIDH_SOYBN	COesterase;	3120.47	3.16704	0.363249	8.71867	2.81e-18	4.28e-17
Glyma.07g089800.1	Glyma.07G089800	UniRef100_A0A445JUE4 Cytochrome P450 CYP736A12 n=1 Tax=Glycine soja TaxID=3848 RepID=A0A445JUE4_GLYSO	p450;	3695.48	3.20065	0.434837	7.36057	1.83e-13	1.61e-12
Glyma.02g215700.1	Glyma.02G215700	UniRef100_I1JH15 ZnMc domain-containing protein n=2 Tax=Soja TaxID=1462606 RepID=I1JH15_SOYBN	PG_binding_1; Peptidase_M10;	13258.5	3.25049	0.31848	10.2063	1.86e-24	4.88e-23
Glyma.17g105600.1	Glyma.17G105600	NA	NA	2150.61	3.25233	0.446527	7.2836	3.25e-13	2.77e-12
Glyma.17g067200.1	Glyma.17G067200	UniRef100_K7MK91 PBPe domain-containing protein n=2 Tax=Soja TaxID=1462606 RepID=K7MK91_SOYBN	SBP_bac_3; Lig_chan;	2620.06	3.26735	0.466367	7.00597	2.45e-12	1.87e-11
Glyma.01g127200.1	Glyma.01G127200	UniRef100_A0A0B2SJ41 Dirigent protein n=2 Tax=Soja TaxID=1462606 RepID=A0A0B2SJ41_GLYSO	Dirigent;	7725.83	3.2867	0.489042	6.72069	1.81e-11	1.21e-10
Glyma.09g053700.2	Glyma.09G053700	UniRef100_A0A445IX34 ANK_REP_REGION domain-containing protein n=3 Tax=Soja TaxID=1462606 RepID=A0A445IX34_GLYSO	Ank_2; PGG;	2942.31	3.30437	0.46691	7.07712	1.47e-12	1.15e-11
Glyma.01g031500.1	Glyma.01G031500	UniRef100_A0A0B2PSM8 Aldehyde dehydrogenase family 2 member B7, mitochondrial n=2 Tax=Soja TaxID=1462606 RepID=A0A0B2PSM8_GLYSO	Aldedh;	2343.08	3.35296	0.593988	5.64483	1.65e-08	7.42e-08
Glyma.13g265700.5	Glyma.13G265700	UniRef100_A0A0R0H322 Protein kinase domain-containing protein (Fragment) n=1 Tax=Glycine max TaxID=3847 RepID=A0A0R0H322_SOYBN	Pkinase_Tyr; Malectin; Malectin; Pkinase_Tyr;	1335.57	3.36209	0.26709	12.5879	2.46e-36	1.7e-34
Glyma.20g003500.1	Glyma.20G003500	UniRef100_A0A0B2NPP8 Isoliquiritigenin 2'-O-methyltransferase n=2 Tax=Soja TaxID=1462606 RepID=A0A0B2NPP8_GLYSO	Dimerisation; Methyltransf_2;	1257.9	3.38517	0.328168	10.3154	6.01e-25	1.59e-23
Glyma.07g048900.1	Glyma.07G048900	UniRef100_A0A445JSG5 Anthranilate N-methyltransferase n=1 Tax=Glycine soja TaxID=3848 RepID=A0A445JSG5_GLYSO	Dimerisation; Methyltransf_2;	4987.57	3.58026	0.400471	8.94014	3.89e-19	6.59e-18
Glyma.14g005700.1	Glyma.14G005700	UniRef100_P26690 NAD(P)H-dependent 6'-deoxychalcone synthase n=4 Tax=Soja TaxID=1462606 RepID=6DCS_SOYBN	Aldo_ket_red;	3417.08	3.60428	0.564552	6.38431	1.72e-10	9.99e-10
Glyma.19g102400.1	Glyma.19G102400	UniRef100_A0A0B2NVF8 Light-regulated protein n=4 Tax=Soja TaxID=1462606 RepID=A0A0B2NVF8_GLYSO	Lir1;	3384.05	3.61073	0.247426	14.5932	3.1e-48	3.71e-46
Glyma.09g093050.1	Glyma.09G092700	UniRef100_P08012 Repetitive proline-rich cell wall protein 1 n=2 Tax=Glycine max TaxID=3847 RepID=PRP1_SOYBN	Extensin_1;	1737.76	3.64694	0.423017	8.62127	6.62e-18	9.72e-17
Glyma.06g123800.1	Glyma.06G123800	UniRef100_A0A2P5DSM8 NTF2-like domain containing protein n=1 Tax=Parasponia andersonii TaxID=3476 RepID=A0A2P5DSM8_PARAD	NA	4514.37	3.69178	0.274419	13.4531	2.95e-41	2.68e-39
Glyma.11g207500.1	Glyma.11G207500	UniRef100_A0A0B2QAK0 Cysteine-rich receptor-like protein kinase 2 n=1 Tax=Glycine soja TaxID=3848 RepID=A0A0B2QAK0_GLYSO	Stress-antifung; Pkinase;	3560.01	3.80344	0.459403	8.2791	1.24e-16	1.61e-15
Glyma.13g285300.3	Glyma.13G285300	UniRef100_O81972 Cytochrome P450 82A2 n=3 Tax=Soja TaxID=1462606 RepID=C82A2_SOYBN	p450;	2886.64	3.86157	0.502666	7.68218	1.56e-14	1.57e-13
Glyma.01g242000.7	Glyma.01G242000	UniRef100_I1JAX6 Magnesium transporter n=2 Tax=Soja TaxID=1462606 RepID=I1JAX6_SOYBN	NA	1685.05	3.87137	0.627622	6.16831	6.9e-10	3.67e-09
Glyma.18g237900.1	Glyma.18G237900	UniRef100_A0A445FWV6 Cysteine-rich receptor-like protein kinase 29 n=2 Tax=Glycine soja TaxID=3848 RepID=A0A445FWV6_GLYSO	Stress-antifung; Pkinase_Tyr;	2347.23	3.92558	0.297978	13.1741	1.24e-39	9.85e-38
Glyma.13g029200.1	Glyma.13G029200	UniRef100_I1LXX8 Carboxypeptidase n=1 Tax=Glycine max TaxID=3847 RepID=I1LXX8_SOYBN	Peptidase_S10;	2425.86	3.93032	0.461645	8.51374	1.68e-17	2.38e-16
Glyma.01g228700.1	Glyma.01G228700	UniRef100_P30081 Chalcone synthase 7 n=7 Tax=Soja TaxID=1462606 RepID=CHS7_SOYBN	ACP_syn_III_C; Chal_sti_synt_N;	7614.6	3.94279	0.532196	7.40853	1.28e-13	1.17e-12
Glyma.18g067500.1	Glyma.18G067500	UniRef100_A0A1S3VI28 uncharacterized protein LOC106775406 n=1 Tax=Vigna radiata var. radiata TaxID=3916 RepID=A0A1S3VI28_VIGRR	NA	5164.23	4.01324	0.237068	16.9286	2.77e-64	7.27e-62
Glyma.01g019800.11	Glyma.01G019800	UniRef100_A0A445LXR5 Glycine-rich domain-containing protein 1 isoform A n=1 Tax=Glycine soja TaxID=3848 RepID=A0A445LXR5_GLYSO	GRDP-like;	2208.05	4.01539	0.672789	5.96827	2.4e-09	1.19e-08
Glyma.11g011500.1	Glyma.11G011500	UniRef100_Q84V87 Chalcone synthase n=1 Tax=Glycine max TaxID=3847 RepID=Q84V87_SOYBN	ACP_syn_III_C; Chal_sti_synt_N;	4973.49	4.0225	0.605738	6.64067	3.12e-11	2.02e-10
Glyma.05g204600.1	Glyma.05G204600	UniRef100_A0A445KRP5 Protein P21 n=1 Tax=Glycine soja TaxID=3848 RepID=A0A445KRP5_GLYSO	Thaumatin;	13207.4	4.1318	0.376982	10.9602	5.94e-28	2.05e-26
Glyma.20g129900.1	Glyma.20G129900	UniRef100_UPI000F7CA3AF uncharacterized protein LOC113872802 n=1 Tax=Abrus precatorius TaxID=3816 RepID=UPI000F7CA3AF	BSP;	4464.2	4.1839	1.16965	3.57706	0.000347475	0.000758442
Glyma.04g230000.1	Glyma.04G230000	NA	NA	5280.65	4.26391	0.270587	15.758	6.05e-56	1.14e-53
Glyma.13g361900.7	Glyma.13G361900	UniRef100_A0A445IF59 Pleiotropic drug resistance protein 1 isoform A n=3 Tax=Glycine soja TaxID=3848 RepID=A0A445IF59_GLYSO	ABC_trans_N; PDR_assoc; ABC_tran; ABC2_membrane; PDR_assoc; ABC_tran; ABC2_membrane; ABC_tran; PDR_assoc; ABC2_membrane;	8823.88	4.37807	1.37589	3.18199	0.00146268	0.00289671
Glyma.18g052600.1	Glyma.18G052600	UniRef100_V7BQM2 AAI domain-containing protein n=1 Tax=Phaseolus vulgaris TaxID=3885 RepID=V7BQM2_PHAVU	NA	6695.88	4.86585	0.431139	11.286	1.54e-29	6.63e-28
Glyma.15g062500.1	Glyma.15G062500	UniRef100_I1ME54 SCP domain-containing protein n=1 Tax=Glycine max TaxID=3847 RepID=I1ME54_SOYBN	CAP;	5228.84	4.89266	0.772391	6.33443	2.38e-10	1.36e-09
Glyma.11g070600.1	Glyma.11G070600	UniRef100_K7LNG5 Isoflavone reductase n=2 Tax=Soja TaxID=1462606 RepID=K7LNG5_SOYBN	NmrA;	3133.8	4.9374	0.520314	9.48926	2.33e-21	4.81e-20
Glyma.17g030200.1	Glyma.17G030200	UniRef100_Q43453 G.max mRNA from stress-induced gene (H4) n=2 Tax=Soja TaxID=1462606 RepID=Q43453_SOYBN	Bet_v_1;	3813.98	5.06753	0.732211	6.92086	4.49e-12	3.32e-11
Glyma.13g030300.1	Glyma.13G030300	UniRef100_I1JFT4 Lipoxygenase n=3 Tax=Soja TaxID=1462606 RepID=I1JFT4_SOYBN	PLAT; Lipoxygenase;	3799.88	5.13707	0.476277	10.7859	4.01e-27	1.3e-25
Glyma.07g243500.2	Glyma.07G243500	UniRef100_I1KMV0 Bet_v_1 domain-containing protein n=1 Tax=Glycine max TaxID=3847 RepID=I1KMV0_SOYBN	Bet_v_1;	2345.72	5.15999	0.542756	9.50702	1.96e-21	4.13e-20
Glyma.11g155000.1	Glyma.11G155000	UniRef100_A0A0B2QIN6 Early nodulin-12A n=3 Tax=Soja TaxID=1462606 RepID=A0A0B2QIN6_GLYSO	NA	8811.54	5.34812	0.425066	12.5818	2.66e-36	1.79e-34
Glyma.19g011700.1	Glyma.19G011700	UniRef100_A0A0B2QQ56 Alpha-dioxygenase 1 isoform A n=3 Tax=Soja TaxID=1462606 RepID=A0A0B2QQ56_GLYSO	An_peroxidase;	3538.77	5.41992	1.6215	3.34253	0.00083017	0.00170845
Glyma.07g243651.1	Glyma.07G243600	UniRef100_C6T588 Bet_v_1 domain-containing protein n=2 Tax=Soja TaxID=1462606 RepID=C6T588_SOYBN	Bet_v_1;	2983.84	5.4729	0.517102	10.5838	3.54e-26	1.07e-24
Glyma.08g334500.5	Glyma.08G334500	UniRef100_A0A1S3VI28 uncharacterized protein LOC106775406 n=1 Tax=Vigna radiata var. radiata TaxID=3916 RepID=A0A1S3VI28_VIGRR	NA	1220.37	5.73001	0.988513	5.7966	6.77e-09	3.16e-08
Glyma.16g170100.1	Glyma.16G170100	UniRef100_A0A0B2QW53 Extensin-3 n=2 Tax=Soja TaxID=1462606 RepID=A0A0B2QW53_GLYSO	Extensin_2;	1847.72	5.85972	1.03738	5.6486	1.62e-08	7.28e-08
Glyma.15g062400.1	Glyma.15G062400	UniRef100_I1ME53 SCP domain-containing protein n=2 Tax=Soja TaxID=1462606 RepID=I1ME53_SOYBN	CAP;	6771.37	5.95355	0.734284	8.10797	5.15e-16	6.15e-15
Glyma.09g048700.2	Glyma.09G048700	UniRef100_A0A151UHR7 Isoflavone 2'-hydroxylase n=2 Tax=Cajanus cajan TaxID=3821 RepID=A0A151UHR7_CAJCA	p450;	1269.96	6.5864	2.54091	2.59215	0.00953789	0.0162975
Glyma.15g062700.1	Glyma.15G062700	UniRef100_K7M9X3 SCP domain-containing protein n=1 Tax=Glycine max TaxID=3847 RepID=K7M9X3_SOYBN	CAP;	14429.2	7.79988	0.560556	13.9145	5.17e-44	5.03e-42
Glyma.18g061100.4	Glyma.18G061100	UniRef100_A0A445FPT2 Asparagine synthetase [glutamine-hydrolyzing] n=2 Tax=Soja TaxID=1462606 RepID=A0A445FPT2_GLYSO	DUF3700; Asn_synthase; GATase_7; Asn_synthase;	4693.55	8.12123	2.14029	3.79445	0.000147974	0.000341718
Glyma.05g033500.1	Glyma.05G033500	UniRef100_B0M1A5 Betaine aldehyde dehydrogenase n=3 Tax=Soja TaxID=1462606 RepID=B0M1A5_SOYBN	Aldedh;	2065.1	28.8517	3.90682	7.38495	1.53e-13	1.37e-12

## Sheet: 100ngvsControl(p<0.1;log2FC>1)
Transcript_ID	Gene_ID	Top Most Descriptive Uniref100 Viridaeplantae Hit (3)	baseMean	log2FoldChange	lfcSE	stat	pvalue	padj
Glyma.03g226600.2	Glyma.03G226600	UniRef100_A0A445LFQ1 DEAD-box ATP-dependent RNA helicase 3, chloroplastic n=1 Tax=Glycine soja TaxID=3848 RepID=A0A445LFQ1_GLYSO	1078.9	-26.4713	3.90677	-6.77576	1.23757e-11	6.19025e-09
Glyma.17g047600.5	Glyma.17G047600	UniRef100_A0A445G1Z1 Oligouridylate-binding protein 1 isoform A n=2 Tax=Soja TaxID=1462606 RepID=A0A445G1Z1_GLYSO	714.512	-25.1943	3.90681	-6.44881	1.12728e-10	4.38384e-08
Glyma.14g219000.5	Glyma.14G219000	UniRef100_UPI00103EE66A uncharacterized protein LOC114393231 isoform X2 n=1 Tax=Glycine soja TaxID=3848 RepID=UPI00103EE66A	232.433	-24.1944	3.90688	-6.19277	5.91175e-10	1.78648e-07
Glyma.09g151700.6	Glyma.09G151700	UniRef100_A0A445J182 Cysteine-rich receptor-like protein kinase 10 isoform A n=3 Tax=Glycine soja TaxID=3848 RepID=A0A445J182_GLYSO	342.47	-23.9543	3.90691	-6.13127	8.71819e-10	2.52644e-07
Glyma.10g024500.9	Glyma.10G024500	UniRef100_A0A445IGW1 Protein HUA2-LIKE 3 isoform C n=1 Tax=Glycine soja TaxID=3848 RepID=A0A445IGW1_GLYSO	209.444	-23.6366	3.90695	-6.04987	1.44964e-09	3.93011e-07
Glyma.19g007300.3	Glyma.19G007300	UniRef100_A0A0B2QV61 Serine/threonine-protein kinase fray2 n=3 Tax=Soja TaxID=1462606 RepID=A0A0B2QV61_GLYSO	253.083	-23.5726	3.90697	-6.03347	1.60478e-09	4.27736e-07
Glyma.06g260100.2	Glyma.06G260100	UniRef100_I1KE99 TIR domain-containing protein n=1 Tax=Glycine max TaxID=3847 RepID=I1KE99_SOYBN	219.657	-23.4586	3.90699	-6.00427	1.92196e-09	4.90246e-07
Glyma.01g155300.3	Glyma.01G155300	UniRef100_UPI0003DECB8B kinesin-like protein KIN-14I isoform X1 n=1 Tax=Glycine max TaxID=3847 RepID=UPI0003DECB8B	114.683	-23.2604	3.90702	-5.95348	2.62502e-09	6.48653e-07
Glyma.08g253000.5	Glyma.08G253000	UniRef100_I1KWL2 PI3K/PI4K domain-containing protein n=1 Tax=Glycine max TaxID=3847 RepID=I1KWL2_SOYBN	298.697	-23.1943	3.90702	-5.93657	2.91044e-09	7.04505e-07
Glyma.02g229700.2	Glyma.02G229700	UniRef100_A0A445LTF4 Ubiquitin-activating enzyme E1 2 isoform A n=2 Tax=Glycine soja TaxID=3848 RepID=A0A445LTF4_GLYSO	108.026	-23.0013	3.1839	-7.22425	5.03879e-13	3.85581e-10
Glyma.08g214600.1	Glyma.08G214600	UniRef100_A0A445JI14 Protein TOPLESS isoform A n=2 Tax=Glycine soja TaxID=3848 RepID=A0A445JI14_GLYSO	232.26	-22.9977	3.90706	-5.8862	3.95177e-09	9.14575e-07
Glyma.11g196900.5	Glyma.11G196900	UniRef100_A0A445I320 Helicase protein MOM1 isoform A n=1 Tax=Glycine soja TaxID=3848 RepID=A0A445I320_GLYSO	160.481	-22.9823	3.90709	-5.88222	4.04803e-09	9.278e-07
Glyma.19g113700.4	Glyma.19G113700	UniRef100_K7MXV6 ANK_REP_REGION domain-containing protein n=1 Tax=Glycine max TaxID=3847 RepID=K7MXV6_SOYBN	90.645	-22.898	3.15239	-7.2637	3.76644e-13	3.02873e-10
Glyma.11g130300.2	Glyma.11G130300	UniRef100_K7LPI4 Lipoxygenase n=2 Tax=Soja TaxID=1462606 RepID=K7LPI4_SOYBN	306.311	-22.805	3.90713	-5.83676	5.32245e-09	1.19677e-06
Glyma.17g052600.1	Glyma.17G052600	UniRef100_UPI00098DAD2B uncharacterized protein LOC109807714 n=1 Tax=Cajanus cajan TaxID=3821 RepID=UPI00098DAD2B	89.3307	-22.7064	3.90718	-5.81147	6.19264e-09	1.37291e-06
Glyma.04g236100.3	Glyma.04G236100	UniRef100_A0A0B2QD11 Phosphatidylinositol 4-kinase gamma 3 isoform A n=1 Tax=Glycine soja TaxID=3848 RepID=A0A0B2QD11_GLYSO	100.196	-22.596	3.90721	-5.78315	7.33125e-09	1.54588e-06
Glyma.01g111200.4	Glyma.01G111200	UniRef100_A0A445M1K0 mRNA-capping enzyme isoform A n=2 Tax=Soja TaxID=1462606 RepID=A0A445M1K0_GLYSO	90.6419	-22.5703	3.90722	-5.77656	7.62437e-09	1.60058e-06
Glyma.07g260300.3	Glyma.07G260300	UniRef100_A0A0B2RVF7 Peroxidase n=2 Tax=Soja TaxID=1462606 RepID=A0A0B2RVF7_GLYSO	96.9609	-22.5321	3.90723	-5.76679	8.07968e-09	1.67893e-06
Glyma.08g027700.3	Glyma.08G027700	UniRef100_A0A445J913 DExH-box ATP-dependent RNA helicase DExH10 isoform B n=2 Tax=Soja TaxID=1462606 RepID=A0A445J913_GLYSO	74.4052	-22.4197	3.90726	-5.73795	9.58311e-09	1.943e-06
Glyma.10g171700.5	Glyma.10G171700	UniRef100_K7LJY2 IPPc domain-containing protein n=1 Tax=Glycine max TaxID=3847 RepID=K7LJY2_SOYBN	77.7006	-22.4087	3.90728	-5.73513	9.74391e-09	1.95886e-06
Glyma.08g251500.1	Glyma.08G251500	UniRef100_UPI00103E95EC proline-rich protein 36-like n=1 Tax=Glycine soja TaxID=3848 RepID=UPI00103E95EC	117.975	-22.2841	3.90731	-5.70317	1.176e-08	2.28664e-06
Glyma.14g064501.1	Glyma.14G064400	UniRef100_A0A445H2A2 Cucumisin isoform A n=2 Tax=Glycine soja TaxID=3848 RepID=A0A445H2A2_GLYSO	128.873	-22.2623	3.90732	-5.69759	1.21511e-08	2.35164e-06
Glyma.10g024500.4	Glyma.10G024500	UniRef100_A0A445IGW1 Protein HUA2-LIKE 3 isoform C n=1 Tax=Glycine soja TaxID=3848 RepID=A0A445IGW1_GLYSO	154.778	-22.2282	3.90733	-5.68886	1.27893e-08	2.45658e-06
Glyma.08g211700.4	Glyma.08G211700	UniRef100_UPI0002338F7A phospholipase D alpha 1 n=1 Tax=Glycine max TaxID=3847 RepID=UPI0002338F7A	168.894	-22.0976	3.90738	-5.65533	1.55544e-08	2.90537e-06
Glyma.01g011200.5	Glyma.01G011200	UniRef100_A0A445LX72 Extra-large guanine nucleotide-binding protein 3 isoform A n=1 Tax=Glycine soja TaxID=3848 RepID=A0A445LX72_GLYSO	71.7444	-21.992	3.90743	-5.62825	1.82047e-08	3.33477e-06
Glyma.10g024500.16	Glyma.10G024500	UniRef100_A0A445IGW1 Protein HUA2-LIKE 3 isoform C n=1 Tax=Glycine soja TaxID=3848 RepID=A0A445IGW1_GLYSO	227.134	-21.9735	3.14223	-6.99297	2.69128e-12	1.53837e-09
Glyma.15g072000.2	Glyma.15G072000	UniRef100_A0A445GQJ1 RNA polymerase II C-terminal domain phosphatase-like 1 isoform A n=1 Tax=Glycine soja TaxID=3848 RepID=A0A445GQJ1_GLYSO	49.2887	-21.9271	3.90751	-5.61154	2.00536e-08	3.61757e-06
Glyma.16g012100.2	Glyma.16G012100	UniRef100_I1MK55 CBF domain-containing protein n=2 Tax=Soja TaxID=1462606 RepID=I1MK55_SOYBN	77.1755	-21.9144	3.90749	-5.6083	2.0432e-08	3.64428e-06
Glyma.02g274900.4	Glyma.02G274900	UniRef100_A0A445LV31 Protein argonaute 4 n=1 Tax=Glycine soja TaxID=3848 RepID=A0A445LV31_GLYSO	106.109	-21.8899	3.9075	-5.60202	2.11871e-08	3.75074e-06
Glyma.02g311333.4	Glyma.02G311200	UniRef100_I1JJW2 Protein kinase domain-containing protein n=2 Tax=Soja TaxID=1462606 RepID=I1JJW2_SOYBN	53.4091	-21.8735	3.90753	-5.59777	2.17127e-08	3.80125e-06
Glyma.13g178200.13	Glyma.13G178200	UniRef100_UPI00103E5E7A protein SMG7L-like isoform X1 n=1 Tax=Glycine soja TaxID=3848 RepID=UPI00103E5E7A	52.6252	-21.7058	3.90759	-5.55478	2.77961e-08	4.76087e-06
Glyma.05g146500.3	Glyma.05G146500	UniRef100_A0A0B2RJS4 Mannosyl-oligosaccharide glucosidase n=1 Tax=Glycine soja TaxID=3848 RepID=A0A0B2RJS4_GLYSO	57.7257	-21.6742	3.90762	-5.54665	2.91199e-08	4.89917e-06
Glyma.11g033000.2	Glyma.11G033000	UniRef100_I1LGQ3 Protein transport protein sec16 n=2 Tax=Soja TaxID=1462606 RepID=I1LGQ3_SOYBN	45.336	-21.6641	3.90766	-5.54402	2.95607e-08	4.9383e-06
Glyma.10g192000.1	Glyma.10G192000	UniRef100_A0A445IPR0 Nuclear transcription factor Y subunit B-8 isoform A n=3 Tax=Soja TaxID=1462606 RepID=A0A445IPR0_GLYSO	52.2543	-21.638	3.90767	-5.53731	3.07146e-08	5.0711e-06
Glyma.04g086000.5	Glyma.04G086000	UniRef100_I1JUX3 Protein kinase domain-containing protein n=1 Tax=Glycine max TaxID=3847 RepID=I1JUX3_SOYBN	100.737	-21.6276	3.14614	-6.87433	6.22832e-12	3.32018e-09
Glyma.08g057200.11	Glyma.08G057200	UniRef100_I1KQN3 Protein kinase domain-containing protein n=3 Tax=Glycine max TaxID=3847 RepID=I1KQN3_SOYBN	50.927	-21.5718	3.90771	-5.5203	3.3842e-08	5.47986e-06
Glyma.12g040400.21	Glyma.12G040400	UniRef100_UPI0003DEB895 U-box domain-containing protein 44 isoform X1 n=1 Tax=Glycine max TaxID=3847 RepID=UPI0003DEB895	61.837	-21.4808	3.90774	-5.49699	3.86319e-08	6.15051e-06
Glyma.10g104300.2	Glyma.10G104300	UniRef100_A0A0B2SLF8 Carboxypeptidase n=2 Tax=Soja TaxID=1462606 RepID=A0A0B2SLF8_GLYSO	58.4132	-21.4366	3.9078	-5.48559	4.12095e-08	6.4955e-06
Glyma.09g188800.1	Glyma.09G188800	UniRef100_UPI000F7CC603 glycine-rich protein 23-like n=1 Tax=Abrus precatorius TaxID=3816 RepID=UPI000F7CC603	92.0404	-21.3236	3.32469	-6.4137	1.42031e-10	5.30594e-08
Glyma.03g041600.3	Glyma.03G041600	UniRef100_A0A0B2RJ71 Protein SCAR2 n=1 Tax=Glycine soja TaxID=3848 RepID=A0A0B2RJ71_GLYSO	87.1538	-21.3128	3.10676	-6.86014	6.87945e-12	3.62654e-09
Glyma.15g072000.6	Glyma.15G072000	UniRef100_A0A445GQJ1 RNA polymerase II C-terminal domain phosphatase-like 1 isoform A n=1 Tax=Glycine soja TaxID=3848 RepID=A0A445GQJ1_GLYSO	44.7336	-21.3006	3.35595	-6.34711	2.19392e-10	7.65626e-08
Glyma.03g184600.6	Glyma.03G184600	UniRef100_A0A0R0KLB5 RING-type domain-containing protein n=1 Tax=Glycine max TaxID=3847 RepID=A0A0R0KLB5_SOYBN	49.0346	-21.2934	3.90792	-5.44879	5.07144e-08	7.73664e-06
Glyma.12g074700.1	Glyma.12G074700	UniRef100_I1LR28 NOT2_3_5 domain-containing protein n=2 Tax=Glycine max TaxID=3847 RepID=I1LR28_SOYBN	35.9937	-21.188	3.19508	-6.63145	3.32394e-11	1.53108e-08
Glyma.19g218300.2	Glyma.19G218300	UniRef100_I1NBE7 AMP-binding domain-containing protein n=2 Tax=Soja TaxID=1462606 RepID=I1NBE7_SOYBN	51.791	-21.0974	3.90809	-5.3984	6.72373e-08	9.96877e-06
Glyma.11g256200.2	Glyma.11G256200	UniRef100_A0A445HIV5 DEAD-box ATP-dependent RNA helicase 37 n=1 Tax=Glycine soja TaxID=3848 RepID=A0A445HIV5_GLYSO	34.5201	-21.0738	3.90814	-5.39229	6.95661e-08	1.02183e-05
Glyma.15g000900.9	Glyma.15G000900	UniRef100_A0A445GLU2 Helicase SEN1 isoform A n=1 Tax=Glycine soja TaxID=3848 RepID=A0A445GLU2_GLYSO	64.1209	-21.0337	3.90814	-5.38201	7.36585e-08	1.0687e-05
Glyma.13g186800.2	Glyma.13G186800	UniRef100_A0A445I6S4 Histone-lysine N-methyltransferase, H3 lysine-9 specific SUVH1 isoform A n=3 Tax=Soja TaxID=1462606 RepID=A0A445I6S4_GLYSO	45.0985	-21.0238	3.90816	-5.37947	7.47043e-08	1.08057e-05
Glyma.10g154400.2	Glyma.10G154400	UniRef100_A0A445IMW4 Mannosylglycoprotein endo-beta-mannosidase n=1 Tax=Glycine soja TaxID=3848 RepID=A0A445IMW4_GLYSO	96.1929	-21.009	2.94432	-7.13541	9.64961e-13	6.63502e-10
Glyma.17g261600.17	Glyma.17G261600	UniRef100_A0A445GC41 Ubiquitin-like domain-containing protein CIP73 isoform A n=2 Tax=Soja TaxID=1462606 RepID=A0A445GC41_GLYSO	80.1119	-20.9918	3.90816	-5.37126	7.81877e-08	1.12752e-05
Glyma.03g221350.2	Glyma.03G221200	UniRef100_UPI00098DB8F2 probable pre-mRNA-splicing factor ATP-dependent RNA helicase DEAH2 isoform X1 n=1 Tax=Cajanus cajan TaxID=3821 RepID=UPI00098DB8F2	99.6732	-20.9585	3.90819	-5.3627	8.19891e-08	1.17222e-05
Glyma.20g013500.2	Glyma.20G013500	UniRef100_I1ND68 PIPK domain-containing protein n=1 Tax=Glycine max TaxID=3847 RepID=I1ND68_SOYBN	75.3845	-20.9245	3.90825	-5.35393	8.60644e-08	1.21888e-05
Glyma.17g232235.3	Glyma.17G232235	UniRef100_UPI000F7C6696 CSC1-like protein RXW8 isoform X1 n=2 Tax=Abrus precatorius TaxID=3816 RepID=UPI000F7C6696	29.679	-20.9155	3.90831	-5.35154	8.72069e-08	1.22834e-05
Glyma.17g001500.4	Glyma.17G001500	UniRef100_A0A0B2S0F2 Dynamin-2B n=1 Tax=Glycine soja TaxID=3848 RepID=A0A0B2S0F2_GLYSO	31.7918	-20.9042	3.90831	-5.34864	8.86157e-08	1.24387e-05
Glyma.04g234800.4	Glyma.04G234800	UniRef100_UPI00103F5F0A myosin-11-like isoform X1 n=1 Tax=Glycine soja TaxID=3848 RepID=UPI00103F5F0A	28.1082	-20.8808	3.90831	-5.34265	9.15957e-08	1.27814e-05
Glyma.04g067300.2	Glyma.04G067300	UniRef100_A0A0B2PK78 RNA-dependent RNA polymerase n=2 Tax=Soja TaxID=1462606 RepID=A0A0B2PK78_GLYSO	44.7286	-20.7826	3.90843	-5.31738	1.0527e-07	1.45167e-05
Glyma.05g165800.4	Glyma.05G165800	UniRef100_A0A445KPS0 Disease resistance protein isoform A n=1 Tax=Glycine soja TaxID=3848 RepID=A0A445KPS0_GLYSO	39.1906	-20.7807	3.90843	-5.31688	1.05562e-07	1.45167e-05
Glyma.17g087900.1	Glyma.17G087900	UniRef100_K7MKP6 Morc6_S5 domain-containing protein n=3 Tax=Soja TaxID=1462606 RepID=K7MKP6_SOYBN	32.4273	-20.7376	3.28004	-6.32237	2.5759e-10	8.66743e-08
Glyma.09g196100.1	Glyma.09G196100	UniRef100_I1L4N6 Foie-gras_1 domain-containing protein n=1 Tax=Glycine max TaxID=3847 RepID=I1L4N6_SOYBN	97.2859	-20.6935	2.92606	-7.07213	1.52569e-12	9.91574e-10
Glyma.12g188300.2	Glyma.12G188300	UniRef100_UPI000719269B mediator of RNA polymerase II transcription subunit 8 isoform X2 n=1 Tax=Glycine max TaxID=3847 RepID=UPI000719269B	53.2005	-20.6757	3.90855	-5.28987	1.22405e-07	1.65926e-05
Glyma.05g244800.3	Glyma.05G244800	UniRef100_UPI0003DEB662 golgin candidate 2-like isoform X1 n=1 Tax=Glycine max TaxID=3847 RepID=UPI0003DEB662	55.0871	-20.6442	3.90859	-5.28175	1.27958e-07	1.72959e-05
Glyma.06g261900.3	Glyma.06G261900	UniRef100_K7KXH7 Receptor-like serine/threonine-protein kinase n=2 Tax=Glycine max TaxID=3847 RepID=K7KXH7_SOYBN	75.2711	-20.6356	2.99698	-6.88546	5.76025e-12	3.10556e-09
Glyma.07g106300.2	Glyma.07G106300	UniRef100_A0A0B2QZ49 UV-B-induced protein, chloroplastic isoform A n=2 Tax=Soja TaxID=1462606 RepID=A0A0B2QZ49_GLYSO	65.5386	-20.6123	3.90862	-5.27355	1.33808e-07	1.78828e-05
Glyma.14g086900.6	Glyma.14G086900	UniRef100_I1M8R6 WPP domain-containing protein n=2 Tax=Soja TaxID=1462606 RepID=I1M8R6_SOYBN	28.214	-20.6049	3.90869	-5.27156	1.35266e-07	1.79763e-05
Glyma.03g142500.1	Glyma.03G142500	UniRef100_A0A445LC34 FT-interacting protein 1 isoform A n=1 Tax=Glycine soja TaxID=3848 RepID=A0A445LC34_GLYSO	43.9139	-20.592	3.90868	-5.26827	1.37714e-07	1.82506e-05
Glyma.11g136000.3	Glyma.11G136000	UniRef100_A0A445I140 Serine/arginine repetitive matrix protein 1 isoform A n=2 Tax=Soja TaxID=1462606 RepID=A0A445I140_GLYSO	26.8589	-20.5433	3.90878	-5.25567	1.47485e-07	1.93295e-05
Glyma.06g143800.22	Glyma.06G143800	UniRef100_A0A445K9P7 Potassium transporter n=2 Tax=Soja TaxID=1462606 RepID=A0A445K9P7_GLYSO	31.8874	-20.4523	3.90866	-5.23257	1.67169e-07	2.16698e-05
Glyma.04g042300.1	Glyma.04G042300	UniRef100_Q0PJL2 MYB transcription factor MYB68 n=2 Tax=Glycine max TaxID=3847 RepID=Q0PJL2_SOYBN	27.5341	-20.447	3.90892	-5.23086	1.68724e-07	2.17526e-05
Glyma.03g134200.4	Glyma.03G134200	UniRef100_I1JNA7 Calcium-transporting ATPase n=1 Tax=Glycine max TaxID=3847 RepID=I1JNA7_SOYBN	78.7846	-20.4095	2.91418	-7.00354	2.49577e-12	1.44402e-09
Glyma.16g103500.1	Glyma.16G103500	UniRef100_UPI00071919B2 DNA (cytosine-5)-methyltransferase CMT2 isoform X1 n=1 Tax=Glycine max TaxID=3847 RepID=UPI00071919B2	27.1848	-20.3161	3.90908	-5.19717	2.02342e-07	2.55947e-05
Glyma.02g238300.6	Glyma.02G238300	UniRef100_A0A1S3UFC2 ABC transporter B family member 25, mitochondrial n=1 Tax=Vigna radiata var. radiata TaxID=3916 RepID=A0A1S3UFC2_VIGRR	26.3267	-20.2884	3.17972	-6.38056	1.76439e-10	6.39006e-08
Glyma.15g224400.11	Glyma.15G224400	UniRef100_A0A445GWW1 Histone-lysine N-methyltransferase, H3 lysine-9 specific SUVH3 isoform A n=2 Tax=Glycine soja TaxID=3848 RepID=A0A445GWW1_GLYSO	20.6376	-20.2423	3.90929	-5.178	2.24272e-07	2.8001e-05
Glyma.11g101800.3	Glyma.11G101800	UniRef100_A0A0B2RKB2 GTP-binding protein BRASSINAZOLE INSENSITIVE PALE GREEN 2, chloroplastic isoform A n=3 Tax=Soja TaxID=1462606 RepID=A0A0B2RKB2_GLYSO	22.1329	-20.2109	3.90933	-5.1699	2.34214e-07	2.90891e-05
Glyma.13g229400.3	Glyma.13G229400	UniRef100_A0A445I8N8 Peroxisome biogenesis protein 7 isoform A n=2 Tax=Soja TaxID=1462606 RepID=A0A445I8N8_GLYSO	16.1845	-20.2077	3.9094	-5.16901	2.35339e-07	2.91525e-05
Glyma.05g105700.1	Glyma.05G105700	UniRef100_UPI00098DD311 uncharacterized protein LOC109814902 isoform X2 n=1 Tax=Cajanus cajan TaxID=3821 RepID=UPI00098DD311	26.69	-20.166	3.90939	-5.15835	2.49132e-07	3.07807e-05
Glyma.17g003000.2	Glyma.17G003000	UniRef100_I1MQU6 START domain-containing protein n=3 Tax=Soja TaxID=1462606 RepID=I1MQU6_SOYBN	28.2819	-20.1651	3.21264	-6.2768	3.45622e-10	1.11074e-07
Glyma.05g041000.6	Glyma.05G041000	UniRef100_A0A445KJ07 DEAD-box ATP-dependent RNA helicase 30 isoform B n=1 Tax=Glycine soja TaxID=3848 RepID=A0A445KJ07_GLYSO	22.6117	-20.1617	3.90944	-5.15718	2.50699e-07	3.08939e-05
Glyma.05g016700.6	Glyma.05G016700	UniRef100_A0A445KIN7 Uridine-cytidine kinase C isoform A n=3 Tax=Soja TaxID=1462606 RepID=A0A445KIN7_GLYSO	16.5967	-20.1595	3.90948	-5.15657	2.51519e-07	3.09147e-05
Glyma.18g024700.4	Glyma.18G024700	UniRef100_A0A445FN45 Multiple inositol polyphosphate phosphatase 1 isoform D n=2 Tax=Soja TaxID=1462606 RepID=A0A445FN45_GLYSO	64.9222	-20.1307	3.90917	-5.14961	2.61027e-07	3.17542e-05
Glyma.17g021400.2	Glyma.17G021400	UniRef100_A0A445G0N8 Pyrimidine-specific ribonucleoside hydrolase RihA isoform A n=1 Tax=Glycine soja TaxID=3848 RepID=A0A445G0N8_GLYSO	31.8503	-20.065	3.90957	-5.13229	2.86234e-07	3.44673e-05
Glyma.15g100500.3	Glyma.15G100500	UniRef100_I1MFA4 RING-type domain-containing protein n=2 Tax=Soja TaxID=1462606 RepID=I1MFA4_SOYBN	21.656	-20.0536	3.90962	-5.12931	2.90809e-07	3.49294e-05
Glyma.12g057800.6	Glyma.12G057800	UniRef100_A0A445HLA8 Nucleolar GTP-binding protein 1 n=2 Tax=Soja TaxID=1462606 RepID=A0A445HLA8_GLYSO	74.5543	-20.0351	2.90798	-6.8897	5.59119e-12	3.04906e-09
Glyma.10g276200.3	Glyma.10G276200	UniRef100_A0A0B2PDJ4 CTL-like protein n=2 Tax=Soja TaxID=1462606 RepID=A0A0B2PDJ4_GLYSO	23.6646	-20.0043	3.9097	-5.11659	3.11107e-07	3.71792e-05
Glyma.09g208500.3	Glyma.09G208500	UniRef100_I1L516 BZIP domain-containing protein n=3 Tax=Soja TaxID=1462606 RepID=I1L516_SOYBN	19.1386	-19.9824	3.9098	-5.11086	3.20703e-07	3.78931e-05
Glyma.08g008100.6	Glyma.08G008100	UniRef100_I1KP28 Auxin response factor n=4 Tax=Soja TaxID=1462606 RepID=I1KP28_SOYBN	34.6139	-19.9804	3.90957	-5.11064	3.21074e-07	3.78931e-05
Glyma.04g166100.3	Glyma.04G166100	UniRef100_I1JWS3 Phospholipid-transporting ATPase n=2 Tax=Glycine max TaxID=3847 RepID=I1JWS3_SOYBN	23.0165	-19.9633	3.90955	-5.1063	3.28523e-07	3.86761e-05
Glyma.02g293500.1	Glyma.02G293500	UniRef100_A0A445LVR9 Aspartate carbamoyltransferase 1, chloroplastic isoform A n=1 Tax=Glycine soja TaxID=3848 RepID=A0A445LVR9_GLYSO	48.9677	-19.9399	3.90979	-5.1	3.39653e-07	3.96909e-05
Glyma.09g266500.1	Glyma.09G266500	UniRef100_UPI00071945BF polygalacturonate 4-alpha-galacturonosyltransferase isoform X1 n=1 Tax=Glycine max TaxID=3847 RepID=UPI00071945BF	16.8498	-19.9356	3.90992	-5.09874	3.41925e-07	3.98582e-05
Glyma.11g217500.1	Glyma.11G217500	UniRef100_A0A445HGQ1 Pentatricopeptide repeat-containing protein, mitochondrial n=1 Tax=Glycine soja TaxID=3848 RepID=A0A445HGQ1_GLYSO	21.2332	-19.905	3.90981	-5.09104	3.56097e-07	4.13073e-05
Glyma.11g136000.4	Glyma.11G136000	UniRef100_A0A445I140 Serine/arginine repetitive matrix protein 1 isoform A n=2 Tax=Soja TaxID=1462606 RepID=A0A445I140_GLYSO	17.0419	-19.8015	3.90947	-5.065	4.08398e-07	4.69153e-05
Glyma.13g005300.3	Glyma.13G005300	UniRef100_A0A445H9Q0 RING-CH-type domain-containing protein n=2 Tax=Glycine soja TaxID=3848 RepID=A0A445H9Q0_GLYSO	16.9614	-19.6957	3.9105	-5.03663	4.73809e-07	5.31427e-05
Glyma.13g371300.10	Glyma.13G371300	UniRef100_UPI000233B4F0 uncharacterized protein LOC100816300 isoform X1 n=1 Tax=Glycine max TaxID=3847 RepID=UPI000233B4F0	43.0528	-19.6499	3.48891	-5.63209	1.78039e-08	3.27685e-06
Glyma.12g040400.4	Glyma.12G040400	UniRef100_UPI0003DEB895 U-box domain-containing protein 44 isoform X1 n=1 Tax=Glycine max TaxID=3847 RepID=UPI0003DEB895	22.477	-18.5757	3.90905	-4.75198	2.01436e-06	0.000201198
Glyma.08g124600.2	Glyma.08G124600	UniRef100_I1KSN3 YTH domain-containing protein n=1 Tax=Glycine max TaxID=3847 RepID=I1KSN3_SOYBN	1232.43	-13.3954	3.90678	-3.42875	0.000606373	0.024758
Glyma.20g244900.1	Glyma.20G244900	UniRef100_I1NJA0 FKS1_dom1 domain-containing protein n=1 Tax=Glycine max TaxID=3847 RepID=I1NJA0_SOYBN	284.833	-11.8364	3.90687	-3.02964	0.00244843	0.0718833
Glyma.10g099200.2	Glyma.10G099200	UniRef100_A0A445IKF3 Villin-2 isoform A n=1 Tax=Glycine soja TaxID=3848 RepID=A0A445IKF3_GLYSO	397.316	-11.805	2.52852	-4.66872	3.03083e-06	0.00028759
Glyma.20g202100.2	Glyma.20G202100	UniRef100_I1NI12 MATH domain-containing protein n=2 Tax=Glycine max TaxID=3847 RepID=I1NI12_SOYBN	248.172	-11.1894	2.4484	-4.57009	4.87511e-06	0.000434765
Glyma.09g097600.2	Glyma.09G097600	UniRef100_K7LCU5 Fip1 domain-containing protein n=2 Tax=Glycine max TaxID=3847 RepID=K7LCU5_SOYBN	198.697	-10.9029	2.19998	-4.95589	7.19991e-07	7.79892e-05
Glyma.15g190200.5	Glyma.15G190200	UniRef100_I1MHQ9 SBP-type domain-containing protein n=2 Tax=Glycine max TaxID=3847 RepID=I1MHQ9_SOYBN	118.034	-10.8637	1.53784	-7.06424	1.61497e-12	1.03541e-09
Glyma.19g261300.9	Glyma.19G261300	UniRef100_I1NCS4 TF-B3 domain-containing protein n=2 Tax=Soja TaxID=1462606 RepID=I1NCS4_SOYBN	113.653	-10.7956	2.13575	-5.05469	4.31084e-07	4.91643e-05
Glyma.04g096100.15	Glyma.04G096100	UniRef100_UPI00103F5432 BEACH domain-containing protein B-like isoform X1 n=2 Tax=Glycine soja TaxID=3848 RepID=UPI00103F5432	202.196	-10.7024	3.05129	-3.5075	0.000452336	0.0198342
Glyma.10g212600.13	Glyma.10G212600	UniRef100_UPI0003DE74F5 uncharacterized protein LOC100806246 isoform X1 n=1 Tax=Glycine max TaxID=3847 RepID=UPI0003DE74F5	116.313	-10.4855	2.116	-4.95535	7.22005e-07	7.80292e-05
Glyma.04g197900.2	Glyma.04G197900	UniRef100_K7KL81 DEK_C domain-containing protein n=1 Tax=Glycine max TaxID=3847 RepID=K7KL81_SOYBN	133.915	-10.3583	3.06451	-3.3801	0.000724595	0.0284348
Glyma.04g141400.23	Glyma.04G141400	UniRef100_UPI0010395297 protein LNK2-like isoform X1 n=1 Tax=Glycine soja TaxID=3848 RepID=UPI0010395297	132.162	-10.2936	3.04909	-3.37596	0.000735596	0.028724
Glyma.18g225800.2	Glyma.18G225800	UniRef100_A0A445FXP0 Homeobox-leucine zipper protein ANTHOCYANINLESS 2 isoform A n=2 Tax=Glycine soja TaxID=3848 RepID=A0A445FXP0_GLYSO	122.311	-10.2852	2.21707	-4.63909	3.49952e-06	0.000326833
Glyma.09g052200.3	Glyma.09G052200	UniRef100_UPI0003DE9A57 histone-lysine N-methyltransferase ATXR7 isoform X1 n=2 Tax=Glycine max TaxID=3847 RepID=UPI0003DE9A57	80.2964	-10.1868	2.84429	-3.58147	0.000341661	0.0160334
Glyma.20g170500.7	Glyma.20G170500	UniRef100_I1NH57 IPPc domain-containing protein n=1 Tax=Glycine max TaxID=3847 RepID=I1NH57_SOYBN	106.842	-10.1742	2.1128	-4.81552	1.46819e-06	0.000149158
Glyma.15g074200.3	Glyma.15G074200	UniRef100_I1MEJ2 UBIQUITIN_CONJUGAT_2 domain-containing protein n=2 Tax=Glycine max TaxID=3847 RepID=I1MEJ2_SOYBN	114.229	-10.1022	2.38723	-4.23176	2.31867e-05	0.00172967
Glyma.11g243600.2	Glyma.11G243600	UniRef100_I1LNG1 Alpha-galactosidase n=3 Tax=Soja TaxID=1462606 RepID=I1LNG1_SOYBN	95.4722	-10.0797	1.45621	-6.92188	4.4568e-12	2.48763e-09
Glyma.02g157800.3	Glyma.02G157800	UniRef100_I1JFK5 TFIIS N-terminal domain-containing protein n=3 Tax=Soja TaxID=1462606 RepID=I1JFK5_SOYBN	114.407	-10.0712	2.30727	-4.36497	1.27139e-05	0.00101892
Glyma.13g163500.6	Glyma.13G163500	UniRef100_UPI00071927DA dynein regulatory complex subunit 6 isoform X1 n=1 Tax=Glycine max TaxID=3847 RepID=UPI00071927DA	103.836	-10.0293	2.17509	-4.61097	4.0079e-06	0.000367796
Glyma.13g346300.2	Glyma.13G346300	UniRef100_A0A445IEF9 Protein NLP8 isoform A n=1 Tax=Glycine soja TaxID=3848 RepID=A0A445IEF9_GLYSO	165.732	-9.94065	3.07128	-3.23665	0.00120941	0.0426928
Glyma.01g239200.3	Glyma.01G239200	UniRef100_I1JAU7 BTB domain-containing protein n=1 Tax=Glycine max TaxID=3847 RepID=I1JAU7_SOYBN	119.644	-9.93272	3.0724	-3.23289	0.00122545	0.0430282
Glyma.13g091800.7	Glyma.13G091800	UniRef100_A0A0B2RNZ3 N-acetyltransferase domain-containing protein n=2 Tax=Soja TaxID=1462606 RepID=A0A0B2RNZ3_GLYSO	88.8656	-9.92945	2.27073	-4.3728	1.22661e-05	0.000988038
Glyma.10g239500.2	Glyma.10G239500	UniRef100_A0A445IS43 Valine--tRNA ligase, mitochondrial 1 isoform A n=2 Tax=Glycine soja TaxID=3848 RepID=A0A445IS43_GLYSO	171.267	-9.90214	2.27499	-4.35262	1.34521e-05	0.00107085
Glyma.10g292300.5	Glyma.10G292300	UniRef100_A0A0R0I7G9 PCI domain-containing protein n=3 Tax=Glycine max TaxID=3847 RepID=A0A0R0I7G9_SOYBN	75.4876	-9.76807	3.08093	-3.17049	0.00152183	0.0505613
Glyma.20g228000.4	Glyma.20G228000	UniRef100_I1NIT6 Protein kinase domain-containing protein n=3 Tax=Glycine max TaxID=3847 RepID=I1NIT6_SOYBN	68.8927	-9.67061	1.50374	-6.43103	1.26743e-10	4.84937e-08
Glyma.17g188300.1	Glyma.17G188300	UniRef100_UPI000F7C40EC uncharacterized protein LOC113845985 isoform X1 n=1 Tax=Abrus precatorius TaxID=3816 RepID=UPI000F7C40EC	107.886	-9.6266	3.08286	-3.12262	0.00179251	0.0571148
Glyma.10g238100.5	Glyma.10G238100	UniRef100_A0A445IS86 Homeobox-leucine zipper protein ANTHOCYANINLESS 2 isoform A n=3 Tax=Glycine soja TaxID=3848 RepID=A0A445IS86_GLYSO	47.343	-9.54552	1.57561	-6.0583	1.37565e-09	3.77262e-07
Glyma.18g149700.4	Glyma.18G149700	UniRef100_A0A368UJX6 Glyco_transf_28 domain-containing protein n=1 Tax=Glycine max TaxID=3847 RepID=A0A368UJX6_SOYBN	83.3973	-9.52258	2.29478	-4.14967	3.32958e-05	0.00234723
Glyma.19g263000.3	Glyma.19G263000	UniRef100_A0A445FLW2 Alpha-ketoglutarate-dependent dioxygenase AlkB-like isoform A n=4 Tax=Soja TaxID=1462606 RepID=A0A445FLW2_GLYSO	69.7183	-9.5117	3.04303	-3.12573	0.00177363	0.0566589
Glyma.10g212600.16	Glyma.10G212600	UniRef100_UPI0003DE74F5 uncharacterized protein LOC100806246 isoform X1 n=1 Tax=Glycine max TaxID=3847 RepID=UPI0003DE74F5	68.4977	-9.47544	1.91937	-4.93674	7.94382e-07	8.52219e-05
Glyma.10g250400.1	Glyma.10G250400	UniRef100_A0A445ISH4 RAN GTPase-activating protein 2 isoform A n=2 Tax=Soja TaxID=1462606 RepID=A0A445ISH4_GLYSO	86.9628	-9.40468	2.21418	-4.24748	2.16192e-05	0.00163328
Glyma.01g208600.16	Glyma.01G208600	UniRef100_UPI0003DE955C uncharacterized protein LOC100792961 isoform X1 n=1 Tax=Glycine max TaxID=3847 RepID=UPI0003DE955C	87.0577	-9.35175	2.29518	-4.07452	4.61089e-05	0.00309419
Glyma.20g214600.2	Glyma.20G214600	UniRef100_UPI0007192010 uncharacterized protein LOC100795503 isoform X1 n=1 Tax=Glycine max TaxID=3847 RepID=UPI0007192010	78.769	-9.33903	2.40547	-3.88241	0.000103428	0.00607308
Glyma.03g184600.1	Glyma.03G184600	UniRef100_A0A0R0KLB5 RING-type domain-containing protein n=1 Tax=Glycine max TaxID=3847 RepID=A0A0R0KLB5_SOYBN	77.8384	-9.33241	2.56219	-3.64236	0.000270151	0.013252
Glyma.16g074800.20	Glyma.16G074800	UniRef100_A0A445GFN5 Methyltransferase n=3 Tax=Soja TaxID=1462606 RepID=A0A445GFN5_GLYSO	51.0588	-9.30397	3.11418	-2.98761	0.00281168	0.0798308
Glyma.01g208600.18	Glyma.01G208600	UniRef100_UPI0003DE955C uncharacterized protein LOC100792961 isoform X1 n=1 Tax=Glycine max TaxID=3847 RepID=UPI0003DE955C	82.6448	-9.2754	2.30392	-4.02592	5.67523e-05	0.00368843
Glyma.04g086800.18	Glyma.04G086800	UniRef100_UPI0003DED59A nuclear poly(A) polymerase 4 isoform X1 n=1 Tax=Glycine max TaxID=3847 RepID=UPI0003DED59A	68.4755	-9.2567	2.35185	-3.93592	8.28783e-05	0.00508678
Glyma.20g049800.1	Glyma.20G049800	UniRef100_I1NE15 AAI domain-containing protein n=3 Tax=Soja TaxID=1462606 RepID=I1NE15_SOYBN	64.682	-9.19916	2.29703	-4.0048	6.20705e-05	0.00396586
Glyma.01g208600.15	Glyma.01G208600	UniRef100_UPI0003DE955C uncharacterized protein LOC100792961 isoform X1 n=1 Tax=Glycine max TaxID=3847 RepID=UPI0003DE955C	79.2228	-9.15173	2.34813	-3.89745	9.72105e-05	0.00580133
Glyma.07g270700.12	Glyma.07G270700	UniRef100_A0A0R0J963 Protein kinase domain-containing protein n=1 Tax=Glycine max TaxID=3847 RepID=A0A0R0J963_SOYBN	70.9555	-9.14859	2.40142	-3.80966	0.00013916	0.00774011
Glyma.06g259800.9	Glyma.06G259800	UniRef100_A0A0R0JLQ6 TIR domain-containing protein n=4 Tax=Glycine max TaxID=3847 RepID=A0A0R0JLQ6_SOYBN	49.0753	-9.13239	1.41742	-6.44299	1.17145e-10	4.51858e-08
Glyma.11g152500.2	Glyma.11G152500	UniRef100_A0A0B2QFE1 U-box domain-containing protein 43 n=1 Tax=Glycine soja TaxID=3848 RepID=A0A0B2QFE1_GLYSO	84.4412	-9.12342	2.18907	-4.16772	3.07666e-05	0.00219173
Glyma.18g021300.1	Glyma.18G021300	UniRef100_A0A445FN14 WEB family protein isoform A n=2 Tax=Glycine soja TaxID=3848 RepID=A0A445FN14_GLYSO	76.133	-9.10904	3.09671	-2.94152	0.00326605	0.088394
Glyma.03g210700.1	Glyma.03G210700	UniRef100_A0A0B2R8F8 BTB/POZ domain-containing protein n=2 Tax=Glycine soja TaxID=3848 RepID=A0A0B2R8F8_GLYSO	33.8186	-9.06102	1.66417	-5.44476	5.18739e-08	7.83792e-06
Glyma.08g111100.2	Glyma.08G111100	UniRef100_A0A0R0IQZ2 Methyltransf_11 domain-containing protein n=4 Tax=Soja TaxID=1462606 RepID=A0A0R0IQZ2_SOYBN	57.7176	-9.05185	1.52471	-5.93679	2.90665e-09	7.04505e-07
Glyma.11g206900.5	Glyma.11G206900	UniRef100_A0A445I566 Cysteine-rich receptor-like protein kinase 2 isoform A n=1 Tax=Glycine soja TaxID=3848 RepID=A0A445I566_GLYSO	117.851	-8.94731	2.13315	-4.1944	2.73591e-05	0.0019817
Glyma.03g190800.7	Glyma.03G190800	UniRef100_A0A445LE40 Protein ROS1 isoform A n=1 Tax=Glycine soja TaxID=3848 RepID=A0A445LE40_GLYSO	42.1768	-8.94351	1.55924	-5.73581	9.70502e-09	1.95886e-06
Glyma.06g071300.3	Glyma.06G071300	UniRef100_K7KTK7 Transket_pyr domain-containing protein n=3 Tax=Soja TaxID=1462606 RepID=K7KTK7_SOYBN	35.3606	-8.93465	3.05444	-2.92514	0.00344306	0.0921334
Glyma.10g106100.3	Glyma.10G106100	UniRef100_I1LA47 Eukaryotic translation initiation factor 3 subunit E n=2 Tax=Soja TaxID=1462606 RepID=I1LA47_SOYBN	56.6831	-8.91556	3.0577	-2.91577	0.0035481	0.0938285
Glyma.04g257200.12	Glyma.04G257200	UniRef100_I1JZG1 Methyltransf_11 domain-containing protein n=2 Tax=Soja TaxID=1462606 RepID=I1JZG1_SOYBN	100.872	-8.90747	2.26795	-3.92755	8.58162e-05	0.00523324
Glyma.19g087900.4	Glyma.19G087900	UniRef100_A0A0B2QTT5 C2 NT-type domain-containing protein n=3 Tax=Soja TaxID=1462606 RepID=A0A0B2QTT5_GLYSO	45.98	-8.89959	2.23722	-3.97797	6.95067e-05	0.00438521
Glyma.10g201400.4	Glyma.10G201400	UniRef100_I1LCQ5 AA_kinase domain-containing protein n=2 Tax=Soja TaxID=1462606 RepID=I1LCQ5_SOYBN	29.9799	-8.88695	1.9277	-4.61012	4.02427e-06	0.000368586
Glyma.03g165800.1	Glyma.03G165800	UniRef100_A0A0R0KRM2 Protein kinase domain-containing protein n=2 Tax=Glycine max TaxID=3847 RepID=A0A0R0KRM2_SOYBN	172.139	-8.79596	2.2519	-3.90601	9.38321e-05	0.00564229
Glyma.19g168100.4	Glyma.19G168100	UniRef100_A0A445FHG9 Pre-mRNA-processing factor 39 isoform B n=1 Tax=Glycine soja TaxID=3848 RepID=A0A445FHG9_GLYSO	86.3112	-8.78662	2.45545	-3.57842	0.00034568	0.0161581
Glyma.09g169500.4	Glyma.09G169500	UniRef100_I1L3Z8 Protein kinase domain-containing protein n=1 Tax=Glycine max TaxID=3847 RepID=I1L3Z8_SOYBN	33.4721	-8.73348	2.94718	-2.96333	0.0030433	0.0839024
Glyma.20g036600.4	Glyma.20G036600	UniRef100_A0A371HIE4 60S ribosomal protein L34 (Fragment) n=1 Tax=Mucuna pruriens TaxID=157652 RepID=A0A371HIE4_MUCPR	67.3277	-8.72838	2.19019	-3.98522	6.74184e-05	0.00428123
Glyma.14g220600.1	Glyma.14G220600	UniRef100_I1MC22 Lipase_GDSL domain-containing protein n=2 Tax=Soja TaxID=1462606 RepID=I1MC22_SOYBN	43.7162	-8.69296	2.66919	-3.25678	0.00112686	0.0403314
Glyma.09g197100.5	Glyma.09G197100	UniRef100_I1L4P7 Glutamate receptor n=2 Tax=Glycine max TaxID=3847 RepID=I1L4P7_SOYBN	30.6858	-8.64967	2.09781	-4.12318	3.73674e-05	0.00258811
Glyma.08g214600.17	Glyma.08G214600	UniRef100_A0A445JI14 Protein TOPLESS isoform A n=2 Tax=Glycine soja TaxID=3848 RepID=A0A445JI14_GLYSO	140.291	-8.60331	2.26354	-3.80081	0.000144222	0.00793792
Glyma.10g021500.5	Glyma.10G021500	UniRef100_A0A445IGZ6 Protein TRANSPORT INHIBITOR RESPONSE 1 isoform A n=2 Tax=Soja TaxID=1462606 RepID=A0A445IGZ6_GLYSO	27.8398	-8.56235	2.89441	-2.95824	0.00309401	0.0850969
Glyma.02g306200.8	Glyma.02G306200	UniRef100_A0A0B2SGK3 Scarecrow-like transcription factor PAT1 n=2 Tax=Soja TaxID=1462606 RepID=A0A0B2SGK3_GLYSO	33.3959	-8.52389	2.40185	-3.54889	0.000386863	0.017706
Glyma.05g148300.4	Glyma.05G148300	UniRef100_UPI0003DE9E6B calmodulin-binding transcription activator 4 isoform X1 n=1 Tax=Glycine max TaxID=3847 RepID=UPI0003DE9E6B	35.3403	-8.50546	2.4147	-3.52238	0.000427699	0.0190797
Glyma.17g087300.3	Glyma.17G087300	UniRef100_UPI000233E6A1 probable apyrase 7 isoform X1 n=1 Tax=Glycine soja TaxID=3848 RepID=UPI000233E6A1	37.5563	-8.5002	2.45282	-3.46549	0.00052927	0.0223604
Glyma.01g220900.8	Glyma.01G220900	UniRef100_A0A445M6N8 TIR domain-containing protein n=2 Tax=Soja TaxID=1462606 RepID=A0A445M6N8_GLYSO	35.756	-8.4923	1.40425	-6.04756	1.47053e-09	3.94168e-07
Glyma.15g071800.3	Glyma.15G071800	UniRef100_K7MA42 MFS domain-containing protein n=1 Tax=Glycine max TaxID=3847 RepID=K7MA42_SOYBN	65.831	-8.47143	1.58226	-5.35401	8.60238e-08	1.21888e-05
Glyma.13g362800.1	Glyma.13G362800	UniRef100_UPI00098DBE64 uncharacterized protein LOC109805915 isoform X2 n=1 Tax=Cajanus cajan TaxID=3821 RepID=UPI00098DBE64	35.3502	-8.41557	1.81129	-4.64618	3.38132e-06	0.0003183
Glyma.02g034000.2	Glyma.02G034000	UniRef100_I1JC17 Aldedh domain-containing protein n=2 Tax=Soja TaxID=1462606 RepID=I1JC17_SOYBN	221.444	-8.41038	2.08493	-4.03389	5.48609e-05	0.0035753
Glyma.15g022600.2	Glyma.15G022600	UniRef100_A0A151TY45 Charged multivesicular body protein 1 n=1 Tax=Cajanus cajan TaxID=3821 RepID=A0A151TY45_CAJCA	500.118	-8.38743	2.39917	-3.49597	0.000472347	0.0205597
Glyma.06g119400.6	Glyma.06G119400	UniRef100_UPI00103D18FC probable methyltransferase PMT24 isoform X1 n=1 Tax=Glycine soja TaxID=3848 RepID=UPI00103D18FC	47.4488	-8.37915	2.16402	-3.87203	0.000107934	0.00629868
Glyma.17g244600.13	Glyma.17G244600	UniRef100_K7MNR2 Metallophos domain-containing protein n=1 Tax=Glycine max TaxID=3847 RepID=K7MNR2_SOYBN	53.4896	-8.37612	2.20244	-3.8031	0.000142894	0.00788312
Glyma.12g219400.1	Glyma.12G219400	UniRef100_UPI00103D6835 myosin-2-like isoform X1 n=1 Tax=Glycine soja TaxID=3848 RepID=UPI00103D6835	20.7816	-8.35866	2.59771	-3.2177	0.00129223	0.0444586
Glyma.03g253000.8	Glyma.03G253000	UniRef100_A0A445LGX9 Protein PIR isoform A n=1 Tax=Glycine soja TaxID=3848 RepID=A0A445LGX9_GLYSO	32.2412	-8.31771	1.59995	-5.19875	2.00638e-07	2.54521e-05
Glyma.06g151300.5	Glyma.06G151300	UniRef100_I1KBH5 WD_REPEATS_REGION domain-containing protein n=2 Tax=Soja TaxID=1462606 RepID=I1KBH5_SOYBN	25.8326	-8.29462	2.06592	-4.01498	5.94513e-05	0.00383756
Glyma.06g266500.1	Glyma.06G266500	UniRef100_K7KXM2 Kinesin-like protein n=1 Tax=Glycine max TaxID=3847 RepID=K7KXM2_SOYBN	72.9083	-8.27989	1.43907	-5.75362	8.73536e-09	1.78638e-06
Glyma.07g192500.5	Glyma.07G192500	UniRef100_UPI001040A7BC helicase-like transcription factor CHR28 isoform X3 n=1 Tax=Glycine soja TaxID=3848 RepID=UPI001040A7BC	237.336	-8.26578	2.84496	-2.90541	0.00366771	0.0956629
Glyma.17g109600.8	Glyma.17G109600	UniRef100_A0A445G587 Calmodulin-binding receptor-like cytoplasmic kinase 3 isoform A n=2 Tax=Soja TaxID=1462606 RepID=A0A445G587_GLYSO	93.8907	-8.23385	2.15755	-3.81629	0.000135471	0.00757934
Glyma.19g255100.5	Glyma.19G255100	UniRef100_A0A0R0F2G9 Lipase_3 domain-containing protein n=7 Tax=Soja TaxID=1462606 RepID=A0A0R0F2G9_SOYBN	40.4961	-8.22783	2.46277	-3.34089	0.000835115	0.0319011
Glyma.10g101800.1	Glyma.10G101800	UniRef100_UPI0003DE8619 uncharacterized protein LOC100818532 isoform X2 n=1 Tax=Glycine max TaxID=3847 RepID=UPI0003DE8619	37.0509	-8.22587	1.52609	-5.39014	7.04015e-08	1.0309e-05
Glyma.10g039700.12	Glyma.10G039700	UniRef100_K7LHC5 HTH myb-type domain-containing protein n=1 Tax=Glycine max TaxID=3847 RepID=K7LHC5_SOYBN	42.4917	-8.16817	2.20029	-3.71232	0.000205371	0.0106772
Glyma.13g330600.7	Glyma.13G330600	UniRef100_A0A445IDH1 Kinesin-like protein KIN-5D isoform B n=1 Tax=Glycine soja TaxID=3848 RepID=A0A445IDH1_GLYSO	35.8688	-8.14728	2.37765	-3.4266	0.000611179	0.0248899
Glyma.08g049400.4	Glyma.08G049400	UniRef100_UPI0003DEAFA7 uncharacterized protein LOC100819907 isoform X1 n=1 Tax=Glycine max TaxID=3847 RepID=UPI0003DEAFA7	26.4416	-8.03389	1.32341	-6.07058	1.27447e-09	3.5913e-07
Glyma.03g252700.1	Glyma.03G252700	UniRef100_A0A0B2RSX5 GDSL esterase/lipase n=2 Tax=Soja TaxID=1462606 RepID=A0A0B2RSX5_GLYSO	392.64	-8.01558	2.14338	-3.7397	0.000184241	0.00976664
Glyma.09g179000.2	Glyma.09G179000	UniRef100_I1L482 Protein DETOXIFICATION n=1 Tax=Glycine max TaxID=3847 RepID=I1L482_SOYBN	63.2275	-7.98425	1.52786	-5.22577	1.73429e-07	2.22985e-05
Glyma.10g242300.1	Glyma.10G242300	UniRef100_A0A445IS31 LRR receptor-like serine/threonine-protein kinase ERL1 isoform B n=1 Tax=Glycine soja TaxID=3848 RepID=A0A445IS31_GLYSO	22.8555	-7.95527	1.89597	-4.19589	2.71804e-05	0.00197481
Glyma.20g157500.7	Glyma.20G157500	UniRef100_I1NGS2 F-box domain-containing protein n=1 Tax=Glycine max TaxID=3847 RepID=I1NGS2_SOYBN	21.5759	-7.89424	2.2232	-3.55084	0.000384	0.0176194
Glyma.17g253000.1	Glyma.17G253000	UniRef100_A0A0R0FUS8 CRAL-TRIO domain-containing protein n=1 Tax=Glycine max TaxID=3847 RepID=A0A0R0FUS8_SOYBN	18.3362	-7.84107	1.93887	-4.04414	5.25146e-05	0.00344606
Glyma.14g128300.10	Glyma.14G128300	UniRef100_A0A445H4X9 Transcriptional corepressor LEUNIG isoform A n=1 Tax=Glycine soja TaxID=3848 RepID=A0A445H4X9_GLYSO	37.0041	-7.69036	2.18164	-3.52503	0.000423439	0.0189704
Glyma.09g120400.2	Glyma.09G120400	UniRef100_A0A0B2P6D4 U-box domain-containing protein 12 n=1 Tax=Glycine soja TaxID=3848 RepID=A0A0B2P6D4_GLYSO	14.3578	-7.68349	1.96091	-3.91834	8.91623e-05	0.00540949
Glyma.16g117400.7	Glyma.16G117400	UniRef100_K7MGR7 Protein kinase domain-containing protein n=3 Tax=Glycine max TaxID=3847 RepID=K7MGR7_SOYBN	22.0983	-7.68134	2.24356	-3.42373	0.000617686	0.0251118
Glyma.02g150400.2	Glyma.02G150400	UniRef100_A0A0R0KWI5 RING-type domain-containing protein n=4 Tax=Soja TaxID=1462606 RepID=A0A0R0KWI5_SOYBN	35.4231	-7.67365	2.16032	-3.55209	0.000382181	0.0175529
Glyma.06g218000.2	Glyma.06G218000	UniRef100_A0A0B2SSK5 Gamma-interferon-inducible lysosomal thiol reductase n=2 Tax=Soja TaxID=1462606 RepID=A0A0B2SSK5_GLYSO	21.0088	-7.65119	2.17683	-3.51483	0.000440044	0.0194416
Glyma.06g291600.4	Glyma.06G291600	UniRef100_A0A0R0JV11 Amidohydro-rel domain-containing protein n=5 Tax=Soja TaxID=1462606 RepID=A0A0R0JV11_SOYBN	18.7036	-7.64566	2.56305	-2.98303	0.00285411	0.0806015
Glyma.13g178700.1	Glyma.13G178700	UniRef100_A0A445I6P8 Non-classical arabinogalactan protein 30 n=1 Tax=Glycine soja TaxID=3848 RepID=A0A445I6P8_GLYSO	14.5894	-7.60813	2.25147	-3.37918	0.000727031	0.0285068
Glyma.03g219700.3	Glyma.03G219700	UniRef100_I1JQS4 PMR5N domain-containing protein n=3 Tax=Soja TaxID=1462606 RepID=I1JQS4_SOYBN	15.3042	-7.55936	2.10689	-3.58792	0.000333323	0.015679
Glyma.12g242300.2	Glyma.12G242300	UniRef100_A0A0B2QDQ3 Dynamin-2B n=1 Tax=Glycine soja TaxID=3848 RepID=A0A0B2QDQ3_GLYSO	11.8744	-7.55095	2.41006	-3.13309	0.00172977	0.055752
Glyma.04g226700.3	Glyma.04G226700	UniRef100_I1JYG1 NAC domain-containing protein n=1 Tax=Glycine max TaxID=3847 RepID=I1JYG1_SOYBN	83.7494	-7.53012	2.23047	-3.37603	0.000735411	0.028724
Glyma.14g027551.1	Glyma.14G027500	UniRef100_A0A1S3UBY4 uncharacterized protein LOC106763879 n=1 Tax=Vigna radiata var. radiata TaxID=3916 RepID=A0A1S3UBY4_VIGRR	48.6703	-7.50141	2.53083	-2.96401	0.00303655	0.0838995
Glyma.14g116000.14	Glyma.14G116000	UniRef100_I1M9I5 Protein kinase domain-containing protein n=1 Tax=Glycine max TaxID=3847 RepID=I1M9I5_SOYBN	52.9108	-7.45918	1.80926	-4.12278	3.74335e-05	0.00258891
Glyma.02g042800.1	Glyma.02G042800	UniRef100_UPI000F7CA804 uncharacterized protein LOC113859173 n=1 Tax=Abrus precatorius TaxID=3816 RepID=UPI000F7CA804	11.2116	-7.40722	2.35505	-3.14525	0.00165944	0.053999
Glyma.17g250900.5	Glyma.17G250900	UniRef100_UPI0003DE96A0 uncharacterized protein LOC100792444 isoform X3 n=1 Tax=Glycine max TaxID=3847 RepID=UPI0003DE96A0	22.8535	-7.38741	2.28547	-3.23234	0.00122782	0.0430545
Glyma.12g227500.2	Glyma.12G227500	UniRef100_I1LV41 Exonuclease domain-containing protein n=1 Tax=Glycine max TaxID=3847 RepID=I1LV41_SOYBN	16.1148	-7.37107	2.23118	-3.30366	0.000954327	0.0355114
Glyma.09g097600.4	Glyma.09G097600	UniRef100_K7LCU5 Fip1 domain-containing protein n=2 Tax=Glycine max TaxID=3847 RepID=K7LCU5_SOYBN	20.3595	-7.29578	2.20519	-3.30846	0.000938107	0.0351006
Glyma.10g136400.3	Glyma.10G136400	UniRef100_A0A0R0I0S5 Arp2/3 complex 34 kDa subunit n=1 Tax=Glycine max TaxID=3847 RepID=A0A0R0I0S5_SOYBN	12.4866	-7.27515	2.24295	-3.24356	0.00118044	0.041826
Glyma.04g214200.11	Glyma.04G214200	UniRef100_A0A445L3L6 Zinc finger CCCH domain-containing protein 38 isoform A n=1 Tax=Glycine soja TaxID=3848 RepID=A0A445L3L6_GLYSO	38.8388	-7.25891	2.12593	-3.41446	0.000639087	0.025805
Glyma.13g072100.1	Glyma.13G072100	UniRef100_A5Y5L4 Flavonoid 3'5'-hydroxylase n=2 Tax=Soja TaxID=1462606 RepID=A5Y5L4_SOYBN	12.9719	-7.2559	2.13767	-3.39429	0.000688056	0.0272716
Glyma.19g250167.1	Glyma.19G250100	UniRef100_I1NCF2 Lipase_GDSL domain-containing protein n=1 Tax=Glycine max TaxID=3847 RepID=I1NCF2_SOYBN	284.949	-7.16377	2.23244	-3.20894	0.00133225	0.0453425
Glyma.06g181100.2	Glyma.06G181100	UniRef100_K7KVR7 PX domain-containing protein n=1 Tax=Glycine max TaxID=3847 RepID=K7KVR7_SOYBN	44.4793	-7.14094	2.23346	-3.19726	0.00138741	0.0468166
Glyma.13g308500.3	Glyma.13G308500	UniRef100_I1M440 Glutamate receptor n=1 Tax=Glycine max TaxID=3847 RepID=I1M440_SOYBN	35.8498	-7.13892	2.30437	-3.098	0.00194835	0.060814
Glyma.05g207800.2	Glyma.05G207800	UniRef100_UPI00103EA407 probable E3 ubiquitin-protein ligase bre1 isoform X2 n=1 Tax=Glycine soja TaxID=3848 RepID=UPI00103EA407	31.541	-7.10061	1.51046	-4.70095	2.58949e-06	0.000249201
Glyma.06g181400.1	Glyma.06G181400	UniRef100_UPI00071918D1 uncharacterized protein LOC100804037 isoform X1 n=1 Tax=Glycine max TaxID=3847 RepID=UPI00071918D1	9.62119	-7.08452	1.89244	-3.7436	0.000181404	0.00967029
Glyma.20g154800.1	Glyma.20G154800	UniRef100_I1NGP4 GMC_OxRdtase_N domain-containing protein n=2 Tax=Soja TaxID=1462606 RepID=I1NGP4_SOYBN	8.82993	-7.0622	2.42961	-2.90672	0.00365241	0.0954213
Glyma.16g128300.2	Glyma.16G128300	UniRef100_I1MN56 SANT domain-containing protein n=1 Tax=Glycine max TaxID=3847 RepID=I1MN56_SOYBN	40.5715	-7.05325	1.91801	-3.67739	0.000235635	0.0119567
Glyma.03g019300.15	Glyma.03G019300	UniRef100_UPI0010401301 MADS-box protein SOC1-like isoform X1 n=1 Tax=Glycine soja TaxID=3848 RepID=UPI0010401301	23.3243	-7.03281	1.75284	-4.01224	6.01454e-05	0.00386659
Glyma.03g073600.1	Glyma.03G073600	UniRef100_A0A445L8V6 Rop guanine nucleotide exchange factor 7 isoform B n=2 Tax=Glycine soja TaxID=3848 RepID=A0A445L8V6_GLYSO	13.8774	-6.98377	2.29818	-3.03882	0.00237503	0.0705138
Glyma.04g135400.3	Glyma.04G135400	UniRef100_A0A0B2PG46 Trihelix transcription factor ASIL2 n=2 Tax=Soja TaxID=1462606 RepID=A0A0B2PG46_GLYSO	10.6107	-6.9837	2.05054	-3.40578	0.000659742	0.0264588
Glyma.11g148900.2	Glyma.11G148900	UniRef100_A0A0B2S5E8 Glycerol-3-phosphate dehydrogenase [NAD(P)+] n=2 Tax=Soja TaxID=1462606 RepID=A0A0B2S5E8_GLYSO	11.5235	-6.9776	1.51595	-4.60279	4.16873e-06	0.000378166
Glyma.05g241600.7	Glyma.05G241600	UniRef100_A0A445KTZ2 Histidine kinase 4 isoform E n=2 Tax=Glycine soja TaxID=3848 RepID=A0A445KTZ2_GLYSO	20.3434	-6.97508	2.16719	-3.21849	0.00128867	0.0444457
Glyma.06g139100.2	Glyma.06G139100	UniRef100_UPI00103CC38F DNA-binding protein BIN4-like isoform X1 n=1 Tax=Glycine soja TaxID=3848 RepID=UPI00103CC38F	32.2743	-6.96301	2.33553	-2.98134	0.00286987	0.0807102
Glyma.10g083600.12	Glyma.10G083600	UniRef100_A0A445IJQ8 L10-interacting MYB domain-containing protein isoform A n=6 Tax=Soja TaxID=1462606 RepID=A0A445IJQ8_GLYSO	28.6001	-6.91653	2.34312	-2.95184	0.00315882	0.0864785
Glyma.10g172100.1	Glyma.10G172100	UniRef100_I1LBX1 START domain-containing protein n=2 Tax=Glycine max TaxID=3847 RepID=I1LBX1_SOYBN	878.768	-6.83208	1.28223	-5.32828	9.91494e-08	1.37144e-05
Glyma.16g205100.1	Glyma.16G205100	UniRef100_I1MQ94 Protein kinase domain-containing protein n=1 Tax=Glycine max TaxID=3847 RepID=I1MQ94_SOYBN	8.25451	-6.83007	2.01941	-3.38221	0.000719055	0.0282876
Glyma.10g042500.1	Glyma.10G042500	UniRef100_I1L8J6 Lipase_GDSL domain-containing protein n=2 Tax=Soja TaxID=1462606 RepID=I1L8J6_SOYBN	30.1446	-6.81824	2.32392	-2.93394	0.0033469	0.0899153
Glyma.06g310400.2	Glyma.06G310400	UniRef100_A0A0B2R3E4 Sister chromatid cohesion protein DCC1 n=1 Tax=Glycine soja TaxID=3848 RepID=A0A0B2R3E4_GLYSO	16.6184	-6.76711	1.30485	-5.18612	2.14724e-07	2.68797e-05
Glyma.02g105000.1	Glyma.02G105000	UniRef100_I1JE21 Glycosyltransferase n=1 Tax=Glycine max TaxID=3847 RepID=I1JE21_SOYBN	11.5528	-6.76115	2.17795	-3.10436	0.0019069	0.0597169
Glyma.15g167100.9	Glyma.15G167100	UniRef100_UPI0003DE91D7 protein TRANSPARENT TESTA 9 n=1 Tax=Glycine max TaxID=3847 RepID=UPI0003DE91D7	83.5168	-6.70925	2.26145	-2.96679	0.00300927	0.083404
Glyma.01g004100.7	Glyma.01G004100	UniRef100_A0A445LX04 IST1-like protein isoform A n=1 Tax=Glycine soja TaxID=3848 RepID=A0A445LX04_GLYSO	215.744	-6.68049	1.51536	-4.40851	1.04086e-05	0.000852894
Glyma.11g096800.1	Glyma.11G096800	UniRef100_A0A0B2PNK4 Auxin-responsive protein SAUR66 n=2 Tax=Glycine soja TaxID=3848 RepID=A0A0B2PNK4_GLYSO	8.15933	-6.67521	1.94295	-3.4356	0.000591242	0.0243286
Glyma.14g052000.1	Glyma.14G052000	UniRef100_A0A4D6MIX6 Glycine rich protein n=1 Tax=Vigna unguiculata TaxID=3917 RepID=A0A4D6MIX6_VIGUN	306.49	-6.52842	1.83975	-3.54854	0.00038738	0.017706
Glyma.13g112400.1	Glyma.13G112400	UniRef100_I1LY83 AP2/ERF domain-containing protein n=1 Tax=Glycine max TaxID=3847 RepID=I1LY83_SOYBN	315.222	-6.50572	0.323384	-20.1177	5.16979e-90	1.22638e-85
Glyma.07g124300.5	Glyma.07G124300	UniRef100_A0A0B2R7B2 Ubiquitin-like-conjugating enzyme ATG10 n=3 Tax=Soja TaxID=1462606 RepID=A0A0B2R7B2_GLYSO	39.2018	-6.44108	2.07084	-3.11037	0.00186853	0.0590216
Glyma.03g221500.1	Glyma.03G221500	UniRef100_K7KGE9 SANT domain-containing protein n=1 Tax=Glycine max TaxID=3847 RepID=K7KGE9_SOYBN	53.9883	-6.42922	1.48866	-4.31879	1.56886e-05	0.00122423
Glyma.03g138200.5	Glyma.03G138200	UniRef100_A0A445LBC5 Guanylate kinase 2 isoform A n=2 Tax=Soja TaxID=1462606 RepID=A0A445LBC5_GLYSO	317.581	-6.41136	1.26275	-5.07728	3.8287e-07	4.43045e-05
Glyma.15g128300.1	Glyma.15G128300	UniRef100_A0A445GST8 Patatin n=1 Tax=Glycine soja TaxID=3848 RepID=A0A445GST8_GLYSO	32.0144	-6.38537	1.9498	-3.27488	0.00105707	0.0383421
Glyma.14g154900.8	Glyma.14G154900	UniRef100_A0A0B2S150 Ubinuclein-1 isoform A n=4 Tax=Soja TaxID=1462606 RepID=A0A0B2S150_GLYSO	30.1159	-6.36636	2.13308	-2.98459	0.00283961	0.0803657
Glyma.14g141000.1	Glyma.14G141000	UniRef100_A0A0B2Q6D4 BURP domain protein RD22 n=2 Tax=Soja TaxID=1462606 RepID=A0A0B2Q6D4_GLYSO	491.424	-6.35112	1.89807	-3.3461	0.000819582	0.0314409
Glyma.13g264500.4	Glyma.13G264500	UniRef100_A0A445IAG4 Protein REPRESSOR OF LRX1 1 isoform A n=2 Tax=Soja TaxID=1462606 RepID=A0A445IAG4_GLYSO	842.456	-6.35052	0.306619	-20.7114	2.73317e-95	1.29673e-90
Glyma.11g031400.2	Glyma.11G031400	UniRef100_K7K517 PH domain-containing protein n=2 Tax=Soja TaxID=1462606 RepID=K7K517_SOYBN	10.224	-6.33363	2.18721	-2.89576	0.00378247	0.0979796
Glyma.08g234900.2	Glyma.08G234900	UniRef100_UPI0010160185 putative cyclin-B3-1 n=1 Tax=Vigna unguiculata TaxID=3917 RepID=UPI0010160185	11.8899	-6.24309	1.45701	-4.28485	1.82865e-05	0.00139933
Glyma.12g180600.6	Glyma.12G180600	UniRef100_I1LTQ5 AP-2 complex subunit alpha n=3 Tax=Soja TaxID=1462606 RepID=I1LTQ5_SOYBN	47.6793	-6.17158	2.12838	-2.89967	0.00373559	0.0971901
Glyma.04g186200.1	Glyma.04G186200	UniRef100_A0A445L254 Kinetochore protein SPC25-like isoform A n=1 Tax=Glycine soja TaxID=3848 RepID=A0A445L254_GLYSO	8.94837	-6.16403	1.94523	-3.1688	0.00153072	0.05075
Glyma.19g174200.1	Glyma.19G174200	UniRef100_A0A1S3TN80 zinc finger protein ZAT11 n=1 Tax=Vigna radiata var. radiata TaxID=3916 RepID=A0A1S3TN80_VIGRR	29.7467	-6.16285	1.79654	-3.4304	0.000602683	0.0246923
Glyma.13g166900.4	Glyma.13G166900	UniRef100_UPI00054A2D84 G-type lectin S-receptor-like serine/threonine-protein kinase LECRK2 n=1 Tax=Glycine soja TaxID=3848 RepID=UPI00054A2D84	24.657	-6.08433	1.92246	-3.16487	0.00155152	0.0512606
Glyma.13g317600.1	Glyma.13G317600	UniRef100_K7M318 Fatty acyl-CoA reductase n=3 Tax=Soja TaxID=1462606 RepID=K7M318_SOYBN	46.2928	-6.04656	1.95982	-3.08526	0.00203377	0.0626561
Glyma.19g122700.13	Glyma.19G122700	UniRef100_I1N8J6 HTH myb-type domain-containing protein n=2 Tax=Soja TaxID=1462606 RepID=I1N8J6_SOYBN	35.0651	-5.92289	1.265	-4.68212	2.83923e-06	0.000271582
Glyma.18g224200.1	Glyma.18G224200	UniRef100_K7MU28 Hexosyltransferase n=1 Tax=Glycine max TaxID=3847 RepID=K7MU28_SOYBN	8.77995	-5.88833	1.67479	-3.51586	0.000438336	0.0193996
Glyma.12g024600.5	Glyma.12G024600	UniRef100_A0A445HK41 Nucleoporin NUP188-like isoform A n=1 Tax=Glycine soja TaxID=3848 RepID=A0A445HK41_GLYSO	67.0924	-5.82304	1.97693	-2.9455	0.00322434	0.0876054
Glyma.04g030700.2	Glyma.04G030700	UniRef100_A0A445KVB8 Gamma carbonic anhydrase 1, mitochondrial isoform A n=3 Tax=Soja TaxID=1462606 RepID=A0A445KVB8_GLYSO	20.6905	-5.68727	1.93836	-2.93406	0.00334562	0.0899153
Glyma.10g179700.1	Glyma.10G179700	UniRef100_UPI00103F7248 putative ion channel POLLUX-like 2 isoform X2 n=1 Tax=Glycine soja TaxID=3848 RepID=UPI00103F7248	330.963	-5.68561	1.56137	-3.64142	0.000271137	0.0132754
Glyma.01g144900.1	Glyma.01G144900	UniRef100_A0A445M2Y6 Growth-regulating factor 9 isoform B n=2 Tax=Glycine soja TaxID=3848 RepID=A0A445M2Y6_GLYSO	35.9315	-5.68511	1.57008	-3.6209	0.000293577	0.0142127
Glyma.12g158460.4	Glyma.12G158460	UniRef100_K7LQQ7 RING-type domain-containing protein n=2 Tax=Soja TaxID=1462606 RepID=K7LQQ7_SOYBN	14.1586	-5.68423	1.73623	-3.27389	0.00106078	0.0384475
Glyma.07g255400.4	Glyma.07G255400	UniRef100_A0A368UI05 Mitogen-activated protein kinase n=3 Tax=Soja TaxID=1462606 RepID=A0A368UI05_SOYBN	19.503	-5.61898	1.52552	-3.68331	0.000230224	0.0117323
Glyma.17g179200.2	Glyma.17G179200	UniRef100_V7CCN4 NB-ARC domain-containing protein n=1 Tax=Phaseolus vulgaris TaxID=3885 RepID=V7CCN4_PHAVU	101.121	-5.53466	1.8252	-3.03237	0.00242645	0.0714589
Glyma.07g249900.3	Glyma.07G249900	UniRef100_UPI000F7C42EF uncharacterized protein LOC113847357 n=1 Tax=Abrus precatorius TaxID=3816 RepID=UPI000F7C42EF	37.0628	-5.50664	0.881379	-6.24776	4.16386e-10	1.28279e-07
Glyma.13g200300.1	Glyma.13G200300	UniRef100_A0A445GXM9 Zinc finger protein 512B n=1 Tax=Glycine soja TaxID=3848 RepID=A0A445GXM9_GLYSO	178.406	-5.36158	1.79816	-2.98171	0.00286646	0.0807058
Glyma.20g104900.3	Glyma.20G104900	UniRef100_UPI00103FD0D5 lysine-specific demethylase JMJ25-like isoform X1 n=1 Tax=Glycine soja TaxID=3848 RepID=UPI00103FD0D5	38.4171	-5.35536	1.62362	-3.29841	0.000972346	0.0360125
Glyma.07g267700.4	Glyma.07G267700	UniRef100_A0A445K235 Heavy metal-associated isoprenylated plant protein 8 isoform A (Fragment) n=1 Tax=Glycine soja TaxID=3848 RepID=A0A445K235_GLYSO	13.8171	-5.34112	1.69405	-3.15286	0.00161679	0.0530111
Glyma.15g180000.1	Glyma.15G180000	UniRef100_A0A0R0G2K1 AP2/ERF domain-containing protein n=2 Tax=Soja TaxID=1462606 RepID=A0A0R0G2K1_SOYBN	522.868	-5.24406	0.393935	-13.312	1.97114e-40	2.33797e-36
Glyma.06g309100.4	Glyma.06G309100	UniRef100_A0A1S3U393 uncharacterized protein LOC106761454 n=1 Tax=Vigna radiata var. radiata TaxID=3916 RepID=A0A1S3U393_VIGRR	17.9959	-5.21547	1.76917	-2.94797	0.00319866	0.0872247
Glyma.17g047300.1	Glyma.17G047300	UniRef100_Q2VEU3 Dehydration-responsive element binding protein 3 n=2 Tax=Soja TaxID=1462606 RepID=Q2VEU3_SOYBN	86.1748	-5.18771	0.671304	-7.72781	1.09414e-14	1.20722e-11
Glyma.15g002400.1	Glyma.15G002400	UniRef100_A0A0R0FU91 RING-type domain-containing protein n=1 Tax=Glycine max TaxID=3847 RepID=A0A0R0FU91_SOYBN	18.0125	-4.99217	1.3404	-3.7244	0.000195784	0.0102866
Glyma.13g202100.1	Glyma.13G202100	UniRef100_I1M0W9 Structural maintenance of chromosomes protein n=1 Tax=Glycine max TaxID=3847 RepID=I1M0W9_SOYBN	10.1694	-4.96498	1.48879	-3.33491	0.000853266	0.032438
Glyma.18g034700.15	Glyma.18G034700	UniRef100_A0A445FNL7 BTB/POZ and MATH domain-containing protein 3 isoform A n=2 Tax=Soja TaxID=1462606 RepID=A0A445FNL7_GLYSO	100.266	-4.94982	1.00619	-4.91939	8.68137e-07	9.21429e-05
Glyma.20g228000.5	Glyma.20G228000	UniRef100_I1NIT6 Protein kinase domain-containing protein n=3 Tax=Glycine max TaxID=3847 RepID=I1NIT6_SOYBN	46.0345	-4.86417	0.670587	-7.25361	4.05814e-13	3.19179e-10
Glyma.09g072000.1	Glyma.09G072000	UniRef100_I1L1S9 AP2-EREBP transcription factor n=2 Tax=Soja TaxID=1462606 RepID=I1L1S9_SOYBN	512.223	-4.81776	0.560816	-8.59061	8.65083e-18	1.64172e-14
Glyma.10g113600.1	Glyma.10G113600	UniRef100_D7F7K7 Lectin n=1 Tax=Glycine max TaxID=3847 RepID=D7F7K7_SOYBN	63.9946	-4.70238	1.29746	-3.62431	0.000289735	0.0140698
Glyma.14g075500.1	Glyma.14G075500	UniRef100_A0A445H2V9 Glucan endo-1,3-beta-glucosidase 7 isoform B n=1 Tax=Glycine soja TaxID=3848 RepID=A0A445H2V9_GLYSO	57.0702	-4.67926	1.4324	-3.26673	0.00108798	0.0391938
Glyma.07g249800.2	Glyma.07G249800	UniRef100_K7L3R0 DIRP domain-containing protein n=2 Tax=Soja TaxID=1462606 RepID=K7L3R0_SOYBN	428.279	-4.60639	1.31853	-3.49359	0.000476578	0.0206664
Glyma.17g150300.8	Glyma.17G150300	UniRef100_A0A0R0FME9 Nicotinamide-nucleotide adenylyltransferase n=3 Tax=Soja TaxID=1462606 RepID=A0A0R0FME9_SOYBN	83.1502	-4.41156	1.44197	-3.0594	0.00221782	0.0670205
Glyma.10g045300.1	Glyma.10G045300	UniRef100_A0A445II56 Zinc finger protein ZAT11 n=4 Tax=Glycine soja TaxID=3848 RepID=A0A445II56_GLYSO	16.6485	-4.40378	0.839196	-5.24761	1.54082e-07	2.01385e-05
Glyma.13g096600.3	Glyma.13G096600	UniRef100_A0A445HDD7 Afadin-and alpha-actinin-binding protein isoform C n=1 Tax=Glycine soja TaxID=3848 RepID=A0A445HDD7_GLYSO	39.0027	-4.19187	1.44892	-2.89311	0.00381446	0.0983017
Glyma.16g196700.8	Glyma.16G196700	UniRef100_A0A445GKQ0 Homeobox-leucine zipper protein ANTHOCYANINLESS 2 isoform A n=3 Tax=Glycine soja TaxID=3848 RepID=A0A445GKQ0_GLYSO	53.9456	-4.16001	1.15948	-3.58782	0.000333448	0.015679
Glyma.13g262400.1	Glyma.13G262400	UniRef100_A0A0B2SSF2 Glucan endo-1,3-beta-glucosidase n=2 Tax=Soja TaxID=1462606 RepID=A0A0B2SSF2_GLYSO	14.4496	-4.12663	1.42857	-2.88864	0.00386909	0.0993319
Glyma.07g013900.2	Glyma.07G013900	UniRef100_A0A445JQZ7 Inositol oxygenase 1 isoform D n=1 Tax=Glycine soja TaxID=3848 RepID=A0A445JQZ7_GLYSO	70.3534	-4.10666	1.11627	-3.67891	0.000234236	0.0119239
Glyma.03g229200.1	Glyma.03G229200	UniRef100_C6TGS2 Protein kinase domain-containing protein n=1 Tax=Glycine max TaxID=3847 RepID=C6TGS2_SOYBN	235.76	-4.04179	1.0571	-3.82347	0.000131585	0.00738808
Glyma.17g026900.2	Glyma.17G026900	UniRef100_I1MRI9 BTB domain-containing protein n=3 Tax=Soja TaxID=1462606 RepID=I1MRI9_SOYBN	55.1052	-3.8511	1.13051	-3.40653	0.000657955	0.0264095
Glyma.08g282400.9	Glyma.08G282400	UniRef100_UPI00103E016F LOW QUALITY PROTEIN: uncharacterized protein LOC114424163 n=1 Tax=Glycine soja TaxID=3848 RepID=UPI00103E016F	47.5332	-3.79595	0.717449	-5.2909	1.21717e-07	1.65466e-05
Glyma.02g042700.1	Glyma.02G042700	UniRef100_UPI000F7CA804 uncharacterized protein LOC113859173 n=1 Tax=Abrus precatorius TaxID=3816 RepID=UPI000F7CA804	33.9722	-3.7041	0.895193	-4.13777	3.50703e-05	0.00244462
Glyma.01g223400.8	Glyma.01G223400	UniRef100_UPI00098DCAD4 uncharacterized protein LOC109789986 n=1 Tax=Cajanus cajan TaxID=3821 RepID=UPI00098DCAD4	82.1142	-3.69069	1.10466	-3.34103	0.000834693	0.0319011
Glyma.14g116400.1	Glyma.14G116400	UniRef100_UPI00098DD53F uncharacterized protein LOC109811085 n=1 Tax=Cajanus cajan TaxID=3821 RepID=UPI00098DD53F	349.149	-3.65465	1.10297	-3.31345	0.00092152	0.0346714
Glyma.10g015000.1	Glyma.10G015000	UniRef100_A0A1S3V3D2 uncharacterized protein LOC106771261 n=1 Tax=Vigna radiata var. radiata TaxID=3916 RepID=A0A1S3V3D2_VIGRR	26.7463	-3.61179	0.795947	-4.53772	5.68649e-06	0.000497609
Glyma.15g098100.2	Glyma.15G098100	UniRef100_Q5F304 Beta-amylase n=2 Tax=Soja TaxID=1462606 RepID=Q5F304_SOYBN	708.92	-3.60799	0.896554	-4.02429	5.71486e-05	0.00369899
Glyma.19g034900.1	Glyma.19G034900	UniRef100_A0A0B2RCZ9 Major cell-surface adhesin PAc n=1 Tax=Glycine soja TaxID=3848 RepID=A0A0B2RCZ9_GLYSO	32.4432	-3.47505	0.890877	-3.9007	9.59133e-05	0.00574559
Glyma.15g098100.3	Glyma.15G098100	UniRef100_Q5F304 Beta-amylase n=2 Tax=Soja TaxID=1462606 RepID=Q5F304_SOYBN	283.108	-3.46185	0.630521	-5.49046	4.00883e-08	6.33983e-06
Glyma.10g185700.1	Glyma.10G185700	UniRef100_E2FKI0 Sieve element occlusion by forisomes 4 n=2 Tax=Soja TaxID=1462606 RepID=E2FKI0_SOYBN	39.2715	-3.40361	1.08126	-3.14781	0.001645	0.0536763
Glyma.09g181100.1	Glyma.09G181100	UniRef100_C6SZF0 AAI domain-containing protein n=2 Tax=Soja TaxID=1462606 RepID=C6SZF0_SOYBN	43.0493	-3.39034	1.03459	-3.277	0.00104917	0.038114
Glyma.18g291500.1	Glyma.18G291500	UniRef100_K7MVE5 X8 domain-containing protein n=2 Tax=Soja TaxID=1462606 RepID=K7MVE5_SOYBN	245.259	-3.33811	0.641425	-5.2042	1.94832e-07	2.47817e-05
Glyma.12g228900.5	Glyma.12G228900	UniRef100_C6SZW2 UBIQUITIN_CONJUGAT_2 domain-containing protein n=22 Tax=Pentapetalae TaxID=1437201 RepID=C6SZW2_SOYBN	163.369	-3.29422	0.844957	-3.89868	9.67177e-05	0.00578648
Glyma.10g221500.4	Glyma.10G221500	UniRef100_T2HR21 Gigantea n=1 Tax=Glycine max TaxID=3847 RepID=T2HR21_SOYBN	574.211	-3.28368	1.0291	-3.19082	0.00141872	0.047612
Glyma.03g173300.1	Glyma.03G173300	UniRef100_A0A1S3TN80 zinc finger protein ZAT11 n=1 Tax=Vigna radiata var. radiata TaxID=3916 RepID=A0A1S3TN80_VIGRR	139.347	-3.2768	0.60561	-5.41074	6.27648e-08	9.36419e-06
Glyma.12g097200.1	Glyma.12G097200	UniRef100_I1LRP0 Protein kinase domain-containing protein n=1 Tax=Glycine max TaxID=3847 RepID=I1LRP0_SOYBN	58.5435	-3.17315	1.05844	-2.99794	0.00271812	0.0779205
Glyma.06g138100.2	Glyma.06G138100	UniRef100_A0A0R4J3F6 NAC domain-containing protein n=1 Tax=Glycine max TaxID=3847 RepID=A0A0R4J3F6_SOYBN	237.131	-3.1731	0.49035	-6.47109	9.72955e-11	3.87907e-08
Glyma.17g069500.1	Glyma.17G069500	UniRef100_A0A1S3UQ57 counting factor 45-1 n=1 Tax=Vigna radiata var. radiata TaxID=3916 RepID=A0A1S3UQ57_VIGRR	29.9531	-3.15141	0.929641	-3.38992	0.000699132	0.0275994
Glyma.13g361200.5	Glyma.13G361200	UniRef100_K7M3W3 Auxin-induced protein n=3 Tax=Glycine max TaxID=3847 RepID=K7M3W3_SOYBN	116.791	-3.14693	0.902101	-3.48844	0.000485847	0.020936
Glyma.17g069600.1	Glyma.17G069600	UniRef100_I1MSX9 NAD(P)-bd_dom domain-containing protein n=3 Tax=Soja TaxID=1462606 RepID=I1MSX9_SOYBN	1379.61	-3.09548	0.474596	-6.52234	6.92186e-11	2.83104e-08
Glyma.14g051500.1	Glyma.14G051500	UniRef100_A0A445H1U9 Protein IQ-DOMAIN 1 isoform B n=1 Tax=Glycine soja TaxID=3848 RepID=A0A445H1U9_GLYSO	18.1429	-3.09408	0.95924	-3.22555	0.00125729	0.0437324
Glyma.08g051600.2	Glyma.08G051600	UniRef100_C6TJD3 WD_REPEATS_REGION domain-containing protein n=2 Tax=Soja TaxID=1462606 RepID=C6TJD3_SOYBN	354.14	-3.07606	0.834021	-3.68823	0.000225823	0.0115381
Glyma.19g212600.1	Glyma.19G212600	UniRef100_K7MZI8 Pectinesterase n=1 Tax=Glycine max TaxID=3847 RepID=K7MZI8_SOYBN	53.6195	-3.05901	1.04256	-2.93412	0.00334491	0.0899153
Glyma.10g037900.5	Glyma.10G037900	UniRef100_I1L8E8 Methyltransferase n=1 Tax=Glycine max TaxID=3847 RepID=I1L8E8_SOYBN	141.1	-3.05842	0.508323	-6.01668	1.7803e-09	4.69248e-07
Glyma.01g234500.1	Glyma.01G234500	UniRef100_A0A0B2RQN8 Protein CDI n=2 Tax=Soja TaxID=1462606 RepID=A0A0B2RQN8_GLYSO	76.2573	-3.05464	0.567108	-5.38634	7.19057e-08	1.04647e-05
Glyma.11g027700.1	Glyma.11G027700	UniRef100_Q2TUW0 Anthocyanidin synthase n=2 Tax=Soja TaxID=1462606 RepID=Q2TUW0_SOYBN	15.4452	-3.02898	1.03827	-2.91733	0.0035304	0.0936711
Glyma.20g066100.3	Glyma.20G066100	UniRef100_Q5JZR1 N-rich protein n=1 Tax=Glycine max TaxID=3847 RepID=Q5JZR1_SOYBN	479.628	-3.01964	0.545634	-5.53419	3.12676e-08	5.13308e-06
Glyma.12g013000.3	Glyma.12G013000	UniRef100_A0A445HIY0 Conserved oligomeric Golgi complex subunit 7 isoform A n=1 Tax=Glycine soja TaxID=3848 RepID=A0A445HIY0_GLYSO	104.28	-3.00172	0.724992	-4.14035	3.4677e-05	0.00242693
Glyma.20g190900.4	Glyma.20G190900	UniRef100_I1NHR3 Coatomer subunit alpha n=1 Tax=Glycine max TaxID=3847 RepID=I1NHR3_SOYBN	61.4226	-2.97895	0.998828	-2.98245	0.00285954	0.080669
Glyma.12g217500.1	Glyma.12G217500	UniRef100_C6T1U2 EF-hand domain-containing protein n=2 Tax=Soja TaxID=1462606 RepID=C6T1U2_SOYBN	185.096	-2.95038	0.504667	-5.84619	5.02953e-09	1.14173e-06
Glyma.02g274600.2	Glyma.02G274600	UniRef100_A0A0B2R278 Protein ETHYLENE INSENSITIVE 3 n=1 Tax=Glycine soja TaxID=3848 RepID=A0A0B2R278_GLYSO	746.552	-2.94993	0.937696	-3.14594	0.00165556	0.0539096
Glyma.01g193600.4	Glyma.01G193600	UniRef100_I1J9E1 Calcium-transporting ATPase n=4 Tax=Soja TaxID=1462606 RepID=I1J9E1_SOYBN	351.136	-2.94839	0.940045	-3.13643	0.00171017	0.0552329
Glyma.03g201302.1	Glyma.03G201200	UniRef100_A0A0B2RMU4 NDR1/HIN1-like protein 10 n=2 Tax=Soja TaxID=1462606 RepID=A0A0B2RMU4_GLYSO	117.565	-2.89744	0.728461	-3.97749	6.96473e-05	0.00438616
Glyma.18g202600.2	Glyma.18G202600	UniRef100_A0A0B2QKR6 Omega-3 fatty acid desaturase, chloroplastic n=2 Tax=Soja TaxID=1462606 RepID=A0A0B2QKR6_GLYSO	13.4817	-2.88504	0.87726	-3.28869	0.00100655	0.0368996
Glyma.05g211700.1	Glyma.05G211700	UniRef100_P31531 1-aminocyclopropane-1-carboxylate synthase n=4 Tax=Soja TaxID=1462606 RepID=1A1C_SOYBN	228.18	-2.85157	0.462322	-6.16794	6.91872e-10	2.05157e-07
Glyma.06g124300.1	Glyma.06G124300	UniRef100_K7KUP9 Dof-type domain-containing protein n=2 Tax=Soja TaxID=1462606 RepID=K7KUP9_SOYBN	31.4611	-2.83183	0.937836	-3.01953	0.00253166	0.0737337
Glyma.08g127400.1	Glyma.08G127400	UniRef100_I1KSR5 Protein kinase domain-containing protein n=2 Tax=Soja TaxID=1462606 RepID=I1KSR5_SOYBN	38.4134	-2.80144	0.872301	-3.21155	0.00132021	0.0452247
Glyma.11g157100.1	Glyma.11G157100	UniRef100_UPI00103CD775 probable calcium-binding protein CML25/26 n=1 Tax=Glycine soja TaxID=3848 RepID=UPI00103CD775	27.7172	-2.79749	0.894029	-3.12908	0.00175353	0.0562506
Glyma.06g182800.4	Glyma.06G182800	UniRef100_K7KVS9 TPR_REGION domain-containing protein n=1 Tax=Glycine max TaxID=3847 RepID=K7KVS9_SOYBN	57.2079	-2.79704	0.81935	-3.41374	0.000640788	0.0258447
Glyma.15g250100.2	Glyma.15G250100	UniRef100_UPI0007190C9B 9-cis-epoxycarotenoid dioxygenase NCED1, chloroplastic n=1 Tax=Glycine max TaxID=3847 RepID=UPI0007190C9B	666.929	-2.79044	0.396207	-7.04287	1.88322e-12	1.1658e-09
Glyma.10g224500.1	Glyma.10G224500	UniRef100_UPI000F7C99A9 UPF0496 protein 4-like n=1 Tax=Abrus precatorius TaxID=3816 RepID=UPI000F7C99A9	682.87	-2.78206	0.242766	-11.4598	2.09958e-30	1.6602e-26
Glyma.04g057200.5	Glyma.04G057200	UniRef100_I1K8I2 Smr domain-containing protein n=2 Tax=Soja TaxID=1462606 RepID=I1K8I2_SOYBN	275.93	-2.72676	0.668597	-4.07832	4.5362e-05	0.0030527
Glyma.03g201550.1	Glyma.03G201500	UniRef100_A0A0R0KLS3 LEA_2 domain-containing protein n=2 Tax=Soja TaxID=1462606 RepID=A0A0R0KLS3_SOYBN	318.396	-2.72291	0.724428	-3.7587	0.000170801	0.00916684
Glyma.11g051300.1	Glyma.11G051300	UniRef100_A0A0B2PZ56 Lysine-rich arabinogalactan protein 18 n=1 Tax=Glycine soja TaxID=3848 RepID=A0A0B2PZ56_GLYSO	247.433	-2.71516	0.749802	-3.62116	0.000293279	0.0142127
Glyma.14g106200.3	Glyma.14G106200	UniRef100_A0A0R0GBL5 AP2/ERF domain-containing protein n=3 Tax=Soja TaxID=1462606 RepID=A0A0R0GBL5_SOYBN	21.7178	-2.71418	0.927395	-2.92667	0.00342609	0.0917828
Glyma.06g221400.1	Glyma.06G221400	UniRef100_I1KDD2 Protein kinase domain-containing protein n=1 Tax=Glycine max TaxID=3847 RepID=I1KDD2_SOYBN	21.2119	-2.69762	0.782435	-3.44773	0.000565324	0.0235274
Glyma.12g053500.5	Glyma.12G053500	UniRef100_I1LQF4 RBR-type E3 ubiquitin transferase n=2 Tax=Glycine max TaxID=3847 RepID=I1LQF4_SOYBN	156.194	-2.68349	0.854153	-3.14169	0.00167974	0.0545099
Glyma.06g169900.1	Glyma.06G169900	UniRef100_A0A0B2RDM0 Glucuronoxylan 4-O-methyltransferase 2 n=2 Tax=Soja TaxID=1462606 RepID=A0A0B2RDM0_GLYSO	10.3286	-2.68008	0.875423	-3.06147	0.00220249	0.0667701
Glyma.04g019500.1	Glyma.04G019500	UniRef100_A0A445K3F8 L-ascorbate oxidase-like isoform A n=1 Tax=Glycine soja TaxID=3848 RepID=A0A445K3F8_GLYSO	68.6247	-2.6689	0.846797	-3.15176	0.00162291	0.0531018
Glyma.05g169900.1	Glyma.05G169900	UniRef100_C6SXK8 Phytocyanin domain-containing protein n=2 Tax=Soja TaxID=1462606 RepID=C6SXK8_SOYBN	402.736	-2.66286	0.757259	-3.51644	0.000437368	0.0193749
Glyma.09g147200.1	Glyma.09G147200	UniRef100_K7LDZ8 AP2/ERF domain-containing protein n=3 Tax=Soja TaxID=1462606 RepID=K7LDZ8_SOYBN	529.722	-2.65822	0.775992	-3.42558	0.000613493	0.0249627
Glyma.02g274400.1	Glyma.02G274400	UniRef100_I1JIQ7 LEA_2 domain-containing protein n=1 Tax=Glycine max TaxID=3847 RepID=I1JIQ7_SOYBN	689.252	-2.64507	0.171345	-15.4371	9.21413e-54	1.45718e-49
Glyma.09g002400.9	Glyma.09G002400	UniRef100_A0A445IUX0 SCY1-like protein 2 isoform A n=2 Tax=Soja TaxID=1462606 RepID=A0A445IUX0_GLYSO	177.586	-2.60807	0.413566	-6.3063	2.8578e-10	9.41565e-08
Glyma.11g214500.1	Glyma.11G214500	UniRef100_I1LMA2 RING-type E3 ubiquitin transferase n=1 Tax=Glycine max TaxID=3847 RepID=I1LMA2_SOYBN	677.953	-2.59776	0.72662	-3.57513	0.000350051	0.0163238
Glyma.05g119200.1	Glyma.05G119200	UniRef100_A0A0B2RFK6 Chaperone protein dnaJ 20, chloroplastic n=2 Tax=Soja TaxID=1462606 RepID=A0A0B2RFK6_GLYSO	319.858	-2.59544	0.580207	-4.4733	7.70217e-06	0.000649062
Glyma.13g331400.2	Glyma.13G331400	UniRef100_K7M3A4 NOT2_3_5 domain-containing protein n=3 Tax=Soja TaxID=1462606 RepID=K7M3A4_SOYBN	63.4913	-2.58509	0.653362	-3.9566	7.60245e-05	0.00473969
Glyma.14g089009.3	Glyma.14G089009	UniRef100_A0A4D6MEZ4 Armadillo-type fold n=1 Tax=Vigna unguiculata TaxID=3917 RepID=A0A4D6MEZ4_VIGUN	55.5529	-2.57693	0.858225	-3.00263	0.00267661	0.0771033
Glyma.05g212300.1	Glyma.05G212300	UniRef100_A0A4D6LT75 Translation initiation factor eIF-2B subunit alpha n=1 Tax=Vigna unguiculata TaxID=3917 RepID=A0A4D6LT75_VIGUN	183.625	-2.55914	0.30465	-8.40024	4.45556e-17	6.9977e-14
Glyma.07g125200.2	Glyma.07G125200	UniRef100_A0A445JVV3 Serine/threonine-protein kinase VPS15 isoform A n=2 Tax=Glycine soja TaxID=3848 RepID=A0A445JVV3_GLYSO	122.43	-2.55513	0.704293	-3.62794	0.000285695	0.0139021
Glyma.15g081600.3	Glyma.15G081600	UniRef100_A0A0B2QGL0 Protein trichome birefringence-like 38 isoform B n=2 Tax=Soja TaxID=1462606 RepID=A0A0B2QGL0_GLYSO	86.0103	-2.51257	0.863795	-2.90876	0.00362866	0.0951151
Glyma.09g269900.2	Glyma.09G269900	UniRef100_K7LGC2 Hexosyltransferase n=4 Tax=Soja TaxID=1462606 RepID=K7LGC2_SOYBN	30.3487	-2.49996	0.834674	-2.99513	0.00274328	0.0784994
Glyma.07g212400.1	Glyma.07G212400	UniRef100_A0A0R0JAK2 AP2/ERF domain-containing protein n=3 Tax=Soja TaxID=1462606 RepID=A0A0R0JAK2_SOYBN	118.714	-2.49717	0.497993	-5.01446	5.31835e-07	5.90923e-05
Glyma.05g238700.1	Glyma.05G238700	UniRef100_A0A445JA59 Protein VAC14-like isoform A n=1 Tax=Glycine soja TaxID=3848 RepID=A0A445JA59_GLYSO	64.913	-2.48915	0.635795	-3.91502	9.03968e-05	0.00547039
Glyma.16g164700.1	Glyma.16G164700	UniRef100_A0A445GJI5 Mitochondrial import inner membrane translocase subunit PAM16 like 2 n=2 Tax=Glycine soja TaxID=3848 RepID=A0A445GJI5_GLYSO	62.7487	-2.4869	0.718259	-3.46239	0.000535391	0.0225197
Glyma.15g250050.1	Glyma.15G249900	UniRef100_A0A0B2R8J3 Polyadenylate-binding protein, cytoplasmic and nuclear n=2 Tax=Soja TaxID=1462606 RepID=A0A0B2R8J3_GLYSO	176.129	-2.48474	0.380179	-6.53571	6.33095e-11	2.69459e-08
Glyma.12g117000.1	Glyma.12G117000	UniRef100_A0A445HPD7 Ethylene-responsive transcription factor 9 n=1 Tax=Glycine soja TaxID=3848 RepID=A0A445HPD7_GLYSO	690.325	-2.48472	0.425537	-5.83902	5.25092e-09	1.18631e-06
Glyma.16g036400.6	Glyma.16G036400	UniRef100_A0A445GDV6 BTB/POZ and MATH domain-containing protein 4 isoform A n=2 Tax=Soja TaxID=1462606 RepID=A0A445GDV6_GLYSO	82.2353	-2.47404	0.597935	-4.13764	3.50896e-05	0.00244462
Glyma.15g019100.1	Glyma.15G019100	UniRef100_UPI00101663E6 uncharacterized protein LOC114183976 n=1 Tax=Vigna unguiculata TaxID=3917 RepID=UPI00101663E6	80.7253	-2.46183	0.735515	-3.34709	0.00081665	0.0313854
Glyma.04g226700.5	Glyma.04G226700	UniRef100_I1JYG1 NAC domain-containing protein n=1 Tax=Glycine max TaxID=3847 RepID=I1JYG1_SOYBN	295.854	-2.46032	0.781275	-3.14911	0.00163769	0.0534746
Glyma.04g130500.5	Glyma.04G130500	UniRef100_A0A0B2R1A9 E3 ubiquitin protein ligase RIN2 n=1 Tax=Glycine soja TaxID=3848 RepID=A0A0B2R1A9_GLYSO	259.805	-2.45514	0.784095	-3.13118	0.00174106	0.056078
Glyma.01g019800.6	Glyma.01G019800	UniRef100_A0A445LXR5 Glycine-rich domain-containing protein 1 isoform A n=1 Tax=Glycine soja TaxID=3848 RepID=A0A445LXR5_GLYSO	520.654	-2.44404	0.756372	-3.23126	0.00123246	0.0431746
Glyma.14g016300.1	Glyma.14G016300	UniRef100_I1M6J5 C3H-type 1 Zn transcription factor n=1 Tax=Glycine max TaxID=3847 RepID=I1M6J5_SOYBN	6801.46	-2.441	0.373569	-6.53426	6.39242e-11	2.69459e-08
Glyma.04g008400.1	Glyma.04G008400	UniRef100_I1JSJ6 Endoglucanase n=1 Tax=Glycine max TaxID=3847 RepID=I1JSJ6_SOYBN	29.8792	-2.43741	0.757055	-3.21959	0.00128372	0.0443268
Glyma.01g009700.1	Glyma.01G009700	UniRef100_UPI000F7C166C uncharacterized protein LOC113869607 n=1 Tax=Abrus precatorius TaxID=3816 RepID=UPI000F7C166C	32.1278	-2.42548	0.807415	-3.00401	0.00266445	0.0768025
Glyma.08g074200.1	Glyma.08G074200	UniRef100_C6TMC7 J domain-containing protein n=3 Tax=Soja TaxID=1462606 RepID=C6TMC7_SOYBN	151.586	-2.4219	0.436475	-5.54876	2.87701e-08	4.85754e-06
Glyma.10g286500.2	Glyma.10G286500	UniRef100_A0A0B2QNU1 Transmembrane protein 53 n=1 Tax=Glycine soja TaxID=3848 RepID=A0A0B2QNU1_GLYSO	158.575	-2.41782	0.412317	-5.86398	4.51894e-09	1.03075e-06
Glyma.10g202800.7	Glyma.10G202800	UniRef100_A0A445IQ66 XS domain-containing protein n=2 Tax=Soja TaxID=1462606 RepID=A0A445IQ66_GLYSO	209.426	-2.40377	0.752934	-3.19253	0.00141032	0.0474547
Glyma.13g133000.1	Glyma.13G133000	UniRef100_A0A445II56 Zinc finger protein ZAT11 n=4 Tax=Glycine soja TaxID=3848 RepID=A0A445II56_GLYSO	78.9162	-2.39319	0.772732	-3.09705	0.00195455	0.0609676
Glyma.02g125200.3	Glyma.02G125200	UniRef100_A0A445LN48 Transcription factor bHLH49 isoform A n=2 Tax=Soja TaxID=1462606 RepID=A0A445LN48_GLYSO	44.864	-2.37065	0.798247	-2.96983	0.00297968	0.0829801
Glyma.20g124200.1	Glyma.20G124200	UniRef100_UPI000F7CE44C uncharacterized protein LOC113873656 n=1 Tax=Abrus precatorius TaxID=3816 RepID=UPI000F7CE44C	1132.37	-2.36336	0.265849	-8.88986	6.11863e-19	1.38235e-15
Glyma.11g121900.1	Glyma.11G121900	UniRef100_A0A1S3TI49 uncharacterized protein LOC106755756 n=1 Tax=Vigna radiata var. radiata TaxID=3916 RepID=A0A1S3TI49_VIGRR	277.266	-2.35266	0.359982	-6.5355	6.33967e-11	2.69459e-08
Glyma.02g102500.2	Glyma.02G102500	UniRef100_A0A1S3UXI7 uncharacterized protein LOC106769481 n=1 Tax=Vigna radiata var. radiata TaxID=3916 RepID=A0A1S3UXI7_VIGRR	145.141	-2.3521	0.667579	-3.52332	0.000426172	0.0190389
Glyma.12g142900.1	Glyma.12G142900	UniRef100_A0A0B2RXR7 Calcium-binding protein KRP1 n=2 Tax=Soja TaxID=1462606 RepID=A0A0B2RXR7_GLYSO	551.08	-2.34772	0.690467	-3.40019	0.000673398	0.0268476
Glyma.04g118700.1	Glyma.04G118700	UniRef100_A0A0B2SFP4 21 kDa protein n=2 Tax=Soja TaxID=1462606 RepID=A0A0B2SFP4_GLYSO	457.031	-2.34583	0.677271	-3.46365	0.000532905	0.0224739
Glyma.18g042100.1	Glyma.18G042100	UniRef100_A0A0B2PME5 RING-type E3 ubiquitin transferase n=2 Tax=Soja TaxID=1462606 RepID=A0A0B2PME5_GLYSO	491.07	-2.3311	0.539076	-4.32425	1.53052e-05	0.00119825
Glyma.20g009000.1	Glyma.20G009000	UniRef100_A0A1S3VNL1 uncharacterized protein LOC106776824 n=1 Tax=Vigna radiata var. radiata TaxID=3916 RepID=A0A1S3VNL1_VIGRR	80.0105	-2.31493	0.537951	-4.30323	1.68329e-05	0.00130494
Glyma.11g180500.1	Glyma.11G180500	UniRef100_UPI000F7CDD1E probable CCR4-associated factor 1 homolog 9 n=1 Tax=Abrus precatorius TaxID=3816 RepID=UPI000F7CDD1E	2263.39	-2.31454	0.240845	-9.6101	7.24803e-22	2.6452e-18
Glyma.14g195300.1	Glyma.14G195300	UniRef100_K7M819 Protein kinase domain-containing protein n=1 Tax=Glycine max TaxID=3847 RepID=K7M819_SOYBN	59.6198	-2.31092	0.698263	-3.30952	0.000934546	0.0350226
Glyma.09g235400.2	Glyma.09G235400	UniRef100_Q9XFG0 Cystathionine-gamma-synthase n=1 Tax=Glycine max TaxID=3847 RepID=Q9XFG0_SOYBN	398.686	-2.30699	0.500191	-4.61223	3.98378e-06	0.000366291
Glyma.11g228300.1	Glyma.11G228300	UniRef100_A0A445HH89 Auxin transporter-like protein 1 n=1 Tax=Glycine soja TaxID=3848 RepID=A0A445HH89_GLYSO	34.3451	-2.28387	0.746334	-3.06012	0.00221247	0.0669868
Glyma.11g036400.1	Glyma.11G036400	UniRef100_I1LGT2 AP2/ERF domain-containing protein n=2 Tax=Soja TaxID=1462606 RepID=I1LGT2_SOYBN	455.821	-2.27442	0.380786	-5.97297	2.32976e-09	5.8483e-07
Glyma.09g130500.1	Glyma.09G130500	UniRef100_A0A445J0G9 Heavy metal-associated isoprenylated plant protein 39 n=1 Tax=Glycine soja TaxID=3848 RepID=A0A445J0G9_GLYSO	142.847	-2.26235	0.533455	-4.24094	2.22588e-05	0.00166937
Glyma.05g082200.9	Glyma.05G082200	UniRef100_V7CCN4 NB-ARC domain-containing protein n=1 Tax=Phaseolus vulgaris TaxID=3885 RepID=V7CCN4_PHAVU	298.532	-2.25386	0.741501	-3.03959	0.002369	0.0704387
Glyma.02g125600.1	Glyma.02G125600	UniRef100_A0A4D6LQK4 Auxin responsive GH3 protein family n=1 Tax=Vigna unguiculata TaxID=3917 RepID=A0A4D6LQK4_VIGUN	229.586	-2.24767	0.458468	-4.90257	9.45889e-07	9.90657e-05
Glyma.U031126.1	Glyma.U031126	UniRef100_C6TJF6 Annexin n=1 Tax=Glycine max TaxID=3847 RepID=C6TJF6_SOYBN	63.5538	-2.23617	0.429179	-5.21034	1.88494e-07	2.40401e-05
Glyma.10g274700.3	Glyma.10G274700	UniRef100_A0A0B2PD52 Alpha-xylosidase n=2 Tax=Soja TaxID=1462606 RepID=A0A0B2PD52_GLYSO	38.154	-2.20249	0.521813	-4.22085	2.43388e-05	0.00179864
Glyma.19g024700.1	Glyma.19G024700	UniRef100_A0A1S3VIM4 transcription factor MYB16 n=1 Tax=Vigna radiata var. radiata TaxID=3916 RepID=A0A1S3VIM4_VIGRR	41.5707	-2.19879	0.519928	-4.22902	2.34708e-05	0.00174811
Glyma.01g153300.4	Glyma.01G153300	UniRef100_A0A445M3G6 Abscisic acid 8'-hydroxylase 1 isoform A n=2 Tax=Glycine soja TaxID=3848 RepID=A0A445M3G6_GLYSO	136.997	-2.19814	0.229062	-9.59625	8.29056e-22	2.80955e-18
Glyma.01g206700.1	Glyma.01G206700	UniRef100_A0A445M5U2 Ethylene-responsive transcription factor 5 n=1 Tax=Glycine soja TaxID=3848 RepID=A0A445M5U2_GLYSO	236.916	-2.18772	0.274356	-7.974	1.53621e-15	1.77765e-12
Glyma.05g036000.1	Glyma.05G036000	UniRef100_A0A445G4A8 Protein NUCLEAR FUSION DEFECTIVE 2 isoform B n=3 Tax=Soja TaxID=1462606 RepID=A0A445G4A8_GLYSO	108.294	-2.1875	0.418137	-5.23155	1.68097e-07	2.17308e-05
Glyma.03g198600.1	Glyma.03G198600	UniRef100_A0A445LEF7 F-box protein n=1 Tax=Glycine soja TaxID=3848 RepID=A0A445LEF7_GLYSO	16.3747	-2.18734	0.682832	-3.20334	0.00135842	0.0460348
Glyma.13g283600.1	Glyma.13G283600	UniRef100_C6SZ72 EF-hand domain-containing protein n=1 Tax=Glycine max TaxID=3847 RepID=C6SZ72_SOYBN	798.864	-2.17825	0.432561	-5.0357	4.76106e-07	5.32744e-05
Glyma.16g199000.1	Glyma.16G199000	UniRef100_I1MQ27 C-repeat/dehydration-responsive element-binding factor CBF1-2 n=2 Tax=Soja TaxID=1462606 RepID=I1MQ27_SOYBN	108.08	-2.17521	0.438342	-4.96236	6.96432e-07	7.57833e-05
Glyma.16g178100.1	Glyma.16G178100	UniRef100_I1MPH4 HMA domain-containing protein n=2 Tax=Soja TaxID=1462606 RepID=I1MPH4_SOYBN	129.477	-2.16667	0.639155	-3.3899	0.000699173	0.0275994
Glyma.15g269700.3	Glyma.15G269700	UniRef100_A0A0R0G6T1 ENT domain-containing protein n=3 Tax=Soja TaxID=1462606 RepID=A0A0R0G6T1_SOYBN	19.3326	-2.15887	0.655284	-3.29455	0.000985787	0.0363683
Glyma.08g018800.1	Glyma.08G018800	UniRef100_A0A4D6LT75 Translation initiation factor eIF-2B subunit alpha n=1 Tax=Vigna unguiculata TaxID=3917 RepID=A0A4D6LT75_VIGUN	86.3542	-2.15493	0.408731	-5.27224	1.34769e-07	1.79607e-05
Glyma.05g023800.1	Glyma.05G023800	UniRef100_I1JZL5 Flavin-containing monooxygenase n=2 Tax=Soja TaxID=1462606 RepID=I1JZL5_SOYBN	32.0794	-2.15385	0.568631	-3.78778	0.000151997	0.0082818
Glyma.06g135900.1	Glyma.06G135900	UniRef100_A0A3Q7K735 uncharacterized protein LOC105852218 n=1 Tax=Cicer arietinum TaxID=3827 RepID=A0A3Q7K735_CICAR	409.223	-2.15212	0.585396	-3.67634	0.000236603	0.0119801
Glyma.08g017300.2	Glyma.08G017300	UniRef100_I1K6E9 Pectate_lyase_3 domain-containing protein n=4 Tax=Soja TaxID=1462606 RepID=I1K6E9_SOYBN	110.479	-2.14378	0.721643	-2.9707	0.00297123	0.0828243
Glyma.04g092100.1	Glyma.04G092100	UniRef100_A0A445KXX1 Mitochondrial uncoupling protein 4 n=1 Tax=Glycine soja TaxID=3848 RepID=A0A445KXX1_GLYSO	433.019	-2.13942	0.34369	-6.22485	4.8202e-10	1.47542e-07
Glyma.08g158100.1	Glyma.08G158100	UniRef100_I3SDA0 Transmembrane protein, putative n=1 Tax=Medicago truncatula TaxID=3880 RepID=I3SDA0_MEDTR	2726.86	-2.13147	0.456635	-4.66778	3.04469e-06	0.000288328
Glyma.13g259400.2	Glyma.13G259400	UniRef100_A0A0B2STA0 Gibberellin 2-beta-dioxygenase 1 n=2 Tax=Soja TaxID=1462606 RepID=A0A0B2STA0_GLYSO	93.1605	-2.11826	0.72464	-2.92319	0.00346461	0.092439
Glyma.08g177200.1	Glyma.08G177200	UniRef100_UPI001016653B classical arabinogalactan protein 1-like n=1 Tax=Vigna unguiculata TaxID=3917 RepID=UPI001016653B	327.279	-2.10408	0.498434	-4.22139	2.42801e-05	0.0017971
Glyma.20g217800.2	Glyma.20G217800	UniRef100_I1NIH9 Ubiquitin carboxyl-terminal hydrolase n=1 Tax=Glycine max TaxID=3847 RepID=I1NIH9_SOYBN	143.591	-2.10282	0.672467	-3.12703	0.00176581	0.0564699
Glyma.07g271200.1	Glyma.07G271200	UniRef100_A0A0B2S7G4 UDP-glucose 4-epimerase n=5 Tax=Soja TaxID=1462606 RepID=A0A0B2S7G4_GLYSO	62.2739	-2.07132	0.536186	-3.86307	0.000111972	0.0065183
Glyma.04g206100.1	Glyma.04G206100	UniRef100_K7KLC0 Phosphatidylinositol 4-phosphate 5-kinase n=2 Tax=Soja TaxID=1462606 RepID=K7KLC0_SOYBN	28.5356	-2.07124	0.693347	-2.9873	0.00281449	0.0798629
Glyma.09g264600.4	Glyma.09G264600	UniRef100_A0A445J6I8 U-box domain-containing protein 4 isoform A n=2 Tax=Glycine soja TaxID=3848 RepID=A0A445J6I8_GLYSO	234.822	-2.06835	0.53615	-3.85778	0.000114421	0.00659699
Glyma.10g266300.1	Glyma.10G266300	UniRef100_A0A1S3V3X4 uncharacterized protein LOC106771422 n=1 Tax=Vigna radiata var. radiata TaxID=3916 RepID=A0A1S3V3X4_VIGRR	124.56	-2.06759	0.463099	-4.46468	8.01888e-06	0.000670984
Glyma.06g056000.1	Glyma.06G056000	UniRef100_A0A1S3TY90 uncharacterized protein LOC106759876 n=1 Tax=Vigna radiata var. radiata TaxID=3916 RepID=A0A1S3TY90_VIGRR	31.7187	-2.05925	0.591098	-3.48377	0.000494411	0.0212279
Glyma.15g272600.1	Glyma.15G272600	UniRef100_A0A072UUZ2 Transmembrane protein, putative n=1 Tax=Medicago truncatula TaxID=3880 RepID=A0A072UUZ2_MEDTR	146.169	-2.01694	0.370602	-5.44233	5.25876e-08	7.90506e-06
Glyma.11g137300.1	Glyma.11G137300	UniRef100_I1LJZ8 RING-type domain-containing protein n=2 Tax=Soja TaxID=1462606 RepID=I1LJZ8_SOYBN	1206.67	-2.00332	0.238116	-8.41323	3.98873e-17	6.75863e-14
Glyma.05g150100.1	Glyma.05G150100	UniRef100_UPI0010A2BAF8 uncharacterized protein LOC114751233 n=1 Tax=Prosopis alba TaxID=207710 RepID=UPI0010A2BAF8	314.573	-1.99598	0.382973	-5.2118	1.87012e-07	2.39154e-05
Glyma.13g368300.1	Glyma.13G368300	UniRef100_UPI0003DE81D7 root phototropism protein 3 isoform X1 n=1 Tax=Glycine max TaxID=3847 RepID=UPI0003DE81D7	71.5142	-1.99221	0.431879	-4.61289	3.97103e-06	0.000365828
Glyma.01g030300.1	Glyma.01G030300	UniRef100_A0A1S3VWG5 uncharacterized protein LOC106779021 n=2 Tax=Vigna TaxID=3913 RepID=A0A1S3VWG5_VIGRR	190.988	-1.98188	0.455444	-4.35153	1.35193e-05	0.00107298
Glyma.12g004600.1	Glyma.12G004600	UniRef100_A0A0R0GZV3 PMEI domain-containing protein n=2 Tax=Soja TaxID=1462606 RepID=A0A0R0GZV3_SOYBN	132.789	-1.97865	0.517811	-3.82117	0.000132819	0.00744852
Glyma.06g300200.1	Glyma.06G300200	UniRef100_A0A445HNU6 Transcription factor MYB14 isoform A n=3 Tax=Soja TaxID=1462606 RepID=A0A445HNU6_GLYSO	329.674	-1.97358	0.467938	-4.21761	2.46905e-05	0.00181615
Glyma.08g176300.3	Glyma.08G176300	UniRef100_A0A445JG78 9-cis-epoxycarotenoid dioxygenase NCED1, chloroplastic n=1 Tax=Glycine soja TaxID=3848 RepID=A0A445JG78_GLYSO	350.421	-1.97309	0.23402	-8.43127	3.41934e-17	6.23951e-14
Glyma.01g190900.1	Glyma.01G190900	UniRef100_A0A445M571 Lysine-rich arabinogalactan protein 18 n=1 Tax=Glycine soja TaxID=3848 RepID=A0A445M571_GLYSO	145.178	-1.96594	0.402358	-4.88605	1.02877e-06	0.000106674
Glyma.16g045500.1	Glyma.16G045500	UniRef100_A0A0L9U742 C2 domain-containing protein n=2 Tax=Phaseolus angularis TaxID=3914 RepID=A0A0L9U742_PHAAN	42.3587	-1.96017	0.372499	-5.26223	1.42317e-07	1.87558e-05
Glyma.04g093200.1	Glyma.04G093200	UniRef100_I1JV49 Protein kinase domain-containing protein n=2 Tax=Soja TaxID=1462606 RepID=I1JV49_SOYBN	23.3466	-1.95655	0.594345	-3.29195	0.000994948	0.0366209
Glyma.12g226600.1	Glyma.12G226600	UniRef100_C6T283 Ethylene-responsive transcription factor 6 n=1 Tax=Glycine max TaxID=3847 RepID=C6T283_SOYBN	750.519	-1.95005	0.215739	-9.03895	1.58189e-19	4.41478e-16
Glyma.17g145300.1	Glyma.17G145300	UniRef100_D9IXB2 ERF protein n=2 Tax=Soja TaxID=1462606 RepID=D9IXB2_SOYBN	1111.32	-1.94008	0.365708	-5.30501	1.12668e-07	1.53604e-05
Glyma.15g161500.1	Glyma.15G161500	UniRef100_K7MBP6 Protein kinase domain-containing protein n=3 Tax=Soja TaxID=1462606 RepID=K7MBP6_SOYBN	189.04	-1.93389	0.651813	-2.96694	0.00300783	0.083404
Glyma.12g093100.1	Glyma.12G093100	UniRef100_UPI00080A1E56 probable CCR4-associated factor 1 homolog 11 n=1 Tax=Phaseolus angularis TaxID=3914 RepID=UPI00080A1E56	2833.38	-1.93311	0.253116	-7.63725	2.21912e-14	2.26209e-11
Glyma.07g260100.1	Glyma.07G260100	UniRef100_A0A1S3USW9 uncharacterized protein LOC106768381 n=1 Tax=Vigna radiata var. radiata TaxID=3916 RepID=A0A1S3USW9_VIGRR	121.745	-1.93044	0.55523	-3.47683	0.000507374	0.0216473
Glyma.16g178400.1	Glyma.16G178400	UniRef100_A0A371HHB1 Heavy metal-associated isoprenylated plant protein 39 (Fragment) n=1 Tax=Mucuna pruriens TaxID=157652 RepID=A0A371HHB1_MUCPR	238.241	-1.92973	0.359812	-5.36316	8.17779e-08	1.17222e-05
Glyma.05g126300.1	Glyma.05G126300	UniRef100_A0A445KMN3 UPF0481 protein n=1 Tax=Glycine soja TaxID=3848 RepID=A0A445KMN3_GLYSO	45.5839	-1.92881	0.406396	-4.74613	2.0735e-06	0.00020667
Glyma.01g037900.1	Glyma.01G037900	UniRef100_A0A0R0L655 Hexosyltransferase n=1 Tax=Glycine max TaxID=3847 RepID=A0A0R0L655_SOYBN	358.41	-1.92859	0.308648	-6.24851	4.1439e-10	1.28279e-07
Glyma.20g158700.1	Glyma.20G158700	UniRef100_A0A0R0EBT5 Lectin_legB domain-containing protein n=1 Tax=Glycine max TaxID=3847 RepID=A0A0R0EBT5_SOYBN	36.0024	-1.92756	0.561314	-3.43401	0.000594728	0.0244085
Glyma.15g040700.1	Glyma.15G040700	UniRef100_Q4FH86 C2H2 transcription factor n=1 Tax=Glycine max TaxID=3847 RepID=Q4FH86_SOYBN	84.1154	-1.92734	0.491136	-3.92425	8.69989e-05	0.00528499
Glyma.15g155300.1	Glyma.15G155300	UniRef100_I1MGS7 Glycosyltransferase family 92 protein n=2 Tax=Soja TaxID=1462606 RepID=I1MGS7_SOYBN	68.0216	-1.92681	0.570844	-3.37537	0.000737154	0.0287486
Glyma.03g237400.2	Glyma.03G237400	UniRef100_I1JRC3 Hydrolase_4 domain-containing protein n=2 Tax=Soja TaxID=1462606 RepID=I1JRC3_SOYBN	40.519	-1.92012	0.583456	-3.29095	0.000998498	0.0366946
Glyma.11g048300.2	Glyma.11G048300	UniRef100_A0A0B2PV13 Calcium-transporting ATPase n=5 Tax=Soja TaxID=1462606 RepID=A0A0B2PV13_GLYSO	1404.46	-1.90954	0.407064	-4.69101	2.7186e-06	0.000261095
Glyma.11g036900.1	Glyma.11G036900	UniRef100_I1LGT9 Lipase_3 domain-containing protein n=2 Tax=Soja TaxID=1462606 RepID=I1LGT9_SOYBN	914.447	-1.90187	0.225831	-8.42166	3.71183e-17	6.52237e-14
Glyma.04g226700.1	Glyma.04G226700	UniRef100_I1JYG1 NAC domain-containing protein n=1 Tax=Glycine max TaxID=3847 RepID=I1JYG1_SOYBN	647.191	-1.89233	0.482036	-3.9257	8.64792e-05	0.00526691
Glyma.10g261600.1	Glyma.10G261600	UniRef100_K7LLI3 Protein kinase domain-containing protein n=1 Tax=Glycine max TaxID=3847 RepID=K7LLI3_SOYBN	82.4035	-1.88531	0.620228	-3.0397	0.00236812	0.0704387
Glyma.17g145400.1	Glyma.17G145400	UniRef100_I1MV52 AP2/ERF domain-containing protein n=2 Tax=Soja TaxID=1462606 RepID=I1MV52_SOYBN	1291.15	-1.88358	0.342485	-5.49975	3.80324e-08	6.07545e-06
Glyma.16g189302.1	Glyma.16G189200	UniRef100_A0A0B2S767 Heavy metal-associated isoprenylated plant protein 31 n=2 Tax=Soja TaxID=1462606 RepID=A0A0B2S767_GLYSO	35.2589	-1.87604	0.54894	-3.41757	0.000631839	0.0255558
Glyma.18g044900.1	Glyma.18G044900	UniRef100_A0A1S3VER8 butyrate--CoA ligase AAE11, peroxisomal n=1 Tax=Vigna radiata var. radiata TaxID=3916 RepID=A0A1S3VER8_VIGRR	150.182	-1.87559	0.567843	-3.303	0.000956553	0.0355664
Glyma.05g179800.2	Glyma.05G179800	UniRef100_A0A0R0JXE3 Trehalose 6-phosphate phosphatase n=1 Tax=Glycine max TaxID=3847 RepID=A0A0R0JXE3_SOYBN	42.2967	-1.85724	0.635363	-2.92311	0.00346554	0.092439
Glyma.14g156300.1	Glyma.14G156300	UniRef100_A0A1S3UE09 probable calcium-binding protein CML44 n=1 Tax=Vigna radiata var. radiata TaxID=3916 RepID=A0A1S3UE09_VIGRR	434.056	-1.85674	0.480881	-3.86111	0.000112871	0.00655452
Glyma.17g065300.1	Glyma.17G065300	UniRef100_I1MSS9 Xyloglucan endotransglucosylase/hydrolase n=2 Tax=Soja TaxID=1462606 RepID=I1MSS9_SOYBN	158.893	-1.85647	0.338053	-5.49166	3.98178e-08	6.31812e-06
Glyma.14g212200.1	Glyma.14G212200	UniRef100_I1MBT5 RING-type E3 ubiquitin transferase n=2 Tax=Soja TaxID=1462606 RepID=I1MBT5_SOYBN	634.898	-1.8549	0.62232	-2.98062	0.00287669	0.0807693
Glyma.01g238900.1	Glyma.01G238900	UniRef100_A0A0B2RF43 Mavicyanin n=2 Tax=Soja TaxID=1462606 RepID=A0A0B2RF43_GLYSO	12.871	-1.83624	0.545059	-3.36889	0.000754729	0.0292544
Glyma.14g005300.1	Glyma.14G005300	UniRef100_A0A0B2SJL4 Fasciclin-like arabinogalactan protein 7 n=2 Tax=Soja TaxID=1462606 RepID=A0A0B2SJL4_GLYSO	117.406	-1.82715	0.425983	-4.28925	1.79277e-05	0.00137409
Glyma.16g170500.3	Glyma.16G170500	UniRef100_A0A445GJQ7 PH, RCC1 and FYVE domains-containing protein 1 n=2 Tax=Glycine soja TaxID=3848 RepID=A0A445GJQ7_GLYSO	201.224	-1.82453	0.382633	-4.76835	1.85737e-06	0.000186697
Glyma.18g197800.2	Glyma.18G197800	UniRef100_A0A445FV34 Glycerol-3-phosphate 2-O-acyltransferase 6 n=3 Tax=Glycine soja TaxID=3848 RepID=A0A445FV34_GLYSO	312.243	-1.81942	0.502747	-3.61896	0.000295791	0.0142786
Glyma.17g236200.1	Glyma.17G236200	UniRef100_A0A445GB57 Zinc finger protein ZAT10 n=1 Tax=Glycine soja TaxID=3848 RepID=A0A445GB57_GLYSO	1813.04	-1.81407	0.235365	-7.70748	1.28327e-14	1.35297e-11
Glyma.17g089500.1	Glyma.17G089500	UniRef100_A0A3Q0F7D7 uncharacterized protein LOC111241975 n=1 Tax=Vigna radiata var. radiata TaxID=3916 RepID=A0A3Q0F7D7_VIGRR	78.4004	-1.80969	0.62535	-2.89388	0.00380508	0.0982499
Glyma.17g257700.1	Glyma.17G257700	UniRef100_I1MY28 C2H2-type domain-containing protein n=2 Tax=Soja TaxID=1462606 RepID=I1MY28_SOYBN	27.537	-1.80305	0.605446	-2.97805	0.00290088	0.0812452
Glyma.19g016400.1	Glyma.19G016400	UniRef100_UPI0007192F68 LOW QUALITY PROTEIN: ABC transporter B family member 15-like n=1 Tax=Glycine max TaxID=3847 RepID=UPI0007192F68	30.6089	-1.78498	0.58383	-3.05737	0.00223288	0.0673042
Glyma.15g150500.1	Glyma.15G150500	UniRef100_V7AZD5 RING-type domain-containing protein n=1 Tax=Phaseolus vulgaris TaxID=3885 RepID=V7AZD5_PHAVU	193.025	-1.7841	0.504924	-3.5334	0.000410245	0.0185637
Glyma.05g063500.1	Glyma.05G063500	UniRef100_A0A0R4J386 AP2/ERF domain-containing protein n=2 Tax=Soja TaxID=1462606 RepID=A0A0R4J386_SOYBN	1228.82	-1.7809	0.253022	-7.03853	1.94281e-12	1.18173e-09
Glyma.06g259800.8	Glyma.06G259800	UniRef100_A0A0R0JLQ6 TIR domain-containing protein n=4 Tax=Glycine max TaxID=3847 RepID=A0A0R0JLQ6_SOYBN	2442.32	-1.77829	0.404294	-4.3985	1.09001e-05	0.000890091
Glyma.06g102000.1	Glyma.06G102000	UniRef100_A0A445K7I5 Protein EXORDIUM n=1 Tax=Glycine soja TaxID=3848 RepID=A0A445K7I5_GLYSO	604.506	-1.77346	0.390853	-4.5374	5.69518e-06	0.000497609
Glyma.02g255400.1	Glyma.02G255400	UniRef100_A0A445LU35 Nematode resistance protein-like HSPRO2 n=1 Tax=Glycine soja TaxID=3848 RepID=A0A445LU35_GLYSO	3361.19	-1.76877	0.380802	-4.64486	3.40306e-06	0.000319713
Glyma.14g195200.1	Glyma.14G195200	UniRef100_I1MBC7 PPM-type phosphatase domain-containing protein n=2 Tax=Glycine max TaxID=3847 RepID=I1MBC7_SOYBN	1001.98	-1.76222	0.230778	-7.63599	2.24092e-14	2.26209e-11
Glyma.06g045400.1	Glyma.06G045400	UniRef100_A0A445K4Q2 Zinc finger protein ZAT10 n=2 Tax=Soja TaxID=1462606 RepID=A0A445K4Q2_GLYSO	4746.04	-1.76174	0.298194	-5.90802	3.46241e-09	8.17268e-07
Glyma.19g208100.4	Glyma.19G208100	UniRef100_I1NB27 Thioredox_DsbH domain-containing protein n=3 Tax=Soja TaxID=1462606 RepID=I1NB27_SOYBN	168.942	-1.75969	0.570095	-3.08666	0.00202422	0.0624989
Glyma.13g294200.1	Glyma.13G294200	UniRef100_UPI0009E3C19F uncharacterized protein LOC110036278 n=1 Tax=Phalaenopsis equestris TaxID=78828 RepID=UPI0009E3C19F	107.212	-1.75519	0.421735	-4.16182	3.15716e-05	0.00224234
Glyma.04g034600.1	Glyma.04G034600	UniRef100_I1JTE2 Hexosyltransferase n=1 Tax=Glycine max TaxID=3847 RepID=I1JTE2_SOYBN	48.2873	-1.75444	0.456226	-3.84555	0.000120284	0.00686731
Glyma.04g006800.1	Glyma.04G006800	UniRef100_UPI000F7C3397 uncharacterized protein LOC113865304 n=1 Tax=Abrus precatorius TaxID=3816 RepID=UPI000F7C3397	100.8	-1.75212	0.475627	-3.68382	0.000229768	0.0117216
Glyma.16g013000.1	Glyma.16G013000	UniRef100_C6TM57 FLZ-type domain-containing protein n=2 Tax=Soja TaxID=1462606 RepID=C6TM57_SOYBN	172.649	-1.73298	0.546054	-3.17365	0.00150535	0.0501544
Glyma.05g063600.1	Glyma.05G063600	UniRef100_I1K0U3 AP2/ERF domain-containing protein n=2 Tax=Soja TaxID=1462606 RepID=I1K0U3_SOYBN	1781.49	-1.72997	0.210088	-8.2345	1.80306e-16	2.312e-13
Glyma.11g029400.1	Glyma.11G029400	UniRef100_UPI001016B32A uncharacterized protein LOC114171130 isoform X1 n=1 Tax=Vigna unguiculata TaxID=3917 RepID=UPI001016B32A	26.9747	-1.72952	0.466257	-3.70936	0.000207784	0.0107739
Glyma.06g157400.1	Glyma.06G157400	UniRef100_U3LZE5 NAC transcription factor n=2 Tax=Soja TaxID=1462606 RepID=U3LZE5_SOYBN	3165.66	-1.72895	0.353531	-4.8905	1.00578e-06	0.000104875
Glyma.08g106900.1	Glyma.08G106900	UniRef100_A0A444Y034 PMD domain-containing protein n=1 Tax=Arachis hypogaea TaxID=3818 RepID=A0A444Y034_ARAHY	146.401	-1.72398	0.396186	-4.35145	1.35242e-05	0.00107298
Glyma.03g125200.1	Glyma.03G125200	UniRef100_I1JN31 Carboxypeptidase n=1 Tax=Glycine max TaxID=3847 RepID=I1JN31_SOYBN	43.9045	-1.71646	0.534681	-3.21025	0.00132621	0.0452693
Glyma.06g152000.3	Glyma.06G152000	UniRef100_V7AWP8 PMEI domain-containing protein n=1 Tax=Phaseolus vulgaris TaxID=3885 RepID=V7AWP8_PHAVU	26.9931	-1.71154	0.533826	-3.20618	0.00134508	0.0456806
Glyma.10g275000.1	Glyma.10G275000	UniRef100_A0A1S3V5E0 uncharacterized protein LOC106771890 n=1 Tax=Vigna radiata var. radiata TaxID=3916 RepID=A0A1S3V5E0_VIGRR	184.868	-1.70509	0.268917	-6.34059	2.28893e-10	7.86926e-08
Glyma.07g266500.2	Glyma.07G266500	UniRef100_C6TJ61 GRAS domain-containing protein n=3 Tax=Soja TaxID=1462606 RepID=C6TJ61_SOYBN	703.904	-1.69975	0.250896	-6.77473	1.24641e-11	6.19025e-09
Glyma.14g179800.1	Glyma.14G179800	UniRef100_A0A1S3UBZ0 uncharacterized protein LOC106763883 n=1 Tax=Vigna radiata var. radiata TaxID=3916 RepID=A0A1S3UBZ0_VIGRR	297.097	-1.69857	0.224174	-7.57702	3.53588e-14	3.44683e-11
Glyma.15g152900.1	Glyma.15G152900	UniRef100_A0A0R0GC63 C2 domain-containing protein n=2 Tax=Soja TaxID=1462606 RepID=A0A0R0GC63_SOYBN	1808.51	-1.69728	0.384206	-4.41762	9.97934e-06	0.000820554
Glyma.13g062500.1	Glyma.13G062500	UniRef100_I1LWK9 Dof-type domain-containing protein n=1 Tax=Glycine max TaxID=3847 RepID=I1LWK9_SOYBN	134.489	-1.69082	0.530759	-3.18566	0.00144424	0.0483903
Glyma.12g002400.1	Glyma.12G002400	UniRef100_C6ZRU3 Cytokinin-regulated kinase n=1 Tax=Glycine max TaxID=3847 RepID=C6ZRU3_SOYBN	1012.1	-1.67394	0.276364	-6.057	1.38688e-09	3.78156e-07
Glyma.16g042300.1	Glyma.16G042300	UniRef100_K7MF59 GATA-type domain-containing protein n=2 Tax=Soja TaxID=1462606 RepID=K7MF59_SOYBN	40.1526	-1.67325	0.527273	-3.17341	0.00150657	0.0501599
Glyma.03g177500.1	Glyma.03G177500	UniRef100_A0A445LDT1 Floral homeotic protein APETALA 2 n=1 Tax=Glycine soja TaxID=3848 RepID=A0A445LDT1_GLYSO	52.351	-1.6711	0.316588	-5.27848	1.30262e-07	1.75146e-05
Glyma.10g079400.1	Glyma.10G079400	UniRef100_I1L9J2 LEA_2 domain-containing protein n=1 Tax=Glycine max TaxID=3847 RepID=I1L9J2_SOYBN	36.632	-1.66932	0.534807	-3.12134	0.00180028	0.0572536
Glyma.11g093200.2	Glyma.11G093200	UniRef100_A0A0B2QKB2 Sulfite reductase [ferredoxin] (Fragment) n=1 Tax=Glycine soja TaxID=3848 RepID=A0A0B2QKB2_GLYSO	38.8731	-1.66617	0.514884	-3.23601	0.00121213	0.0427255
Glyma.10g118900.1	Glyma.10G118900	UniRef100_A0A0B2REI9 Ethylene-responsive transcription factor ERF105 n=2 Tax=Soja TaxID=1462606 RepID=A0A0B2REI9_GLYSO	2946.41	-1.6627	0.207335	-8.01939	1.06268e-15	1.26045e-12
Glyma.16g177900.2	Glyma.16G177900	UniRef100_A0A445GK28 Heavy metal-associated isoprenylated plant protein 12 n=3 Tax=Soja TaxID=1462606 RepID=A0A445GK28_GLYSO	153.216	-1.65438	0.258351	-6.40359	1.51766e-10	5.62532e-08
Glyma.14g000700.1	Glyma.14G000700	UniRef100_UPI000F7C2187 uncharacterized protein LOC113847865 n=1 Tax=Abrus precatorius TaxID=3816 RepID=UPI000F7C2187	57.5412	-1.64851	0.47844	-3.44559	0.000569804	0.0236516
Glyma.17g034900.1	Glyma.17G034900	UniRef100_A0A1S3UPI7 calmodulin n=1 Tax=Vigna radiata var. radiata TaxID=3916 RepID=A0A1S3UPI7_VIGRR	3572.66	-1.63914	0.307037	-5.33858	9.36767e-08	1.30334e-05
Glyma.01g063800.1	Glyma.01G063800	UniRef100_A0A1S3VV51 protein BIG GRAIN 1-like E n=1 Tax=Vigna radiata var. radiata TaxID=3916 RepID=A0A1S3VV51_VIGRR	29.8293	-1.63542	0.510336	-3.2046	0.00135251	0.0458674
Glyma.16g178500.1	Glyma.16G178500	UniRef100_A0A0B2PJI2 Heavy metal-associated isoprenylated plant protein 39 n=2 Tax=Soja TaxID=1462606 RepID=A0A0B2PJI2_GLYSO	486.209	-1.63452	0.442102	-3.69717	0.000218018	0.0111823
Glyma.03g145900.1	Glyma.03G145900	UniRef100_I1JNM0 PMR5N domain-containing protein n=2 Tax=Soja TaxID=1462606 RepID=I1JNM0_SOYBN	459.48	-1.61478	0.350023	-4.61334	3.96254e-06	0.000365757
Glyma.02g171100.2	Glyma.02G171100	UniRef100_I1JFZ8 Aha1_N domain-containing protein n=2 Tax=Soja TaxID=1462606 RepID=I1JFZ8_SOYBN	36.4561	-1.61462	0.497154	-3.24773	0.00116328	0.0412794
Glyma.17g007600.1	Glyma.17G007600	UniRef100_I1MQZ7 GRAS domain-containing protein n=1 Tax=Glycine max TaxID=3847 RepID=I1MQZ7_SOYBN	317.373	-1.61357	0.458847	-3.51658	0.000437146	0.0193749
Glyma.19g200200.1	Glyma.19G200200	UniRef100_I1NAU9 RING-type E3 ubiquitin transferase n=2 Tax=Soja TaxID=1462606 RepID=I1NAU9_SOYBN	247.432	-1.60587	0.347701	-4.61854	3.86449e-06	0.000357401
Glyma.19g150900.1	Glyma.19G150900	UniRef100_A0A0B2SMA9 Dirigent protein n=2 Tax=Soja TaxID=1462606 RepID=A0A0B2SMA9_GLYSO	125.473	-1.59974	0.260335	-6.14495	7.99904e-10	2.35718e-07
Glyma.01g111200.11	Glyma.01G111200	UniRef100_A0A445M1K0 mRNA-capping enzyme isoform A n=2 Tax=Soja TaxID=1462606 RepID=A0A445M1K0_GLYSO	309.841	-1.59568	0.447144	-3.5686	0.0003589	0.0166611
Glyma.19g199300.1	Glyma.19G199300	UniRef100_A0A0B2PHA1 RING-type E3 ubiquitin transferase n=2 Tax=Soja TaxID=1462606 RepID=A0A0B2PHA1_GLYSO	368.951	-1.59374	0.291896	-5.45995	4.7626e-08	7.31251e-06
Glyma.10g066100.1	Glyma.10G066100	UniRef100_K7LHS6 HSF_DOMAIN domain-containing protein n=3 Tax=Soja TaxID=1462606 RepID=K7LHS6_SOYBN	720.421	-1.5911	0.280381	-5.67479	1.38856e-08	2.64575e-06
Glyma.15g162900.6	Glyma.15G162900	UniRef100_A0A4D6NT06 Mammalian uncoordinated homology 13 n=1 Tax=Vigna unguiculata TaxID=3917 RepID=A0A4D6NT06_VIGUN	91.7661	-1.59047	0.3909	-4.06875	4.72668e-05	0.00315849
Glyma.09g230300.1	Glyma.09G230300	UniRef100_I1L5P2 Protein kinase domain-containing protein n=2 Tax=Soja TaxID=1462606 RepID=I1L5P2_SOYBN	49.7209	-1.58996	0.536037	-2.96614	0.00301563	0.0834248
Glyma.12g060700.1	Glyma.12G060700	UniRef100_I1LQN4 RING-type domain-containing protein n=2 Tax=Soja TaxID=1462606 RepID=I1LQN4_SOYBN	479.708	-1.58555	0.375276	-4.22502	2.38915e-05	0.00177388
Glyma.05g206100.1	Glyma.05G206100	UniRef100_I1K6K8 C2 NT-type domain-containing protein n=2 Tax=Glycine max TaxID=3847 RepID=I1K6K8_SOYBN	126.317	-1.5795	0.541792	-2.91533	0.00355308	0.0938598
Glyma.12g200800.1	Glyma.12G200800	UniRef100_A0A1S2XCR5 uncharacterized protein LOC101508491 n=1 Tax=Cicer arietinum TaxID=3827 RepID=A0A1S2XCR5_CICAR	30.434	-1.552	0.434129	-3.57498	0.000350258	0.0163238
Glyma.02g296600.1	Glyma.02G296600	UniRef100_A0A0B2SHQ8 Zinc finger CCCH domain-containing protein 29 n=2 Tax=Soja TaxID=1462606 RepID=A0A0B2SHQ8_GLYSO	10060.3	-1.5519	0.175927	-8.82124	1.13201e-18	2.44124e-15
Glyma.06g138100.1	Glyma.06G138100	UniRef100_A0A0R4J3F6 NAC domain-containing protein n=1 Tax=Glycine max TaxID=3847 RepID=A0A0R4J3F6_SOYBN	1444.2	-1.54387	0.356605	-4.32936	1.49545e-05	0.00117467
Glyma.17g087000.1	Glyma.17G087000	UniRef100_K7MKN6 Protein kinase domain-containing protein n=2 Tax=Soja TaxID=1462606 RepID=K7MKN6_SOYBN	105.694	-1.54247	0.523232	-2.94797	0.00319867	0.0872247
Glyma.17g135600.1	Glyma.17G135600	UniRef100_UPI001016DE47 uncharacterized protein LOC114178966 n=1 Tax=Vigna unguiculata TaxID=3917 RepID=UPI001016DE47	79.1208	-1.54057	0.281741	-5.46804	4.55031e-08	7.05506e-06
Glyma.17g118200.1	Glyma.17G118200	UniRef100_UPI000F7CAAB3 uncharacterized protein LOC113848053 n=1 Tax=Abrus precatorius TaxID=3816 RepID=UPI000F7CAAB3	848.075	-1.53534	0.4238	-3.6228	0.00029143	0.0141376
Glyma.09g207400.1	Glyma.09G207400	UniRef100_UPI000719457D jmjC domain-containing protein isoform X4 n=1 Tax=Glycine max TaxID=3847 RepID=UPI000719457D	266.544	-1.53487	0.424174	-3.61848	0.000296337	0.014288
Glyma.10g002100.1	Glyma.10G002100	UniRef100_A0A1S3V8W8 uncharacterized protein LOC106772733 n=1 Tax=Vigna radiata var. radiata TaxID=3916 RepID=A0A1S3V8W8_VIGRR	328.06	-1.51545	0.29412	-5.15248	2.57062e-07	3.13523e-05
Glyma.19g149100.1	Glyma.19G149100	UniRef100_A0A0B2SKM0 Protein trichome birefringence isoform A n=2 Tax=Soja TaxID=1462606 RepID=A0A0B2SKM0_GLYSO	185.557	-1.50738	0.36229	-4.1607	3.17274e-05	0.00225004
Glyma.07g180600.1	Glyma.07G180600	UniRef100_A0A1S3VNL1 uncharacterized protein LOC106776824 n=1 Tax=Vigna radiata var. radiata TaxID=3916 RepID=A0A1S3VNL1_VIGRR	40.8107	-1.50676	0.467051	-3.22612	0.00125482	0.0436785
Glyma.15g271000.1	Glyma.15G271000	UniRef100_A0A445GZ88 Vicianin hydrolase isoform A n=2 Tax=Glycine soja TaxID=3848 RepID=A0A445GZ88_GLYSO	74.4825	-1.50207	0.45347	-3.31239	0.000925014	0.0347752
Glyma.08g318600.3	Glyma.08G318600	UniRef100_A0A371EX43 DUF4477 domain-containing protein n=1 Tax=Mucuna pruriens TaxID=157652 RepID=A0A371EX43_MUCPR	34.3479	-1.49778	0.395001	-3.79183	0.000149543	0.00820221
Glyma.08g207700.1	Glyma.08G207700	UniRef100_I1KV96 F-box domain-containing protein n=2 Tax=Soja TaxID=1462606 RepID=I1KV96_SOYBN	1264.52	-1.49019	0.401251	-3.71386	0.000204124	0.0106423
Glyma.18g294200.1	Glyma.18G294200	UniRef100_A0A0R0FHG0 AAI domain-containing protein n=2 Tax=Soja TaxID=1462606 RepID=A0A0R0FHG0_SOYBN	762.298	-1.49012	0.455867	-3.26876	0.00108022	0.0389732
Glyma.06g261500.3	Glyma.06G261500	UniRef100_I1KEB4 TIR domain-containing protein n=1 Tax=Glycine max TaxID=3847 RepID=I1KEB4_SOYBN	496.037	-1.48278	0.430902	-3.44112	0.000579318	0.0239626
Glyma.14g041700.1	Glyma.14G041700	UniRef100_I1M7A6 LEA_2 domain-containing protein n=1 Tax=Glycine max TaxID=3847 RepID=I1M7A6_SOYBN	952.622	-1.47254	0.299024	-4.92449	8.45812e-07	9.01769e-05
Glyma.04g044900.1	Glyma.04G044900	UniRef100_A0A445KVI2 Zinc finger protein ZAT10 n=1 Tax=Glycine soja TaxID=3848 RepID=A0A445KVI2_GLYSO	4621.47	-1.4664	0.232132	-6.31708	2.66553e-10	8.90589e-08
Glyma.16g084700.1	Glyma.16G084700	UniRef100_K7KDW9 Protein kinase domain-containing protein n=1 Tax=Glycine max TaxID=3847 RepID=K7KDW9_SOYBN	57.3435	-1.46491	0.47273	-3.09884	0.00194282	0.0606815
Glyma.06g078400.1	Glyma.06G078400	UniRef100_A0A0B2QDZ5 Gamma-glutamylcyclotransferase n=2 Tax=Soja TaxID=1462606 RepID=A0A0B2QDZ5_GLYSO	249.344	-1.45847	0.408329	-3.5718	0.000354532	0.0164906
Glyma.08g132300.1	Glyma.08G132300	UniRef100_A0A445JE58 Beta-1,4-mannosyl-glycoprotein 4-beta-N-acetylglucosaminyltransferase n=1 Tax=Glycine soja TaxID=3848 RepID=A0A445JE58_GLYSO	295.17	-1.4564	0.358295	-4.06479	4.80751e-05	0.00320348
Glyma.03g186900.1	Glyma.03G186900	UniRef100_I1JPS8 Glycosyltransferase n=1 Tax=Glycine max TaxID=3847 RepID=I1JPS8_SOYBN	958.887	-1.45609	0.229828	-6.33556	2.36479e-10	8.07158e-08
Glyma.10g244600.1	Glyma.10G244600	UniRef100_A0A445F586 VAN3-binding protein isoform A n=1 Tax=Glycine soja TaxID=3848 RepID=A0A445F586_GLYSO	206.581	-1.45552	0.491826	-2.95943	0.0030821	0.0848187
Glyma.04g036700.1	Glyma.04G036700	UniRef100_I1JTH1 MYB/HD-like transcription factor n=2 Tax=Soja TaxID=1462606 RepID=I1JTH1_SOYBN	118.346	-1.44622	0.420493	-3.43935	0.00058312	0.0240779
Glyma.13g229700.1	Glyma.13G229700	UniRef100_I1M1T9 ALOG domain-containing protein n=2 Tax=Soja TaxID=1462606 RepID=I1M1T9_SOYBN	29.4436	-1.43279	0.459436	-3.11858	0.00181725	0.0577479
Glyma.13g127300.2	Glyma.13G127300	UniRef100_A0A0R4J4R7 Exostosin domain-containing protein n=1 Tax=Glycine max TaxID=3847 RepID=A0A0R4J4R7_SOYBN	103.552	-1.43012	0.271156	-5.27418	1.33354e-07	1.78725e-05
Glyma.02g000500.1	Glyma.02G000500	UniRef100_A0A0B2Q5Y8 Auxin-induced protein n=2 Tax=Soja TaxID=1462606 RepID=A0A0B2Q5Y8_GLYSO	195.934	-1.42388	0.380601	-3.74113	0.000183193	0.00972191
Glyma.17g055200.1	Glyma.17G055200	UniRef100_I1MSH4 GATA-type domain-containing protein n=3 Tax=Soja TaxID=1462606 RepID=I1MSH4_SOYBN	507.897	-1.419	0.289884	-4.89506	9.82773e-07	0.000102702
Glyma.06g026000.4	Glyma.06G026000	UniRef100_UPI00023C166D uncharacterized protein LOC100779731 isoform X2 n=1 Tax=Glycine max TaxID=3847 RepID=UPI00023C166D	111.436	-1.41675	0.412529	-3.43429	0.0005941	0.0244039
Glyma.10g214500.1	Glyma.10G214500	UniRef100_Q2XN58 Auxin down-regulated protein n=1 Tax=Glycine max TaxID=3847 RepID=Q2XN58_SOYBN	860.188	-1.41386	0.320807	-4.40719	1.04722e-05	0.000856622
Glyma.07g266000.1	Glyma.07G266000	UniRef100_A0A0R0J8T0 Cystatin domain-containing protein n=3 Tax=Soja TaxID=1462606 RepID=A0A0R0J8T0_SOYBN	86.9365	-1.41128	0.413764	-3.41083	0.000647661	0.0260846
Glyma.04g155800.2	Glyma.04G155800	UniRef100_A0A445L0N7 Pentatricopeptide repeat-containing protein, chloroplastic isoform A n=3 Tax=Soja TaxID=1462606 RepID=A0A445L0N7_GLYSO	158.415	-1.40888	0.466164	-3.02229	0.00250873	0.0732422
Glyma.05g034600.2	Glyma.05G034600	UniRef100_UPI0010171FC2 calmodulin-binding protein 60 A isoform X1 n=2 Tax=Vigna unguiculata TaxID=3917 RepID=UPI0010171FC2	310.254	-1.40803	0.284503	-4.94909	7.45603e-07	8.03963e-05
Glyma.06g290000.1	Glyma.06G290000	UniRef100_I1KEZ6 AP2-EREBP transcription factor n=2 Tax=Soja TaxID=1462606 RepID=I1KEZ6_SOYBN	710.808	-1.40216	0.41211	-3.4024	0.00066796	0.0266532
Glyma.11g215200.1	Glyma.11G215200	UniRef100_I1LMA8 Peptidase A1 domain-containing protein n=1 Tax=Glycine max TaxID=3847 RepID=I1LMA8_SOYBN	766.99	-1.39517	0.328852	-4.24255	2.20992e-05	0.00166425
Glyma.02g138000.2	Glyma.02G138000	UniRef100_A0A445LNR0 Protein IQ-DOMAIN 14 isoform A n=2 Tax=Soja TaxID=1462606 RepID=A0A445LNR0_GLYSO	866.336	-1.39312	0.155678	-8.94871	3.59677e-19	8.53225e-16
Glyma.11g146200.1	Glyma.11G146200	UniRef100_A0A4D6LHT1 Senescence regulator S40 n=1 Tax=Vigna unguiculata TaxID=3917 RepID=A0A4D6LHT1_VIGUN	737.956	-1.39292	0.415278	-3.35419	0.000795989	0.0307532
Glyma.07g215500.1	Glyma.07G215500	UniRef100_I1KM27 Glycosyltransferase n=1 Tax=Glycine max TaxID=3847 RepID=I1KM27_SOYBN	297.823	-1.38628	0.440846	-3.14458	0.00166326	0.0540861
Glyma.08g292700.4	Glyma.08G292700	UniRef100_A0A445JLW5 Protein WVD2-like 7 isoform H n=2 Tax=Glycine soja TaxID=3848 RepID=A0A445JLW5_GLYSO	200.187	-1.38323	0.35513	-3.895	9.81984e-05	0.00583825
Glyma.07g272600.1	Glyma.07G272600	UniRef100_A0A0B2S4K2 Protein NRT1/ PTR FAMILY 4.3 isoform A n=3 Tax=Soja TaxID=1462606 RepID=A0A0B2S4K2_GLYSO	77.1037	-1.38139	0.389402	-3.54746	0.000388958	0.017744
Glyma.08g260500.1	Glyma.08G260500	UniRef100_A0A0B2SVH2 IST1-like protein n=3 Tax=Soja TaxID=1462606 RepID=A0A0B2SVH2_GLYSO	830.413	-1.37767	0.423949	-3.2496	0.00115566	0.0411015
Glyma.U031602.1	Glyma.U031524	UniRef100_A0A445KEA8 Flavonol 3-O-glucosyltransferase UGT89B1 n=2 Tax=Glycine soja TaxID=3848 RepID=A0A445KEA8_GLYSO	509.081	-1.37276	0.354015	-3.87769	0.000105453	0.00617669
Glyma.03g045400.2	Glyma.03G045400	UniRef100_A0A4D6MQD5 S-adenosyl-L-methionine-dependent methyltransferase n=1 Tax=Vigna unguiculata TaxID=3917 RepID=A0A4D6MQD5_VIGUN	275.136	-1.3723	0.393142	-3.4906	0.000481942	0.0208625
Glyma.17g143800.1	Glyma.17G143800	UniRef100_A0A151SKT8 Sphingomyelin phosphodiesterase 4 n=1 Tax=Cajanus cajan TaxID=3821 RepID=A0A151SKT8_CAJCA	115.553	-1.3708	0.268076	-5.11349	3.16262e-07	3.76058e-05
Glyma.03g088900.1	Glyma.03G088900	UniRef100_C5HU39 AIR12 n=1 Tax=Glycine max TaxID=3847 RepID=C5HU39_SOYBN	143.718	-1.36589	0.270293	-5.05336	4.34109e-07	4.93905e-05
Glyma.10g188000.2	Glyma.10G188000	UniRef100_UPI0010FAE732 uncharacterized protein LOC109805375 isoform X1 n=2 Tax=Cajanus cajan TaxID=3821 RepID=UPI0010FAE732	27.2205	-1.3653	0.444341	-3.07264	0.00212173	0.0646937
Glyma.02g212100.1	Glyma.02G212100	UniRef100_A0A1S3UBZ0 uncharacterized protein LOC106763883 n=1 Tax=Vigna radiata var. radiata TaxID=3916 RepID=A0A1S3UBZ0_VIGRR	357.327	-1.36175	0.24887	-5.47176	4.45596e-08	6.96347e-06
Glyma.09g065000.1	Glyma.09G065000	UniRef100_A0A445IXN9 IQ domain-containing protein IQM1 isoform A n=3 Tax=Soja TaxID=1462606 RepID=A0A445IXN9_GLYSO	1841.01	-1.36174	0.470572	-2.89379	0.00380624	0.0982499
Glyma.16g178000.1	Glyma.16G178000	UniRef100_A0A445GK34 Heavy metal-associated isoprenylated plant protein 39 n=1 Tax=Glycine soja TaxID=3848 RepID=A0A445GK34_GLYSO	2155.29	-1.35541	0.298616	-4.53896	5.6532e-06	0.000495768
Glyma.08g057900.3	Glyma.08G057900	UniRef100_A0A445I9Y9 RT_RNaseH_2 domain-containing protein n=1 Tax=Glycine soja TaxID=3848 RepID=A0A445I9Y9_GLYSO	480.891	-1.35484	0.199533	-6.79006	1.12087e-11	5.71812e-09
Glyma.20g074700.2	Glyma.20G074700	UniRef100_A0A445F207 Centromere/kinetochore protein zw10-like n=2 Tax=Soja TaxID=1462606 RepID=A0A445F207_GLYSO	34.5037	-1.35385	0.444893	-3.0431	0.00234154	0.0699572
Glyma.20g120700.1	Glyma.20G120700	UniRef100_I1NFP5 Protein kinase domain-containing protein n=1 Tax=Glycine max TaxID=3847 RepID=I1NFP5_SOYBN	65.7239	-1.35241	0.395633	-3.41833	0.000630056	0.0255055
Glyma.01g127400.1	Glyma.01G127400	UniRef100_C6TDG4 Dirigent protein n=3 Tax=Soja TaxID=1462606 RepID=C6TDG4_SOYBN	51.001	-1.35106	0.355387	-3.80166	0.000143732	0.00792012
Glyma.13g226700.1	Glyma.13G226700	UniRef100_UPI0010A57054 uncharacterized protein LOC114738812 n=2 Tax=Prosopis alba TaxID=207710 RepID=UPI0010A57054	128.668	-1.35029	0.458728	-2.94355	0.00324469	0.087866
Glyma.02g000800.3	Glyma.02G000800	UniRef100_I1JB39 BHLH domain-containing protein n=3 Tax=Soja TaxID=1462606 RepID=I1JB39_SOYBN	155.513	-1.34854	0.398402	-3.38487	0.00071212	0.0280613
Glyma.01g193600.1	Glyma.01G193600	UniRef100_I1J9E1 Calcium-transporting ATPase n=4 Tax=Soja TaxID=1462606 RepID=I1J9E1_SOYBN	5318.07	-1.34382	0.374923	-3.58425	0.000338046	0.0158794
Glyma.17g255800.3	Glyma.17G255800	UniRef100_I1MY15 BZIP domain-containing protein n=2 Tax=Soja TaxID=1462606 RepID=I1MY15_SOYBN	363.87	-1.34174	0.325015	-4.12823	3.65563e-05	0.00253935
Glyma.14g020100.1	Glyma.14G020100	UniRef100_A0A0R4J561 AP2/ERF domain-containing protein n=1 Tax=Glycine max TaxID=3847 RepID=A0A0R4J561_SOYBN	418.669	-1.33907	0.239296	-5.59588	2.19509e-08	3.81479e-06
Glyma.02g294100.1	Glyma.02G294100	UniRef100_I1JJC8 AP2/ERF domain-containing protein n=1 Tax=Glycine max TaxID=3847 RepID=I1JJC8_SOYBN	781.548	-1.33651	0.298341	-4.4798	7.47143e-06	0.000631862
Glyma.20g167300.1	Glyma.20G167300	UniRef100_UPI000F7C99A9 UPF0496 protein 4-like n=1 Tax=Abrus precatorius TaxID=3816 RepID=UPI000F7C99A9	664.665	-1.3332	0.195996	-6.80215	1.03068e-11	5.3152e-09
Glyma.16g144000.9	Glyma.16G144000	UniRef100_I1MNK3 Protein kinase domain-containing protein n=2 Tax=Glycine max TaxID=3847 RepID=I1MNK3_SOYBN	443.728	-1.3326	0.224095	-5.9466	2.73776e-09	6.73006e-07
Glyma.18g210100.2	Glyma.18G210100	UniRef100_UPI000F7CB789 TOM1-like protein 6 n=1 Tax=Abrus precatorius TaxID=3816 RepID=UPI000F7CB789	631.734	-1.32987	0.303333	-4.38419	1.1642e-05	0.000947412
Glyma.08g081000.1	Glyma.08G081000	UniRef100_A0A0B2S3A5 Dihydroceramide fatty acyl 2-hydroxylase FAH1 n=2 Tax=Soja TaxID=1462606 RepID=A0A0B2S3A5_GLYSO	79.5835	-1.32868	0.398185	-3.33684	0.000847366	0.0322911
Glyma.12g091100.1	Glyma.12G091100	UniRef100_UPI000F7C93E3 uncharacterized protein LOC113859018 n=1 Tax=Abrus precatorius TaxID=3816 RepID=UPI000F7C93E3	295.61	-1.32502	0.433078	-3.05955	0.00221673	0.0670205
Glyma.12g164100.2	Glyma.12G164100	UniRef100_I1LT90 Auxin response factor n=1 Tax=Glycine max TaxID=3847 RepID=I1LT90_SOYBN	74.0404	-1.32446	0.455221	-2.90948	0.00362032	0.0950948
Glyma.07g087200.1	Glyma.07G087200	UniRef100_A0A0B2SFX8 Arabinogalactan peptide 22 n=2 Tax=Soja TaxID=1462606 RepID=A0A0B2SFX8_GLYSO	544.471	-1.31908	0.328694	-4.01308	5.99313e-05	0.00385805
Glyma.06g026100.10	Glyma.06G026100	UniRef100_A0A445K3R1 Protein BASIC PENTACYSTEINE6 isoform E n=3 Tax=Soja TaxID=1462606 RepID=A0A445K3R1_GLYSO	440.378	-1.31719	0.229894	-5.72956	1.00689e-08	2.01565e-06
Glyma.14g220200.1	Glyma.14G220200	UniRef100_A0A1S3UH02 ABC transporter B family member 13 n=1 Tax=Vigna radiata var. radiata TaxID=3916 RepID=A0A1S3UH02_VIGRR	164.111	-1.30988	0.269666	-4.85741	1.18932e-06	0.000122134
Glyma.10g169300.2	Glyma.10G169300	UniRef100_I1LBU6 F-box domain-containing protein n=2 Tax=Soja TaxID=1462606 RepID=I1LBU6_SOYBN	1748.96	-1.30866	0.386564	-3.38535	0.000710869	0.0280353
Glyma.13g065300.1	Glyma.13G065300	UniRef100_A0A1S3URE7 uncharacterized protein LOC106768166 n=1 Tax=Vigna radiata var. radiata TaxID=3916 RepID=A0A1S3URE7_VIGRR	789.075	-1.30772	0.430246	-3.03947	0.00236992	0.0704387
Glyma.18g097100.2	Glyma.18G097100	UniRef100_A0A1S3VXF6 myosin-11-like n=1 Tax=Vigna radiata var. radiata TaxID=3916 RepID=A0A1S3VXF6_VIGRR	66.0115	-1.30073	0.424577	-3.06358	0.00218706	0.0664208
Glyma.13g103900.1	Glyma.13G103900	UniRef100_I1LVJ1 GATA-type domain-containing protein n=1 Tax=Glycine max TaxID=3847 RepID=I1LVJ1_SOYBN	608.465	-1.29847	0.278016	-4.67049	3.00487e-06	0.000285698
Glyma.01g206600.1	Glyma.01G206600	UniRef100_A0A0R0LKW8 AP2/ERF domain-containing protein n=1 Tax=Glycine max TaxID=3847 RepID=A0A0R0LKW8_SOYBN	829.767	-1.29447	0.195935	-6.60662	3.93188e-11	1.7434e-08
Glyma.07g102500.1	Glyma.07G102500	UniRef100_A0A0B2SK22 Auxin efflux carrier component n=2 Tax=Soja TaxID=1462606 RepID=A0A0B2SK22_GLYSO	43.3273	-1.28385	0.288482	-4.45038	8.57197e-06	0.000713489
Glyma.18g041400.1	Glyma.18G041400	UniRef100_A0A445FP05 Aspartic proteinase PCS1 n=1 Tax=Glycine soja TaxID=3848 RepID=A0A445FP05_GLYSO	310.369	-1.28095	0.440078	-2.91074	0.00360576	0.0948291
Glyma.15g003200.1	Glyma.15G003200	UniRef100_I1MCA5 ACT domain-containing protein n=1 Tax=Glycine max TaxID=3847 RepID=I1MCA5_SOYBN	297.891	-1.28069	0.435857	-2.93834	0.00329977	0.0890524
Glyma.07g217900.1	Glyma.07G217900	UniRef100_K7L348 Auxin efflux carrier component n=2 Tax=Soja TaxID=1462606 RepID=K7L348_SOYBN	518.37	-1.27956	0.261694	-4.88952	1.01083e-06	0.00010517
Glyma.15g053000.22	Glyma.15G053000	UniRef100_A0A445GPK3 Protein LNK1 isoform A n=4 Tax=Soja TaxID=1462606 RepID=A0A445GPK3_GLYSO	350.304	-1.27672	0.421549	-3.02864	0.00245658	0.071989
Glyma.19g187000.1	Glyma.19G187000	UniRef100_I1NAE3 Glycosyltransferase n=2 Tax=Soja TaxID=1462606 RepID=I1NAE3_SOYBN	5269.55	-1.27357	0.127692	-9.97373	1.98621e-23	9.42338e-20
Glyma.17g013200.1	Glyma.17G013200	UniRef100_I1MR54 Hexosyltransferase n=2 Tax=Soja TaxID=1462606 RepID=I1MR54_SOYBN	50.4275	-1.269	0.360697	-3.51819	0.000434494	0.0193016
Glyma.18g039500.1	Glyma.18G039500	UniRef100_A0A4D6MF99 Calcium-binding protein CML n=1 Tax=Vigna unguiculata TaxID=3917 RepID=A0A4D6MF99_VIGUN	647.948	-1.26787	0.305021	-4.15667	3.22917e-05	0.00228323
Glyma.13g057400.1	Glyma.13G057400	UniRef100_I1LWR8 Biotin carboxyl carrier protein of acetyl-CoA carboxylase n=2 Tax=Soja TaxID=1462606 RepID=I1LWR8_SOYBN	58.1267	-1.2631	0.435612	-2.89959	0.0037365	0.0971901
Glyma.02g035200.1	Glyma.02G035200	UniRef100_A0A1S3VWG5 uncharacterized protein LOC106779021 n=2 Tax=Vigna TaxID=3913 RepID=A0A1S3VWG5_VIGRR	381.996	-1.26152	0.396642	-3.1805	0.00147019	0.0490864
Glyma.05g010500.1	Glyma.05G010500	UniRef100_UPI00101684FD uncharacterized protein LOC114178259 n=1 Tax=Vigna unguiculata TaxID=3917 RepID=UPI00101684FD	1272.59	-1.25575	0.404207	-3.10669	0.00189193	0.0594571
Glyma.15g077100.1	Glyma.15G077100	UniRef100_I1MEL9 AP2-EREBP transcription factor n=1 Tax=Glycine max TaxID=3847 RepID=I1MEL9_SOYBN	217.273	-1.247	0.33104	-3.76694	0.000165264	0.00890998
Glyma.15g176600.3	Glyma.15G176600	UniRef100_A0A445GUW8 DENN domain-containing protein 5B isoform C n=1 Tax=Glycine soja TaxID=3848 RepID=A0A445GUW8_GLYSO	249.629	-1.24226	0.271852	-4.56961	4.88631e-06	0.000434946
Glyma.14g088300.1	Glyma.14G088300	UniRef100_I1M8T1 C2H2-type zinc finger protein n=1 Tax=Glycine max TaxID=3847 RepID=I1M8T1_SOYBN	523.006	-1.23226	0.217825	-5.65714	1.53919e-08	2.88637e-06
Glyma.09g221800.1	Glyma.09G221800	UniRef100_A0A151TMK2 Auxin-induced protein 6B n=1 Tax=Cajanus cajan TaxID=3821 RepID=A0A151TMK2_CAJCA	82.8167	-1.22629	0.294307	-4.1667	3.09035e-05	0.00219818
Glyma.02g228200.1	Glyma.02G228200	UniRef100_I1JHE6 PPM-type phosphatase domain-containing protein n=3 Tax=Soja TaxID=1462606 RepID=I1JHE6_SOYBN	847.209	-1.22472	0.349412	-3.50508	0.00045647	0.019997
Glyma.05g231900.1	Glyma.05G231900	UniRef100_I1K5U0 Aldedh domain-containing protein n=2 Tax=Glycine max TaxID=3847 RepID=I1K5U0_SOYBN	55.6943	-1.22436	0.403752	-3.03246	0.00242571	0.0714589
Glyma.13g239232.1	Glyma.13G239100	UniRef100_UPI0007192D6B probable ubiquitin-conjugating enzyme E2 24 isoform X1 n=1 Tax=Glycine max TaxID=3847 RepID=UPI0007192D6B	107.652	-1.22392	0.211595	-5.78424	7.28421e-09	1.54588e-06
Glyma.13g316000.1	Glyma.13G316000	UniRef100_A0A445ID20 Rho GTPase-activating protein 1 n=3 Tax=Soja TaxID=1462606 RepID=A0A445ID20_GLYSO	31.516	-1.21969	0.421093	-2.89648	0.00377369	0.0978354
Glyma.08g018000.1	Glyma.08G018000	UniRef100_I1KPF3 Aminotran_1_2 domain-containing protein n=2 Tax=Soja TaxID=1462606 RepID=I1KPF3_SOYBN	1333.66	-1.21468	0.16563	-7.33371	2.23871e-13	1.93115e-10
Glyma.10g209800.1	Glyma.10G209800	UniRef100_K7LKL7 Phenylalanine ammonia-lyase n=3 Tax=Soja TaxID=1462606 RepID=K7LKL7_SOYBN	93.6626	-1.21459	0.412487	-2.94455	0.00323425	0.0876333
Glyma.06g236400.1	Glyma.06G236400	UniRef100_I1KDR5 AP2/ERF domain-containing protein n=1 Tax=Glycine max TaxID=3847 RepID=I1KDR5_SOYBN	114.445	-1.21433	0.263676	-4.6054	4.11677e-06	0.000374887
Glyma.04g239400.2	Glyma.04G239400	UniRef100_A0A445L4F4 Protein MKS1 n=2 Tax=Glycine soja TaxID=3848 RepID=A0A445L4F4_GLYSO	478.274	-1.20619	0.28672	-4.20686	2.58945e-05	0.0018959
Glyma.09g173400.1	Glyma.09G173400	UniRef100_A0A0B2SA65 Nudix hydrolase 4 n=2 Tax=Soja TaxID=1462606 RepID=A0A0B2SA65_GLYSO	1791.16	-1.19545	0.122344	-9.77118	1.497e-22	6.45672e-19
Glyma.18g192400.2	Glyma.18G192400	UniRef100_UPI00098DBFBE uncharacterized protein LOC109814869 n=1 Tax=Cajanus cajan TaxID=3821 RepID=UPI00098DBFBE	152.804	-1.19468	0.392912	-3.04059	0.00236115	0.0703659
Glyma.02g274300.1	Glyma.02G274300	UniRef100_A0A445LUW5 Nitrate regulatory gene2 protein isoform A n=1 Tax=Glycine soja TaxID=3848 RepID=A0A445LUW5_GLYSO	118.845	-1.19119	0.285141	-4.17754	2.94683e-05	0.00210874
Glyma.08g053500.5	Glyma.08G053500	UniRef100_UPI00098DC501 probable calcium-binding protein CML26 n=1 Tax=Cajanus cajan TaxID=3821 RepID=UPI00098DC501	2796.9	-1.18698	0.251026	-4.72852	2.26162e-06	0.000223078
Glyma.02g142600.1	Glyma.02G142600	UniRef100_A0A0B2QFE7 Auxin-induced protein n=2 Tax=Soja TaxID=1462606 RepID=A0A0B2QFE7_GLYSO	601.74	-1.18502	0.383152	-3.09282	0.00198265	0.0616415
Glyma.04g208300.1	Glyma.04G208300	UniRef100_A0A445L3E0 NAC domain-containing protein 2 n=2 Tax=Soja TaxID=1462606 RepID=A0A445L3E0_GLYSO	2681.71	-1.1754	0.183143	-6.41791	1.38159e-10	5.20224e-08
Glyma.19g229100.1	Glyma.19G229100	UniRef100_A0A1S3TQE7 uncharacterized protein LOC106757733 isoform X1 n=1 Tax=Vigna radiata var. radiata TaxID=3916 RepID=A0A1S3TQE7_VIGRR	81.3299	-1.17509	0.378672	-3.10319	0.00191445	0.0599138
Glyma.05g097400.1	Glyma.05G097400	UniRef100_I1K273 Protein kinase domain-containing protein n=2 Tax=Soja TaxID=1462606 RepID=I1K273_SOYBN	39.92	-1.17233	0.377413	-3.10624	0.00189485	0.0594571
Glyma.09g042400.1	Glyma.09G042400	UniRef100_A0A0R4J3Y8 RING-type domain-containing protein n=1 Tax=Glycine max TaxID=3847 RepID=A0A0R4J3Y8_SOYBN	1618.71	-1.1717	0.251414	-4.66042	3.15561e-06	0.000297898
Glyma.15g128000.1	Glyma.15G128000	UniRef100_A0A445IVR1 Tyrosine/DOPA decarboxylase 2 n=1 Tax=Glycine soja TaxID=3848 RepID=A0A445IVR1_GLYSO	172.937	-1.17157	0.209238	-5.59922	2.15315e-08	3.79756e-06
Glyma.05g166400.1	Glyma.05G166400	UniRef100_A0A445KPT0 Homeobox-leucine zipper protein HOX32 n=1 Tax=Glycine soja TaxID=3848 RepID=A0A445KPT0_GLYSO	72.8988	-1.1697	0.362366	-3.22794	0.00124686	0.0434709
Glyma.06g036300.1	Glyma.06G036300	UniRef100_I1K7W5 SERPIN domain-containing protein n=1 Tax=Glycine max TaxID=3847 RepID=I1K7W5_SOYBN	798.677	-1.1685	0.176401	-6.62412	3.49333e-11	1.59363e-08
Glyma.13g338400.1	Glyma.13G338400	UniRef100_I1M4Y6 RING-type domain-containing protein n=1 Tax=Glycine max TaxID=3847 RepID=I1M4Y6_SOYBN	582.74	-1.16707	0.208066	-5.60917	2.03303e-08	3.63981e-06
Glyma.07g223100.1	Glyma.07G223100	UniRef100_I1KMA4 RING-type domain-containing protein n=1 Tax=Glycine max TaxID=3847 RepID=I1KMA4_SOYBN	497.743	-1.16488	0.259815	-4.48351	7.34256e-06	0.000623185
Glyma.13g151200.1	Glyma.13G151200	UniRef100_I1LZF5 HSF_DOMAIN domain-containing protein n=2 Tax=Soja TaxID=1462606 RepID=I1LZF5_SOYBN	330.204	-1.16041	0.298765	-3.88402	0.000102744	0.00604039
Glyma.06g075900.2	Glyma.06G075900	UniRef100_UPI0003DE9651 protein KAKU4 isoform X3 n=1 Tax=Glycine max TaxID=3847 RepID=UPI0003DE9651	266.082	-1.16023	0.21514	-5.39291	6.93248e-08	1.02144e-05
Glyma.12g183800.1	Glyma.12G183800	UniRef100_A0A445HS49 Zinc finger A20 and AN1 domain-containing stress-associated protein 3 n=2 Tax=Soja TaxID=1462606 RepID=A0A445HS49_GLYSO	1738.21	-1.15855	0.293549	-3.9467	7.92361e-05	0.00490257
Glyma.02g054200.1	Glyma.02G054200	UniRef100_B5A7G5 Salicylic acid methyl transferase-like protein n=1 Tax=Glycine max TaxID=3847 RepID=B5A7G5_SOYBN	89.0882	-1.15595	0.382498	-3.02211	0.00251015	0.0732422
Glyma.14g220400.2	Glyma.14G220400	UniRef100_A0A1S3UGH4 protein sip5 n=1 Tax=Vigna radiata var. radiata TaxID=3916 RepID=A0A1S3UGH4_VIGRR	1023.11	-1.15445	0.349792	-3.30039	0.000965514	0.0358154
Glyma.18g293600.1	Glyma.18G293600	UniRef100_A0A1S3TW96 uncharacterized protein LOC106759407 n=1 Tax=Vigna radiata var. radiata TaxID=3916 RepID=A0A1S3TW96_VIGRR	101.062	-1.15306	0.354074	-3.25655	0.00112774	0.0403314
Glyma.01g165900.1	Glyma.01G165900	UniRef100_A0A4D6LRJ7 Importin subunit alpha-2 n=1 Tax=Vigna unguiculata TaxID=3917 RepID=A0A4D6LRJ7_VIGUN	387.866	-1.14862	0.317248	-3.62057	0.000293957	0.0142166
Glyma.07g055800.1	Glyma.07G055800	UniRef100_A0A445JST5 Cytochrome b561 and DOMON domain-containing protein isoform A n=1 Tax=Glycine soja TaxID=3848 RepID=A0A445JST5_GLYSO	44.2971	-1.145	0.347366	-3.29623	0.000979933	0.0362369
Glyma.07g038300.1	Glyma.07G038300	UniRef100_UPI000F7C2193 formin-like protein 14 n=1 Tax=Abrus precatorius TaxID=3816 RepID=UPI000F7C2193	85.9222	-1.14058	0.256492	-4.44684	8.71413e-06	0.000722786
Glyma.09g045700.1	Glyma.09G045700	UniRef100_B8XJZ3 Cold-regulated protein n=1 Tax=Glycine max TaxID=3847 RepID=B8XJZ3_SOYBN	1358.5	-1.13862	0.276574	-4.11688	3.84042e-05	0.00263683
Glyma.17g048900.1	Glyma.17G048900	UniRef100_C6ZRQ0 Kinase-like protein n=2 Tax=Soja TaxID=1462606 RepID=C6ZRQ0_SOYBN	999.554	-1.1341	0.259505	-4.37024	1.24112e-05	0.000996336
Glyma.20g123800.3	Glyma.20G123800	UniRef100_UPI000F7C7C7A CAX-interacting protein 4 n=1 Tax=Abrus precatorius TaxID=3816 RepID=UPI000F7C7C7A	949.199	-1.13335	0.105484	-10.7443	6.30114e-27	4.27073e-23
Glyma.10g169600.1	Glyma.10G169600	UniRef100_A0A0R0I1Y1 F-box domain-containing protein n=1 Tax=Glycine max TaxID=3847 RepID=A0A0R0I1Y1_SOYBN	1431.8	-1.1332	0.364644	-3.10768	0.00188565	0.0594438
Glyma.13g140500.1	Glyma.13G140500	UniRef100_A0A445HFS9 Auxin response factor n=2 Tax=Soja TaxID=1462606 RepID=A0A445HFS9_GLYSO	170.222	-1.13107	0.362283	-3.12206	0.0017959	0.0571844
Glyma.03g120700.1	Glyma.03G120700	UniRef100_I1JMZ2 VQ domain-containing protein n=2 Tax=Soja TaxID=1462606 RepID=I1JMZ2_SOYBN	892.326	-1.1301	0.256977	-4.39765	1.09428e-05	0.000892048
Glyma.10g249700.2	Glyma.10G249700	UniRef100_A0A445ISG8 Long chain acyl-CoA synthetase 6, peroxisomal isoform B n=1 Tax=Glycine soja TaxID=3848 RepID=A0A445ISG8_GLYSO	351.408	-1.1286	0.356595	-3.16494	0.00155117	0.0512606
Glyma.04g252600.1	Glyma.04G252600	UniRef100_A0A1S3TYC9 uncharacterized protein LOC106759902 n=1 Tax=Vigna radiata var. radiata TaxID=3916 RepID=A0A1S3TYC9_VIGRR	69.8606	-1.12838	0.289833	-3.8932	9.89297e-05	0.0058597
Glyma.11g229100.2	Glyma.11G229100	UniRef100_A0A445HH84 MENTAL domain-containing protein n=2 Tax=Soja TaxID=1462606 RepID=A0A445HH84_GLYSO	35.4826	-1.12412	0.386383	-2.90934	0.00362188	0.0950948
Glyma.08g273400.2	Glyma.08G273400	UniRef100_A0A445JKS5 E3 ubiquitin-protein ligase WAVH1 n=1 Tax=Glycine soja TaxID=3848 RepID=A0A445JKS5_GLYSO	571.44	-1.12403	0.224625	-5.00404	5.61421e-07	6.20887e-05
Glyma.01g205900.1	Glyma.01G205900	UniRef100_I1J9S3 Lipase_3 domain-containing protein n=2 Tax=Soja TaxID=1462606 RepID=I1J9S3_SOYBN	2630.71	-1.12064	0.121848	-9.197	3.68079e-20	1.09145e-16
Glyma.17g126100.1	Glyma.17G126100	UniRef100_A0A0B2PMX2 Abhydrolase domain-containing protein FAM108C1-like protein n=2 Tax=Soja TaxID=1462606 RepID=A0A0B2PMX2_GLYSO	108.321	-1.11341	0.299502	-3.71754	0.000201171	0.0105114
Glyma.15g060200.2	Glyma.15G060200	UniRef100_A0A445GPZ6 Transcription factor GTE3, chloroplastic isoform B n=2 Tax=Soja TaxID=1462606 RepID=A0A445GPZ6_GLYSO	2335.07	-1.11	0.104043	-10.6686	1.42714e-26	8.46364e-23
Glyma.18g025700.1	Glyma.18G025700	UniRef100_I1MZ10 RING-type domain-containing protein n=2 Tax=Soja TaxID=1462606 RepID=I1MZ10_SOYBN	366.838	-1.10668	0.244791	-4.5209	6.15776e-06	0.000533118
Glyma.08g074100.1	Glyma.08G074100	UniRef100_I1KR47 AAI domain-containing protein n=2 Tax=Soja TaxID=1462606 RepID=I1KR47_SOYBN	66.1972	-1.10531	0.364694	-3.0308	0.00243909	0.0716533
Glyma.14g201100.1	Glyma.14G201100	UniRef100_A0A0B2PMB0 8-hydroxyquercetin 8-O-methyltransferase n=1 Tax=Glycine soja TaxID=3848 RepID=A0A0B2PMB0_GLYSO	96.4486	-1.10526	0.313632	-3.52406	0.000424995	0.0190221
Glyma.10g257900.1	Glyma.10G257900	UniRef100_A0A445ISU6 Zinc finger protein AZF1 n=1 Tax=Glycine soja TaxID=3848 RepID=A0A445ISU6_GLYSO	1608.38	-1.10307	0.377245	-2.924	0.00345559	0.0923646
Glyma.02g061400.6	Glyma.02G061400	UniRef100_A0A445LKI9 BTB/POZ domain-containing protein isoform A n=1 Tax=Glycine soja TaxID=3848 RepID=A0A445LKI9_GLYSO	214.023	-1.09984	0.266588	-4.1256	3.69771e-05	0.00256482
Glyma.11g045700.1	Glyma.11G045700	UniRef100_C6ZRZ3 LRR-like protein n=2 Tax=Soja TaxID=1462606 RepID=C6ZRZ3_SOYBN	138.268	-1.09953	0.367282	-2.99369	0.00275623	0.0788225
Glyma.13g116400.1	Glyma.13G116400	UniRef100_I1LYC9 Na_H_Exchanger domain-containing protein n=3 Tax=Soja TaxID=1462606 RepID=I1LYC9_SOYBN	84.0974	-1.09702	0.369601	-2.96811	0.00299633	0.0832793
Glyma.03g187000.1	Glyma.03G187000	UniRef100_I1JPS9 Glycosyltransferase n=2 Tax=Soja TaxID=1462606 RepID=I1JPS9_SOYBN	2418.65	-1.09588	0.188998	-5.79837	6.69607e-09	1.43103e-06
Glyma.11g243000.1	Glyma.11G243000	UniRef100_UPI000F7C0FFE uncharacterized protein LOC113849717 n=1 Tax=Abrus precatorius TaxID=3816 RepID=UPI000F7C0FFE	502.125	-1.09526	0.337891	-3.24146	0.0011892	0.0420733
Glyma.19g010100.1	Glyma.19G010100	UniRef100_C6T8D2 Homeobox domain-containing protein n=2 Tax=Glycine max TaxID=3847 RepID=C6T8D2_SOYBN	421.025	-1.09312	0.316059	-3.45858	0.000543032	0.0227795
Glyma.18g123500.1	Glyma.18G123500	UniRef100_A0A0B2RM11 Homeobox-leucine zipper protein ATHB-13 n=2 Tax=Soja TaxID=1462606 RepID=A0A0B2RM11_GLYSO	267.151	-1.09177	0.277245	-3.93791	8.21951e-05	0.00505793
Glyma.15g081500.1	Glyma.15G081500	UniRef100_UPI00103B21EB protein CHUP1, chloroplastic-like isoform X2 n=1 Tax=Glycine soja TaxID=3848 RepID=UPI00103B21EB	51.7977	-1.09056	0.326726	-3.33785	0.000844302	0.0322002
Glyma.19g201600.1	Glyma.19G201600	UniRef100_A0A445FJ25 Fasciclin-like arabinogalactan protein 16 isoform B n=1 Tax=Glycine soja TaxID=3848 RepID=A0A445FJ25_GLYSO	596.224	-1.08732	0.233317	-4.66025	3.1583e-06	0.000297898
Glyma.03g081700.1	Glyma.03G081700	UniRef100_A0A0B2RTL7 Transcription factor HY5-like n=2 Tax=Soja TaxID=1462606 RepID=A0A0B2RTL7_GLYSO	177.453	-1.08527	0.368476	-2.94529	0.00322655	0.0876054
Glyma.19g021300.1	Glyma.19G021300	UniRef100_I1N640 Glutaredoxin domain-containing protein n=2 Tax=Soja TaxID=1462606 RepID=I1N640_SOYBN	153.206	-1.08269	0.357023	-3.03255	0.002425	0.0714589
Glyma.06g136800.1	Glyma.06G136800	UniRef100_UPI000F7C988E uncharacterized protein LOC113847914 n=1 Tax=Abrus precatorius TaxID=3816 RepID=UPI000F7C988E	550.621	-1.07868	0.128457	-8.39721	4.57231e-17	6.9977e-14
Glyma.13g297400.1	Glyma.13G297400	UniRef100_A0A445IBU3 Non-specific lipid-transfer protein 13 n=2 Tax=Soja TaxID=1462606 RepID=A0A445IBU3_GLYSO	399.167	-1.07436	0.31414	-3.41999	0.000626227	0.0253938
Glyma.19g138200.1	Glyma.19G138200	UniRef100_A0A3Q0EUE8 uncharacterized protein LOC106757274 n=1 Tax=Vigna radiata var. radiata TaxID=3916 RepID=A0A3Q0EUE8_VIGRR	204.783	-1.07328	0.289643	-3.70551	0.000210964	0.0109149
Glyma.13g274100.1	Glyma.13G274100	UniRef100_A0A0R0H3Q1 AP2/ERF domain-containing protein n=1 Tax=Glycine max TaxID=3847 RepID=A0A0R0H3Q1_SOYBN	288.265	-1.07214	0.2753	-3.89444	9.8424e-05	0.00584434
Glyma.07g104200.1	Glyma.07G104200	UniRef100_A0A0B2SLM1 Nudix hydrolase 4 n=2 Tax=Soja TaxID=1462606 RepID=A0A0B2SLM1_GLYSO	1446	-1.07123	0.215054	-4.98118	6.31971e-07	6.90858e-05
Glyma.03g183300.1	Glyma.03G183300	UniRef100_I1JPP7 HMA domain-containing protein n=3 Tax=Soja TaxID=1462606 RepID=I1JPP7_SOYBN	70.1888	-1.06999	0.366844	-2.91675	0.00353695	0.0936711
Glyma.03g190200.1	Glyma.03G190200	UniRef100_A0A445LDX5 Glucomannan 4-beta-mannosyltransferase 9 isoform A n=2 Tax=Soja TaxID=1462606 RepID=A0A445LDX5_GLYSO	225.367	-1.06994	0.29756	-3.59572	0.000323494	0.0153478
Glyma.07g246800.1	Glyma.07G246800	UniRef100_A0A445K143 Kinesin-like protein n=4 Tax=Magnoliopsida TaxID=3398 RepID=A0A445K143_GLYSO	829.816	-1.06979	0.353175	-3.02907	0.00245305	0.0719742
Glyma.11g140500.1	Glyma.11G140500	UniRef100_A0A1S2YJT8 heat shock cognate 70 kDa protein 2 n=1 Tax=Cicer arietinum TaxID=3827 RepID=A0A1S2YJT8_CICAR	3478.88	-1.06551	0.320578	-3.32372	0.000888248	0.0335967
Glyma.14g171500.1	Glyma.14G171500	UniRef100_I1MAS1 AP2/ERF domain-containing protein n=1 Tax=Glycine max TaxID=3847 RepID=I1MAS1_SOYBN	947.494	-1.06457	0.247642	-4.29882	1.71714e-05	0.00132468
Glyma.03g204300.3	Glyma.03G204300	UniRef100_A0A445LEP9 Fasciclin-like arabinogalactan protein 16 isoform A n=2 Tax=Glycine soja TaxID=3848 RepID=A0A445LEP9_GLYSO	334.857	-1.06209	0.252789	-4.20151	2.65145e-05	0.00193234
Glyma.13g319000.1	Glyma.13G319000	UniRef100_I1MS62 Arogenate dehydratase n=2 Tax=Soja TaxID=1462606 RepID=I1MS62_SOYBN	896.84	-1.0602	0.286547	-3.69991	0.000215674	0.0110861
Glyma.12g015800.2	Glyma.12G015800	UniRef100_UPI0003DED2B0 golgin subfamily A member 6-like protein 22 isoform X1 n=1 Tax=Glycine max TaxID=3847 RepID=UPI0003DED2B0	48.785	-1.059	0.27537	-3.84575	0.000120184	0.00686731
Glyma.17g047500.1	Glyma.17G047500	UniRef100_C6TCK1 FLZ-type domain-containing protein n=1 Tax=Glycine max TaxID=3847 RepID=C6TCK1_SOYBN	1418.25	-1.05434	0.310162	-3.39933	0.000675504	0.0268974
Glyma.07g263700.1	Glyma.07G263700	UniRef100_UPI001016BA56 uncharacterized ENTR1 family protein-like n=1 Tax=Vigna unguiculata TaxID=3917 RepID=UPI001016BA56	81.3687	-1.05428	0.33624	-3.13552	0.00171551	0.0553678
Glyma.07g223400.1	Glyma.07G223400	UniRef100_A0A445K086 O-fucosyltransferase 23 isoform A n=2 Tax=Glycine soja TaxID=3848 RepID=A0A445K086_GLYSO	135.756	-1.05376	0.317706	-3.31679	0.000910567	0.0342865
Glyma.19g067900.1	Glyma.19G067900	UniRef100_A0A0B2QD52 ABSCISIC ACID-INSENSITIVE 5-like protein 2 n=3 Tax=Soja TaxID=1462606 RepID=A0A0B2QD52_GLYSO	75.6329	-1.05222	0.26879	-3.91465	9.05362e-05	0.00547184
Glyma.13g140600.1	Glyma.13G140600	UniRef100_K7LZP0 Auxin response factor n=1 Tax=Glycine max TaxID=3847 RepID=K7LZP0_SOYBN	331.188	-1.04942	0.175896	-5.96618	2.42871e-09	6.06461e-07
Glyma.19g233700.1	Glyma.19G233700	UniRef100_A0A445LG73 Protein RALF-like 33 n=1 Tax=Glycine soja TaxID=3848 RepID=A0A445LG73_GLYSO	72.8039	-1.04929	0.299108	-3.50807	0.000451363	0.0198099
Glyma.18g081100.1	Glyma.18G081100	UniRef100_I1N0D2 GRAS domain-containing protein n=1 Tax=Glycine max TaxID=3847 RepID=I1N0D2_SOYBN	2689.04	-1.04771	0.241388	-4.34035	1.42258e-05	0.00112301
Glyma.09g134600.1	Glyma.09G134600	UniRef100_A0A371G2K6 BAHD acyltransferase DCR (Fragment) n=1 Tax=Mucuna pruriens TaxID=157652 RepID=A0A371G2K6_MUCPR	886.918	-1.0429	0.343502	-3.03608	0.00239675	0.0709781
Glyma.07g248600.1	Glyma.07G248600	UniRef100_I1KN05 C2 domain-containing protein n=1 Tax=Glycine max TaxID=3847 RepID=I1KN05_SOYBN	3712.34	-1.04278	0.271123	-3.84616	0.000119985	0.00686731
Glyma.13g236500.1	Glyma.13G236500	UniRef100_A0A0R4J4U8 AP2/ERF domain-containing protein n=2 Tax=Soja TaxID=1462606 RepID=A0A0R4J4U8_SOYBN	1508.67	-1.04111	0.182747	-5.697	1.21934e-08	2.35164e-06
Glyma.08g034400.1	Glyma.08G034400	UniRef100_A0A1S3UN49 uncharacterized protein LOC106767165 n=1 Tax=Vigna radiata var. radiata TaxID=3916 RepID=A0A1S3UN49_VIGRR	124.141	-1.03828	0.291202	-3.56551	0.000363154	0.0168092
Glyma.16g013900.4	Glyma.16G013900	UniRef100_I1MK72 Aminotran_1_2 domain-containing protein n=2 Tax=Soja TaxID=1462606 RepID=I1MK72_SOYBN	146.195	-1.03826	0.353306	-2.93868	0.00329609	0.0890515
Glyma.17g173000.1	Glyma.17G173000	UniRef100_A0A0B2QCR4 Mitogen-activated protein kinase kinase kinase 17 n=2 Tax=Soja TaxID=1462606 RepID=A0A0B2QCR4_GLYSO	524.256	-1.03631	0.358874	-2.88766	0.00388116	0.0995878
Glyma.06g099700.1	Glyma.06G099700	UniRef100_I1K9U2 ENTH domain-containing protein n=2 Tax=Soja TaxID=1462606 RepID=I1K9U2_SOYBN	202.776	-1.03617	0.277139	-3.73883	0.000184878	0.00978944
Glyma.04g052000.5	Glyma.04G052000	UniRef100_A0A445KVW4 Heat shock factor protein HSF30 isoform A n=2 Tax=Soja TaxID=1462606 RepID=A0A445KVW4_GLYSO	44.7356	-1.02806	0.309003	-3.32702	0.000877808	0.0332907
Glyma.04g094100.1	Glyma.04G094100	UniRef100_A0A445KYC3 O-fucosyltransferase 31 n=1 Tax=Glycine soja TaxID=3848 RepID=A0A445KYC3_GLYSO	66.1351	-1.02759	0.286377	-3.58823	0.000332924	0.015679
Glyma.09g187200.1	Glyma.09G187200	UniRef100_A0A0R0IA82 Peptidase A1 domain-containing protein n=2 Tax=Soja TaxID=1462606 RepID=A0A0R0IA82_SOYBN	800.812	-1.02736	0.299666	-3.42834	0.000607276	0.0247735
Glyma.16g083500.1	Glyma.16G083500	UniRef100_A0A0B2PA43 dCTP pyrophosphatase 1 n=2 Tax=Soja TaxID=1462606 RepID=A0A0B2PA43_GLYSO	73.4896	-1.02717	0.272762	-3.76584	0.000165993	0.00893914
Glyma.07g191400.1	Glyma.07G191400	UniRef100_A0A445I9Y9 RT_RNaseH_2 domain-containing protein n=1 Tax=Glycine soja TaxID=3848 RepID=A0A445I9Y9_GLYSO	339.679	-1.02511	0.259448	-3.95113	7.77838e-05	0.00484301
Glyma.05g247300.1	Glyma.05G247300	UniRef100_I1K5A7 Protein kinase domain-containing protein n=2 Tax=Soja TaxID=1462606 RepID=I1K5A7_SOYBN	192.838	-1.02421	0.30004	-3.41358	0.00064116	0.0258447
Glyma.11g217200.1	Glyma.11G217200	UniRef100_UPI000F7CB4E9 probable calcium-binding protein CML18 n=1 Tax=Abrus precatorius TaxID=3816 RepID=UPI000F7CB4E9	1900.45	-1.02167	0.127093	-8.0388	9.07223e-16	1.13269e-12
Glyma.12g221200.1	Glyma.12G221200	UniRef100_A0A1S3UDP7 uncharacterized protein LOC106764386 n=1 Tax=Vigna radiata var. radiata TaxID=3916 RepID=A0A1S3UDP7_VIGRR	221.387	-1.01981	0.207177	-4.92242	8.5481e-07	9.09318e-05
Glyma.18g113100.1	Glyma.18G113100	UniRef100_A0A445FRS6 Spermidine hydroxycinnamoyl transferase isoform A n=2 Tax=Glycine soja TaxID=3848 RepID=A0A445FRS6_GLYSO	1044.14	-1.01878	0.227589	-4.47642	7.59043e-06	0.000640783
Glyma.12g075600.1	Glyma.12G075600	UniRef100_A0A4D6LHT1 Senescence regulator S40 n=1 Tax=Vigna unguiculata TaxID=3917 RepID=A0A4D6LHT1_VIGUN	473.214	-1.01807	0.286544	-3.55293	0.000380968	0.0175142
Glyma.06g032100.1	Glyma.06G032100	UniRef100_A0A4D6NT50 S-adenosyl-L-methionine-dependent methyltransferase n=1 Tax=Vigna unguiculata TaxID=3917 RepID=A0A4D6NT50_VIGUN	326.913	-1.01806	0.323523	-3.1468	0.00165065	0.0537868
Glyma.09g096300.1	Glyma.09G096300	UniRef100_I1L2B7 RING-type domain-containing protein n=2 Tax=Soja TaxID=1462606 RepID=I1L2B7_SOYBN	143.542	-1.01687	0.31513	-3.22683	0.00125171	0.0436023
Glyma.02g009100.1	Glyma.02G009100	UniRef100_I1JBC4 PPM-type phosphatase domain-containing protein n=3 Tax=Soja TaxID=1462606 RepID=I1JBC4_SOYBN	726.765	-1.0122	0.283053	-3.57602	0.000348866	0.0162909
Glyma.20g133200.1	Glyma.20G133200	UniRef100_I1NG21 C2H2-Zn transcription factor n=1 Tax=Glycine max TaxID=3847 RepID=I1NG21_SOYBN	1337.13	-1.00872	0.308484	-3.26993	0.00107572	0.0388702
Glyma.02g308700.1	Glyma.02G308700	UniRef100_F8T951 Fasciclin-like arabinogalactan 2 n=1 Tax=Pisum sativum TaxID=3888 RepID=F8T951_PEA	383.994	-1.00667	0.292102	-3.44628	0.000568353	0.023612
Glyma.11g075600.1	Glyma.11G075600	UniRef100_UPI0003DEA7D2 uncharacterized protein LOC100306649 isoform X1 n=1 Tax=Glycine max TaxID=3847 RepID=UPI0003DEA7D2	1177.62	-1.00502	0.172441	-5.82821	5.60258e-09	1.24793e-06
Glyma.20g070000.1	Glyma.20G070000	UniRef100_A0A0R0EIE0 AP2/ERF domain-containing protein n=1 Tax=Glycine max TaxID=3847 RepID=A0A0R0EIE0_SOYBN	3733.54	-1.00491	0.119571	-8.4043	4.30422e-17	6.9977e-14
Glyma.19g186300.1	Glyma.19G186300	UniRef100_A0A151TVD3 GTP-binding protein yptV3 n=1 Tax=Cajanus cajan TaxID=3821 RepID=A0A151TVD3_CAJCA	49.2918	-1.00457	0.306041	-3.28246	0.00102904	0.037508
Glyma.13g069300.1	Glyma.13G069300	UniRef100_K7LXC7 RING-type E3 ubiquitin transferase n=2 Tax=Soja TaxID=1462606 RepID=K7LXC7_SOYBN	364.896	-1.00236	0.317344	-3.15861	0.00158525	0.0521878
Glyma.12g016900.1	Glyma.12G016900	UniRef100_A0A445HJM1 WEB family protein, chloroplastic n=1 Tax=Glycine soja TaxID=3848 RepID=A0A445HJM1_GLYSO	212.955	-1.00214	0.312439	-3.20748	0.00133903	0.0455405
Glyma.18g130700.8	Glyma.18G130700	UniRef100_UPI0003DEC7D8 protein WVD2-like 7 isoform X1 n=1 Tax=Glycine max TaxID=3847 RepID=UPI0003DEC7D8	149.934	-1.00029	0.274887	-3.63891	0.0002738	0.0133781
Glyma.20g210100.1	Glyma.20G210100	UniRef100_A0A0R0ENW6 Peptidase A1 domain-containing protein n=2 Tax=Soja TaxID=1462606 RepID=A0A0R0ENW6_SOYBN	422.097	1.00457	0.236832	4.2417	2.21834e-05	0.00166794
Glyma.07g202300.1	Glyma.07G202300	UniRef100_B5L5D9 2-hydroxyisoflavanone synthase n=3 Tax=Soja TaxID=1462606 RepID=B5L5D9_GLYSO	6031.43	1.00855	0.327268	3.08174	0.00205794	0.0631545
Glyma.11g022800.1	Glyma.11G022800	UniRef100_UPI001015EDFC uncharacterized protein LOC114173676 isoform X1 n=1 Tax=Vigna unguiculata TaxID=3917 RepID=UPI001015EDFC	521.623	1.01551	0.288186	3.52379	0.000425422	0.0190233
Glyma.15g059700.1	Glyma.15G059700	UniRef100_A0A445GPY0 Oligopeptide transporter 4 isoform C n=1 Tax=Glycine soja TaxID=3848 RepID=A0A445GPY0_GLYSO	730.91	1.01851	0.295449	3.44734	0.000566143	0.0235408
Glyma.03g217200.1	Glyma.03G217200	UniRef100_A0A0B2QKG7 L10-interacting MYB domain-containing protein n=1 Tax=Glycine soja TaxID=3848 RepID=A0A0B2QKG7_GLYSO	154.739	1.02075	0.253612	4.02485	5.70112e-05	0.00369821
Glyma.07g051000.2	Glyma.07G051000	UniRef100_A0A445JSK3 Non-specific serine/threonine protein kinase n=2 Tax=Soja TaxID=1462606 RepID=A0A445JSK3_GLYSO	271.699	1.0224	0.336121	3.04175	0.00235206	0.0701831
Glyma.20g068300.1	Glyma.20G068300	UniRef100_A0A445F1P6 Metal-nicotianamine transporter YSL1 isoform A n=2 Tax=Soja TaxID=1462606 RepID=A0A445F1P6_GLYSO	2314.48	1.02336	0.270119	3.78854	0.000151534	0.00827317
Glyma.15g038400.1	Glyma.15G038400	UniRef100_A0A445GNM4 Protein TRM32 isoform A n=3 Tax=Glycine soja TaxID=3848 RepID=A0A445GNM4_GLYSO	775.775	1.02615	0.32673	3.14065	0.00168572	0.0546294
Glyma.09g031900.1	Glyma.09G031900	UniRef100_I1L0M7 CCHC-type domain-containing protein n=2 Tax=Glycine max TaxID=3847 RepID=I1L0M7_SOYBN	671.01	1.02906	0.272081	3.78217	0.000155468	0.00844905
Glyma.08g157800.1	Glyma.08G157800	UniRef100_A0A0B2QYW7 GTP 3',8-cyclase, mitochondrial isoform A n=3 Tax=Soja TaxID=1462606 RepID=A0A0B2QYW7_GLYSO	276.146	1.0324	0.354336	2.91361	0.00357272	0.094169
Glyma.10g252400.1	Glyma.10G252400	UniRef100_UPI000E21BEEB uncharacterized protein LOC100527205 isoform X2 n=1 Tax=Glycine max TaxID=3847 RepID=UPI000E21BEEB	579.296	1.03328	0.152631	6.76978	1.28979e-11	6.30852e-09
Glyma.18g035100.1	Glyma.18G035100	UniRef100_A0A4D6MAT6 Tropine dehydrogenase n=2 Tax=Vigna unguiculata TaxID=3917 RepID=A0A4D6MAT6_VIGUN	67.86	1.03423	0.353482	2.92583	0.0034354	0.0919802
Glyma.18g132000.1	Glyma.18G132000	UniRef100_UPI00103EFF16 IAA-amino acid hydrolase ILR1-like 4 n=1 Tax=Glycine soja TaxID=3848 RepID=UPI00103EFF16	434.87	1.04999	0.205371	5.11264	3.17692e-07	3.76814e-05
Glyma.03g228200.1	Glyma.03G228200	UniRef100_A0A0B2PY44 Aspartic proteinase n=2 Tax=Soja TaxID=1462606 RepID=A0A0B2PY44_GLYSO	1678.66	1.05144	0.255091	4.12182	3.75898e-05	0.00259273
Glyma.06g295500.1	Glyma.06G295500	NA	1221.16	1.0516	0.297894	3.5301	0.00041541	0.0187524
Glyma.06g052900.1	Glyma.06G052900	UniRef100_A0A0B2RCR3 Mitochondrial carrier protein CoAc1 isoform A n=3 Tax=Soja TaxID=1462606 RepID=A0A0B2RCR3_GLYSO	548.879	1.05947	0.186551	5.67924	1.35298e-08	2.58833e-06
Glyma.08g313300.3	Glyma.08G313300	UniRef100_A0A0R0J0Q9 POLAc domain-containing protein n=1 Tax=Glycine max TaxID=3847 RepID=A0A0R0J0Q9_SOYBN	199.309	1.0638	0.248487	4.28112	1.85959e-05	0.00141522
Glyma.13g225700.1	Glyma.13G225700	UniRef100_I1M1P7 HSF_DOMAIN domain-containing protein n=2 Tax=Soja TaxID=1462606 RepID=I1M1P7_SOYBN	1763.74	1.06517	0.137224	7.7623	8.34027e-15	9.42133e-12
Glyma.07g155500.1	Glyma.07G155500	UniRef100_A0A445JX68 Abscisic acid receptor PYL4 n=1 Tax=Glycine soja TaxID=3848 RepID=A0A445JX68_GLYSO	544.875	1.06581	0.309997	3.43813	0.000585737	0.024144
Glyma.10g025500.1	Glyma.10G025500	UniRef100_UPI0010398792 uncharacterized protein LOC114372056 isoform X2 n=1 Tax=Glycine soja TaxID=3848 RepID=UPI0010398792	95.1663	1.06656	0.24477	4.3574	1.31615e-05	0.00104947
Glyma.20g170300.1	Glyma.20G170300	UniRef100_Q42810 GmCK2p n=2 Tax=Soja TaxID=1462606 RepID=Q42810_SOYBN	846.458	1.06694	0.324266	3.29033	0.0010007	0.036747
Glyma.20g225600.1	Glyma.20G225600	UniRef100_I1NIR2 PRA1 family protein n=2 Tax=Soja TaxID=1462606 RepID=I1NIR2_SOYBN	47.3486	1.07856	0.307398	3.50866	0.000450366	0.0198028
Glyma.07g012100.1	Glyma.07G012100	UniRef100_K7KYZ6 Dof-type domain-containing protein n=2 Tax=Soja TaxID=1462606 RepID=K7KYZ6_SOYBN	43.9884	1.08046	0.360344	2.9984	0.00271401	0.0778497
Glyma.08g328400.1	Glyma.08G328400	UniRef100_A0A0B2SAX1 Purine permease 21 isoform A n=3 Tax=Soja TaxID=1462606 RepID=A0A0B2SAX1_GLYSO	1729.54	1.08198	0.169944	6.36668	1.93167e-10	6.83927e-08
Glyma.18g023200.3	Glyma.18G023200	UniRef100_I1MYY6 Cofac_haem_bdg domain-containing protein n=1 Tax=Glycine max TaxID=3847 RepID=I1MYY6_SOYBN	1849.22	1.08259	0.306727	3.5295	0.000416353	0.0187771
Glyma.17g128000.1	Glyma.17G128000	UniRef100_I1MUM7 Malate synthase n=1 Tax=Glycine max TaxID=3847 RepID=I1MUM7_SOYBN	3523.97	1.08392	0.304646	3.55798	0.000373714	0.0172141
Glyma.01g239600.1	Glyma.01G239600	UniRef100_Q5NUF3 2-hydroxyisoflavanone dehydratase n=2 Tax=Glycine max TaxID=3847 RepID=HIDH_SOYBN	2814.71	1.08409	0.363266	2.98429	0.00284237	0.0803657
Glyma.04g228300.8	Glyma.04G228300	UniRef100_A0A0B2QH41 Two-component response regulator-like APRR5 n=1 Tax=Glycine soja TaxID=3848 RepID=A0A0B2QH41_GLYSO	3661.69	1.08602	0.353646	3.07092	0.002134	0.0650259
Glyma.04g125600.1	Glyma.04G125600	UniRef100_A0A445KZF4 Protein NCA1 isoform A n=3 Tax=Soja TaxID=1462606 RepID=A0A445KZF4_GLYSO	456.031	1.0862	0.361339	3.00605	0.00264665	0.0764258
Glyma.15g041600.1	Glyma.15G041600	UniRef100_A0A445GP44 Monofunctional riboflavin biosynthesis protein RIBA 3, chloroplastic isoform A n=2 Tax=Soja TaxID=1462606 RepID=A0A445GP44_GLYSO	733.336	1.08976	0.269837	4.03859	5.37738e-05	0.00351896
Glyma.02g107300.1	Glyma.02G107300	UniRef100_I1JE45 ZF-HD dimerization-type domain-containing protein n=1 Tax=Glycine max TaxID=3847 RepID=I1JE45_SOYBN	158.618	1.09185	0.284083	3.84343	0.000121326	0.00689275
Glyma.07g015800.1	Glyma.07G015800	UniRef100_A0A445JQS5 ABC transporter G family member 36 isoform A n=5 Tax=Soja TaxID=1462606 RepID=A0A445JQS5_GLYSO	15087.5	1.09196	0.173221	6.30387	2.903e-10	9.49863e-08
Glyma.11g089100.1	Glyma.11G089100	UniRef100_I1LIE6 Protein kinase domain-containing protein n=2 Tax=Soja TaxID=1462606 RepID=I1LIE6_SOYBN	237.497	1.0947	0.330987	3.30738	0.000941744	0.0351259
Glyma.03g221500.4	Glyma.03G221500	UniRef100_K7KGE9 SANT domain-containing protein n=1 Tax=Glycine max TaxID=3847 RepID=K7KGE9_SOYBN	301.306	1.09803	0.267626	4.10286	4.08071e-05	0.00278569
Glyma.15g055200.1	Glyma.15G055200	UniRef100_I1MDY3 F-box domain-containing protein n=1 Tax=Glycine max TaxID=3847 RepID=I1MDY3_SOYBN	65.5927	1.10477	0.301301	3.66667	0.000245728	0.0123887
Glyma.06g298600.1	Glyma.06G298600	UniRef100_UPI00054A3865 uncharacterized protein LOC114417260 n=1 Tax=Glycine soja TaxID=3848 RepID=UPI00054A3865	243.837	1.10778	0.321298	3.44783	0.000565106	0.0235274
Glyma.11g010500.1	Glyma.11G010500	UniRef100_A0A445HVC2 4-coumarate--CoA ligase 2 isoform A n=4 Tax=Soja TaxID=1462606 RepID=A0A445HVC2_GLYSO	639.844	1.11028	0.317406	3.49797	0.000468813	0.0204246
Glyma.07g089400.1	Glyma.07G089400	UniRef100_I1KIU5 Abhydro_lipase domain-containing protein n=2 Tax=Soja TaxID=1462606 RepID=I1KIU5_SOYBN	1731.44	1.11169	0.292185	3.80474	0.000141952	0.00784023
Glyma.05g068000.1	Glyma.05G068000	UniRef100_A0A0B2PLF9 Beta-amylase n=2 Tax=Soja TaxID=1462606 RepID=A0A0B2PLF9_GLYSO	11449.9	1.11317	0.237736	4.68239	2.83549e-06	0.000271582
Glyma.U031613.1	Glyma.U031613	UniRef100_A0A0R0JN76 SUI1 domain-containing protein n=1 Tax=Glycine max TaxID=3847 RepID=A0A0R0JN76_SOYBN	648.554	1.12098	0.222562	5.03673	4.73552e-07	5.31427e-05
Glyma.04g155000.1	Glyma.04G155000	UniRef100_A0A371GMQ5 AUGMIN subunit 8 (Fragment) n=1 Tax=Mucuna pruriens TaxID=157652 RepID=A0A371GMQ5_MUCPR	122.188	1.13221	0.357468	3.16731	0.00153855	0.0509387
Glyma.10g187300.3	Glyma.10G187300	UniRef100_A0A0B2S457 Electron transfer flavoprotein subunit beta, mitochondrial n=2 Tax=Soja TaxID=1462606 RepID=A0A0B2S457_GLYSO	679.842	1.13287	0.361497	3.13383	0.00172538	0.0556486
Glyma.07g015000.4	Glyma.07G015000	UniRef100_A0A445JQQ5 Nuclear poly(A) polymerase 4 isoform A n=1 Tax=Glycine soja TaxID=3848 RepID=A0A445JQQ5_GLYSO	526.621	1.13328	0.287051	3.94802	7.87988e-05	0.00488697
Glyma.06g103200.3	Glyma.06G103200	UniRef100_A0A0B2P8F8 Cryptochrome-1 n=4 Tax=Soja TaxID=1462606 RepID=A0A0B2P8F8_GLYSO	2011.19	1.13423	0.357454	3.17308	0.00150832	0.0501829
Glyma.02g220500.10	Glyma.02G220500	UniRef100_A0A445LSL4 Membrane protein of ER body 1 isoform A n=1 Tax=Glycine soja TaxID=3848 RepID=A0A445LSL4_GLYSO	559.045	1.13783	0.365326	3.11456	0.00184217	0.0584056
Glyma.16g172300.1	Glyma.16G172300	UniRef100_UPI00023D6C52 receptor-like protein EIX2 n=1 Tax=Glycine max TaxID=3847 RepID=UPI00023D6C52	99.6612	1.14066	0.312442	3.65079	0.000261434	0.0129473
Glyma.06g121000.1	Glyma.06G121000	UniRef100_A0A1S3VVW2 uncharacterized protein LOC106778840 n=1 Tax=Vigna radiata var. radiata TaxID=3916 RepID=A0A1S3VVW2_VIGRR	517.527	1.14567	0.386147	2.96692	0.00300802	0.083404
Glyma.04g013800.1	Glyma.04G013800	UniRef100_K7KHK3 Tify domain-containing protein n=1 Tax=Glycine max TaxID=3847 RepID=K7KHK3_SOYBN	61.9666	1.14794	0.359771	3.19076	0.00141901	0.047612
Glyma.12g110000.1	Glyma.12G110000	NA	131.198	1.15274	0.295719	3.8981	9.69488e-05	0.00579299
Glyma.04g230000.1	Glyma.04G230000	NA	4619.13	1.15709	0.260824	4.4363	9.15182e-06	0.000757764
Glyma.12g236500.5	Glyma.12G236500	UniRef100_K7LWL6 NB-ARC domain-containing protein n=2 Tax=Glycine max TaxID=3847 RepID=K7LWL6_SOYBN	53.1104	1.16438	0.362494	3.21214	0.00131748	0.0451636
Glyma.18g045600.1	Glyma.18G045600	UniRef100_A0A0B2PMC1 Helicase SEN1 n=2 Tax=Glycine soja TaxID=3848 RepID=A0A0B2PMC1_GLYSO	49.6853	1.16803	0.377725	3.09228	0.00198626	0.061673
Glyma.18g046300.1	Glyma.18G046300	UniRef100_A0A0B2QAK0 Cysteine-rich receptor-like protein kinase 2 n=1 Tax=Glycine soja TaxID=3848 RepID=A0A0B2QAK0_GLYSO	3699.06	1.17425	0.402594	2.91672	0.0035373	0.0936711
Glyma.18g268200.1	Glyma.18G268200	UniRef100_A0A1X9JQM7 Isoflavone malonyltransferase IMaT1 n=1 Tax=Glycine max TaxID=3847 RepID=A0A1X9JQM7_SOYBN	974.073	1.17547	0.359992	3.26527	0.00109359	0.0393361
Glyma.11g017500.1	Glyma.11G017500	UniRef100_UPI000F7CEA86 uncharacterized protein LOC113856548 n=1 Tax=Abrus precatorius TaxID=3816 RepID=UPI000F7CEA86	844.156	1.18263	0.348518	3.39332	0.000690513	0.0273234
Glyma.03g219000.1	Glyma.03G219000	UniRef100_I1JQR3 RING-CH-type domain-containing protein n=1 Tax=Glycine max TaxID=3847 RepID=I1JQR3_SOYBN	473.998	1.18463	0.363837	3.25595	0.00113015	0.0403412
Glyma.13g256400.1	Glyma.13G256400	UniRef100_I1M2M7 DUF3506 domain-containing protein n=4 Tax=Soja TaxID=1462606 RepID=I1M2M7_SOYBN	467.209	1.18478	0.227987	5.19671	2.02841e-07	2.55947e-05
Glyma.19g007200.1	Glyma.19G007200	UniRef100_A0A445FAJ3 Cinnamoyl-CoA reductase-like SNL6 (Fragment) n=2 Tax=Glycine soja TaxID=3848 RepID=A0A445FAJ3_GLYSO	932.623	1.18673	0.181417	6.54144	6.0929e-11	2.65203e-08
Glyma.02g145300.4	Glyma.02G145300	UniRef100_UPI0002336CFA methylcrotonoyl-CoA carboxylase subunit alpha, mitochondrial n=1 Tax=Glycine max TaxID=3847 RepID=UPI0002336CFA	1379.08	1.18832	0.394836	3.00965	0.00261551	0.075711
Glyma.03g234300.1	Glyma.03G234300	UniRef100_C6T8Y6 AB hydrolase-1 domain-containing protein n=2 Tax=Soja TaxID=1462606 RepID=C6T8Y6_SOYBN	753.967	1.19502	0.36487	3.27519	0.00105589	0.0383288
Glyma.08g028200.3	Glyma.08G028200	UniRef100_A0A445J924 Ethanolamine-phosphate cytidylyltransferase isoform A n=2 Tax=Soja TaxID=1462606 RepID=A0A445J924_GLYSO	1079.01	1.19932	0.278163	4.31158	1.62091e-05	0.00126069
Glyma.14g087600.1	Glyma.14G087600	UniRef100_I1M8S4 ACB domain-containing protein n=3 Tax=Soja TaxID=1462606 RepID=I1M8S4_SOYBN	153.537	1.20032	0.402111	2.98506	0.00283524	0.0803074
Glyma.02g183500.7	Glyma.02G183500	UniRef100_UPI001038AACC rust resistance kinase Lr10-like isoform X3 n=1 Tax=Glycine soja TaxID=3848 RepID=UPI001038AACC	268.986	1.20047	0.414902	2.89339	0.00381103	0.098276
Glyma.07g074100.1	Glyma.07G074100	UniRef100_A0A0B2R559 (+)-neomenthol dehydrogenase n=1 Tax=Glycine soja TaxID=3848 RepID=A0A0B2R559_GLYSO	259.337	1.20351	0.167492	7.18548	6.6971e-13	4.88826e-10
Glyma.16g014200.2	Glyma.16G014200	UniRef100_A0A445GCX0 Exocyst complex component SEC10a isoform A n=1 Tax=Glycine soja TaxID=3848 RepID=A0A445GCX0_GLYSO	346.616	1.20357	0.317563	3.79002	0.000150636	0.0082336
Glyma.10g001200.5	Glyma.10G001200	UniRef100_A0A445IFU8 Transcription initiation factor TFIID subunit 13 isoform A n=2 Tax=Soja TaxID=1462606 RepID=A0A445IFU8_GLYSO	187.928	1.2043	0.387677	3.10644	0.00189353	0.0594571
Glyma.08g136200.1	Glyma.08G136200	UniRef100_C6TFT8 Annexin n=3 Tax=Soja TaxID=1462606 RepID=C6TFT8_SOYBN	1148.11	1.2055	0.385928	3.12364	0.00178626	0.056954
Glyma.06g170700.1	Glyma.06G170700	UniRef100_A0A4D6NLZ7 5'-AMP-activated protein kinase n=1 Tax=Vigna unguiculata TaxID=3917 RepID=A0A4D6NLZ7_VIGUN	2425.68	1.20757	0.21482	5.62129	1.89538e-08	3.43224e-06
Glyma.05g143000.1	Glyma.05G143000	UniRef100_A0A0B2SH43 CBL-interacting serine/threonine-protein kinase 3 n=1 Tax=Glycine soja TaxID=3848 RepID=A0A0B2SH43_GLYSO	151.247	1.21171	0.418039	2.89856	0.00374878	0.0974025
Glyma.14g026300.1	Glyma.14G026300	UniRef100_I1M6V6 Protein kinase domain-containing protein n=2 Tax=Glycine max TaxID=3847 RepID=I1M6V6_SOYBN	1784.56	1.22073	0.201836	6.04814	1.46527e-09	3.94168e-07
Glyma.16g036300.4	Glyma.16G036300	UniRef100_I1MKW7 AA_permease_C domain-containing protein n=2 Tax=Soja TaxID=1462606 RepID=I1MKW7_SOYBN	506.084	1.22977	0.196491	6.25865	3.88312e-10	1.22821e-07
Glyma.10g274300.1	Glyma.10G274300	UniRef100_I1LEW9 CONSTANS-like zinc finger protein n=1 Tax=Glycine max TaxID=3847 RepID=I1LEW9_SOYBN	138.352	1.23267	0.278569	4.425	9.64437e-06	0.000794388
Glyma.13g157300.2	Glyma.13G157300	UniRef100_A0A445I5G7 Homeobox protein knotted-1-like 3 isoform A n=1 Tax=Glycine soja TaxID=3848 RepID=A0A445I5G7_GLYSO	286.252	1.23439	0.407544	3.02885	0.00245484	0.0719823
Glyma.04g145700.1	Glyma.04G145700	UniRef100_A0A1S3TIH9 uncharacterized protein LOC106755862 n=1 Tax=Vigna radiata var. radiata TaxID=3916 RepID=A0A1S3TIH9_VIGRR	163.77	1.23452	0.323645	3.81444	0.000136493	0.00762752
Glyma.04g195300.1	Glyma.04G195300	UniRef100_A0A4D6NLZ7 5'-AMP-activated protein kinase n=1 Tax=Vigna unguiculata TaxID=3917 RepID=A0A4D6NLZ7_VIGUN	2169.97	1.23782	0.203992	6.06797	1.29538e-09	3.61519e-07
Glyma.02g136700.1	Glyma.02G136700	UniRef100_A0A0B2RK92 CCG-binding protein 1 n=2 Tax=Soja TaxID=1462606 RepID=A0A0B2RK92_GLYSO	2070.84	1.2447	0.302478	4.115	3.87184e-05	0.00265073
Glyma.19g006900.1	Glyma.19G006900	UniRef100_I1N5P4 3Beta_HSD domain-containing protein n=4 Tax=Soja TaxID=1462606 RepID=I1N5P4_SOYBN	2467.77	1.2474	0.129058	9.6654	4.22947e-22	1.67219e-18
Glyma.08g103300.4	Glyma.08G103300	UniRef100_I1KS06 Peptidase_M28 domain-containing protein n=3 Tax=Soja TaxID=1462606 RepID=I1KS06_SOYBN	450.869	1.24996	0.242565	5.15308	2.56247e-07	3.13335e-05
Glyma.08g173300.1	Glyma.08G173300	UniRef100_A0A445GY88 Ribosomal L1 domain-containing protein 1 n=1 Tax=Glycine soja TaxID=3848 RepID=A0A445GY88_GLYSO	525.873	1.25445	0.299807	4.1842	2.86169e-05	0.00206024
Glyma.10g093100.1	Glyma.10G093100	UniRef100_I1L9V1 BHLH domain-containing protein n=1 Tax=Glycine max TaxID=3847 RepID=I1L9V1_SOYBN	435.175	1.2592	0.218744	5.75648	8.58869e-09	1.76399e-06
Glyma.04g082900.1	Glyma.04G082900	UniRef100_A0A445KXF0 Casein kinase 1-like protein 4 isoform A n=2 Tax=Soja TaxID=1462606 RepID=A0A445KXF0_GLYSO	893.292	1.26714	0.391848	3.23375	0.00122175	0.0429577
Glyma.09g257800.5	Glyma.09G257800	UniRef100_I1L6I1 UBIQUITIN_CONJUGAT_2 domain-containing protein n=2 Tax=Soja TaxID=1462606 RepID=I1L6I1_SOYBN	56.78	1.26871	0.435298	2.91458	0.00356163	0.0940333
Glyma.17g068200.1	Glyma.17G068200	UniRef100_I1MSW3 RING-type domain-containing protein n=1 Tax=Glycine max TaxID=3847 RepID=I1MSW3_SOYBN	36.6096	1.27105	0.409104	3.10691	0.00189056	0.0594571
Glyma.17g149400.1	Glyma.17G149400	UniRef100_A0A371EFV1 Phosphatidylinositol 4-phosphate 5-kinase 5 (Fragment) n=1 Tax=Mucuna pruriens TaxID=157652 RepID=A0A371EFV1_MUCPR	573.42	1.27656	0.41888	3.04755	0.00230712	0.0691464
Glyma.15g173800.1	Glyma.15G173800	UniRef100_I1MHB9 RING-type domain-containing protein n=3 Tax=Soja TaxID=1462606 RepID=I1MHB9_SOYBN	113.309	1.27741	0.32675	3.90944	9.25087e-05	0.00557138
Glyma.06g123800.1	Glyma.06G123800	UniRef100_A0A2P5DSM8 NTF2-like domain containing protein n=1 Tax=Parasponia andersonii TaxID=3476 RepID=A0A2P5DSM8_PARAD	4019.33	1.27929	0.24888	5.14018	2.74475e-07	3.31654e-05
Glyma.05g234600.1	Glyma.05G234600	UniRef100_Q0PJK4 MYB transcription factor MYB84 n=2 Tax=Soja TaxID=1462606 RepID=Q0PJK4_SOYBN	587.787	1.28686	0.260688	4.93641	7.95744e-07	8.52219e-05
Glyma.03g234400.1	Glyma.03G234400	UniRef100_A0A445LG41 Epoxide hydrolase A isoform A n=2 Tax=Soja TaxID=1462606 RepID=A0A445LG41_GLYSO	933.886	1.28725	0.36641	3.51315	0.000442821	0.0195253
Glyma.07g096900.1	Glyma.07G096900	UniRef100_A0A0B2SCU2 Chlorophyllase-1 n=2 Tax=Soja TaxID=1462606 RepID=A0A0B2SCU2_GLYSO	1403.05	1.29056	0.274302	4.70488	2.54012e-06	0.000244946
Glyma.11g102900.10	Glyma.11G102900	UniRef100_K7LNZ4 Ubiquitin-like domain-containing protein n=1 Tax=Glycine max TaxID=3847 RepID=K7LNZ4_SOYBN	86.7459	1.2908	0.382327	3.37618	0.00073501	0.028724
Glyma.12g194000.1	Glyma.12G194000	UniRef100_A0A0R4J4K4 Protein DETOXIFICATION n=3 Tax=Soja TaxID=1462606 RepID=A0A0R4J4K4_SOYBN	4233.98	1.29559	0.267438	4.84445	1.26962e-06	0.000129819
Glyma.10g022400.1	Glyma.10G022400	UniRef100_A0A445IH06 Rho GTPase-activating protein 2 n=1 Tax=Glycine soja TaxID=3848 RepID=A0A445IH06_GLYSO	197.104	1.29952	0.386588	3.36151	0.00077517	0.0299732
Glyma.11g106300.1	Glyma.11G106300	UniRef100_A0A445HZZ0 Protein NUCLEAR FUSION DEFECTIVE 4 isoform A n=3 Tax=Soja TaxID=1462606 RepID=A0A445HZZ0_GLYSO	4082.71	1.31166	0.417601	3.14095	0.00168404	0.054612
Glyma.16g069500.1	Glyma.16G069500	UniRef100_A0A061EQC8 UPF0706 protein, putative isoform 1 n=2 Tax=Theobroma cacao TaxID=3641 RepID=A0A061EQC8_THECC	258.094	1.31749	0.366577	3.59403	0.000325605	0.0154012
Glyma.05g239400.1	Glyma.05G239400	UniRef100_B9MST1 Circadian clock-associated FKF1 n=1 Tax=Glycine max TaxID=3847 RepID=B9MST1_SOYBN	1490.13	1.31959	0.348086	3.79098	0.000150051	0.0082134
Glyma.05g233400.1	Glyma.05G233400	UniRef100_A0A445KSP5 Aluminum-activated malate transporter 9 n=1 Tax=Glycine soja TaxID=3848 RepID=A0A445KSP5_GLYSO	549.946	1.32857	0.106581	12.4654	1.15263e-35	1.0937e-31
Glyma.18g067500.1	Glyma.18G067500	UniRef100_A0A1S3VI28 uncharacterized protein LOC106775406 n=1 Tax=Vigna radiata var. radiata TaxID=3916 RepID=A0A1S3VI28_VIGRR	4561.15	1.33056	0.225173	5.90903	3.44127e-09	8.16339e-07
Glyma.13g076900.1	Glyma.13G076900	UniRef100_A0A0B2RL59 L-ascorbate oxidase n=1 Tax=Glycine soja TaxID=3848 RepID=A0A0B2RL59_GLYSO	1116.08	1.33661	0.462189	2.89192	0.00382895	0.0986215
Glyma.01g211800.1	Glyma.01G211800	UniRef100_I1M622 Isoflavone reductase n=2 Tax=Soja TaxID=1462606 RepID=I1M622_SOYBN	89.8887	1.33932	0.45638	2.93465	0.00333919	0.0899118
Glyma.08g284000.1	Glyma.08G284000	UniRef100_A0A0B2PS55 High affinity nitrate transporter 2.5 n=2 Tax=Soja TaxID=1462606 RepID=A0A0B2PS55_GLYSO	279.747	1.34616	0.398831	3.37527	0.000737439	0.0287486
Glyma.16g069700.1	Glyma.16G069700	UniRef100_A0A061EQC8 UPF0706 protein, putative isoform 1 n=2 Tax=Theobroma cacao TaxID=3641 RepID=A0A061EQC8_THECC	584.201	1.34998	0.284794	4.7402	2.13506e-06	0.000211032
Glyma.18g287900.1	Glyma.18G287900	UniRef100_A0A445FZ22 Heat shock cognate 70 kDa protein n=1 Tax=Glycine soja TaxID=3848 RepID=A0A445FZ22_GLYSO	1429.91	1.35617	0.382857	3.54224	0.00039674	0.0180642
Glyma.13g277500.1	Glyma.13G277500	UniRef100_UPI00098DCAE7 uncharacterized protein LOC109805728 n=1 Tax=Cajanus cajan TaxID=3821 RepID=UPI00098DCAE7	614.649	1.35886	0.445962	3.04703	0.00231114	0.0692233
Glyma.10g295200.1	Glyma.10G295200	UniRef100_I1LFI1 C2H2-type domain-containing protein n=1 Tax=Glycine max TaxID=3847 RepID=I1LFI1_SOYBN	464.624	1.36459	0.301236	4.52996	5.89954e-06	0.000512633
Glyma.09g212900.2	Glyma.09G212900	UniRef100_A0A445J447 Cyclin-dependent kinase F-4 isoform A n=1 Tax=Glycine soja TaxID=3848 RepID=A0A445J447_GLYSO	275.723	1.36487	0.469706	2.90579	0.00366326	0.0955995
Glyma.17g138500.1	Glyma.17G138500	UniRef100_A0A445G6H3 Acid beta-fructofuranosidase isoform A n=2 Tax=Glycine soja TaxID=3848 RepID=A0A445G6H3_GLYSO	4649.78	1.3709	0.455666	3.00857	0.00262481	0.0759337
Glyma.07g056800.1	Glyma.07G056800	UniRef100_I1KHW5 Lipase_3 domain-containing protein n=1 Tax=Glycine max TaxID=3847 RepID=I1KHW5_SOYBN	251.996	1.37257	0.335989	4.08517	4.40438e-05	0.00297242
Glyma.17g042300.1	Glyma.17G042300	UniRef100_I1MS01 WRKY domain-containing protein n=2 Tax=Soja TaxID=1462606 RepID=I1MS01_SOYBN	154.824	1.37381	0.361032	3.80522	0.000141678	0.00783945
Glyma.19g244800.1	Glyma.19G244800	UniRef100_I1NC96 BZIP domain-containing protein n=2 Tax=Soja TaxID=1462606 RepID=I1NC96_SOYBN	1802.92	1.37566	0.291565	4.7182	2.37946e-06	0.000233246
Glyma.11g087500.1	Glyma.11G087500	UniRef100_I1LIC8 MLO-like protein n=2 Tax=Soja TaxID=1462606 RepID=I1LIC8_SOYBN	3239.82	1.37866	0.358654	3.84398	0.000121056	0.00689275
Glyma.10g196900.1	Glyma.10G196900	UniRef100_I1LCL7 DUF4220 domain-containing protein n=1 Tax=Glycine max TaxID=3847 RepID=I1LCL7_SOYBN	121.413	1.38029	0.388132	3.55622	0.000376223	0.0173128
Glyma.19g260700.1	Glyma.19G260700	UniRef100_A0A445FLU4 Caffeic acid 3-O-methyltransferase isoform B n=4 Tax=Soja TaxID=1462606 RepID=A0A445FLU4_GLYSO	33.2266	1.38505	0.452689	3.05962	0.0022162	0.0670205
Glyma.09g059200.1	Glyma.09G059200	UniRef100_A0A445IXE0 TBC1 domain family member 5-like A isoform A n=2 Tax=Soja TaxID=1462606 RepID=A0A445IXE0_GLYSO	601.402	1.38926	0.378793	3.66759	0.000244846	0.0123579
Glyma.16g062600.1	Glyma.16G062600	UniRef100_K7MFH4 Aa_trans domain-containing protein n=3 Tax=Soja TaxID=1462606 RepID=K7MFH4_SOYBN	2236.32	1.39088	0.466497	2.98154	0.00286801	0.0807058
Glyma.06g136600.1	Glyma.06G136600	UniRef100_A0A445K9A9 Two-component response regulator-like PRR95 isoform A n=2 Tax=Glycine soja TaxID=3848 RepID=A0A445K9A9_GLYSO	3645.81	1.39359	0.293728	4.74449	2.0903e-06	0.000207908
Glyma.07g236000.1	Glyma.07G236000	UniRef100_A0A4D6L013 Beta-fructofuranosidase n=1 Tax=Vigna unguiculata TaxID=3917 RepID=A0A4D6L013_VIGUN	2742.68	1.39537	0.427963	3.2605	0.00111217	0.0398534
Glyma.03g234600.2	Glyma.03G234600	UniRef100_I1JR90 Ribosomal_L18e/L15P domain-containing protein n=2 Tax=Soja TaxID=1462606 RepID=I1JR90_SOYBN	373.796	1.39567	0.443478	3.14709	0.00164904	0.0537712
Glyma.09g145600.1	Glyma.09G145600	UniRef100_A0A0R0I8J7 LRRNT_2 domain-containing protein n=1 Tax=Glycine max TaxID=3847 RepID=A0A0R0I8J7_SOYBN	1774.77	1.39781	0.349737	3.99674	6.42195e-05	0.00408971
Glyma.19g030500.2	Glyma.19G030500	UniRef100_A7BID0 Malonyl-CoA:isoflavone 7-O-glucoside-6''-O-malonyltransferase n=3 Tax=Soja TaxID=1462606 RepID=A7BID0_SOYBN	472.595	1.3985	0.467824	2.98937	0.00279552	0.0796102
Glyma.07g208750.3	Glyma.07G208600	UniRef100_UPI00103D10E1 uncharacterized protein LOC114419648 n=1 Tax=Glycine soja TaxID=3848 RepID=UPI00103D10E1	802.901	1.40278	0.480041	2.92221	0.00347553	0.0925409
Glyma.14g161200.18	Glyma.14G161200	UniRef100_A0A0R0GKU5 J domain-containing protein n=1 Tax=Glycine max TaxID=3847 RepID=A0A0R0GKU5_SOYBN	110.599	1.40666	0.369136	3.81069	0.000138578	0.00771678
Glyma.01g207100.2	Glyma.01G207100	UniRef100_V7CGF1 GUB_WAK_bind domain-containing protein n=1 Tax=Phaseolus vulgaris TaxID=3885 RepID=V7CGF1_PHAVU	107.194	1.40909	0.456597	3.08608	0.00202817	0.0625239
Glyma.02g208500.1	Glyma.02G208500	UniRef100_A0A0B2SPY7 Serine/threonine-protein kinase SAPK2 n=3 Tax=Soja TaxID=1462606 RepID=A0A0B2SPY7_GLYSO	66.4558	1.41492	0.356083	3.97357	7.08023e-05	0.00444331
Glyma.04g220900.2	Glyma.04G220900	UniRef100_A0A445L3M9 Phosphoglucan phosphatase LSF2, chloroplastic isoform A n=1 Tax=Glycine soja TaxID=3848 RepID=A0A445L3M9_GLYSO	471.964	1.415	0.310435	4.55813	5.1612e-06	0.000455993
Glyma.14g125300.2	Glyma.14G125300	UniRef100_A0A0B2P9U2 Peroxisomal acyl-coenzyme A oxidase 1 n=4 Tax=Soja TaxID=1462606 RepID=A0A0B2P9U2_GLYSO	114.035	1.41853	0.39611	3.58116	0.000342068	0.0160367
Glyma.16g180900.1	Glyma.16G180900	UniRef100_K7MI24 CitMHS domain-containing protein n=2 Tax=Soja TaxID=1462606 RepID=K7MI24_SOYBN	257.466	1.41954	0.338465	4.19406	2.74007e-05	0.0019817
Glyma.06g234200.3	Glyma.06G234200	UniRef100_UPI000E21B2E4 homogentisate 1,2-dioxygenase isoform X3 n=1 Tax=Glycine max TaxID=3847 RepID=UPI000E21B2E4	577.216	1.42276	0.2752	5.16991	2.34205e-07	2.90891e-05
Glyma.04g209800.1	Glyma.04G209800	UniRef100_A0A4D6NTP8 Aquaporin rerated protein n=1 Tax=Vigna unguiculata TaxID=3917 RepID=A0A4D6NTP8_VIGUN	611.36	1.42501	0.387594	3.67654	0.000236416	0.0119801
Glyma.08g042100.1	Glyma.08G042100	UniRef100_I1KQ64 Myb transcription factor n=2 Tax=Glycine max TaxID=3847 RepID=I1KQ64_SOYBN	208.252	1.42579	0.423953	3.36309	0.000770762	0.0298515
Glyma.17g110300.1	Glyma.17G110300	UniRef100_K7ML22 Exostosin domain-containing protein n=3 Tax=Soja TaxID=1462606 RepID=K7ML22_SOYBN	130.375	1.42802	0.352779	4.04792	5.16743e-05	0.00340505
Glyma.15g011900.1	Glyma.15G011900	UniRef100_A0A0B2QLX0 Pleiotropic drug resistance protein 1 n=1 Tax=Glycine soja TaxID=3848 RepID=A0A0B2QLX0_GLYSO	10143.6	1.42872	0.373492	3.8253	0.000130615	0.00735098
Glyma.04g245300.1	Glyma.04G245300	UniRef100_K7KM53 Protein kinase domain-containing protein n=1 Tax=Glycine max TaxID=3847 RepID=K7KM53_SOYBN	72.1243	1.43358	0.490478	2.92283	0.00346862	0.0924524
Glyma.01g062400.1	Glyma.01G062400	UniRef100_I1J635 Amine oxidase n=3 Tax=Soja TaxID=1462606 RepID=I1J635_SOYBN	1057.32	1.43369	0.336047	4.26633	1.98715e-05	0.00150845
Glyma.14g223400.5	Glyma.14G223400	UniRef100_A0A0B2PTB5 BTB/POZ domain-containing protein n=2 Tax=Soja TaxID=1462606 RepID=A0A0B2PTB5_GLYSO	2690.95	1.43427	0.27891	5.1424	2.71251e-07	3.29137e-05
Glyma.12g108900.1	Glyma.12G108900	UniRef100_A0A0B2P1E5 Indole-3-acetic acid-amido synthetase GH3.10 isoform A n=3 Tax=Soja TaxID=1462606 RepID=A0A0B2P1E5_GLYSO	999.106	1.43595	0.402808	3.56484	0.000364073	0.0168353
Glyma.13g238200.4	Glyma.13G238200	UniRef100_I1M228 Eukaryotic translation initiation factor 3 subunit D n=1 Tax=Glycine max TaxID=3847 RepID=I1M228_SOYBN	102.511	1.43712	0.454723	3.16043	0.00157537	0.05194
Glyma.17g067200.1	Glyma.17G067200	UniRef100_K7MK91 PBPe domain-containing protein n=2 Tax=Soja TaxID=1462606 RepID=K7MK91_SOYBN	2381.14	1.43818	0.48976	2.93651	0.00331931	0.0895289
Glyma.07g191200.1	Glyma.07G191200	UniRef100_A0A445JYR3 Internal alternative NAD(P)H-ubiquinone oxidoreductase A2, mitochondrial isoform A n=2 Tax=Soja TaxID=1462606 RepID=A0A445JYR3_GLYSO	159.222	1.44123	0.464167	3.10498	0.00190291	0.0596313
Glyma.18g026500.1	Glyma.18G026500	UniRef100_I1MZ17 Fe2OG dioxygenase domain-containing protein n=2 Tax=Soja TaxID=1462606 RepID=I1MZ17_SOYBN	873.731	1.44324	0.45812	3.15036	0.00163069	0.0533194
Glyma.10g106600.2	Glyma.10G106600	UniRef100_A0A445IKR1 Beta-glucosidase BoGH3B isoform A n=3 Tax=Soja TaxID=1462606 RepID=A0A445IKR1_GLYSO	185.511	1.44404	0.339368	4.25509	2.08961e-05	0.0015837
Glyma.13g308700.2	Glyma.13G308700	UniRef100_I1M442 Aconitate hydratase n=2 Tax=Soja TaxID=1462606 RepID=I1M442_SOYBN	44.6964	1.44995	0.49512	2.92847	0.0034063	0.0913043
Glyma.08g197500.1	Glyma.08G197500	UniRef100_A0A445JH66 ELF3-like protein 2 isoform A n=2 Tax=Soja TaxID=1462606 RepID=A0A445JH66_GLYSO	984.996	1.45339	0.312998	4.64345	3.42635e-06	0.000321264
Glyma.16g171700.1	Glyma.16G171700	UniRef100_A0A0R0FRQ4 LRRNT_2 domain-containing protein n=1 Tax=Glycine max TaxID=3847 RepID=A0A0R0FRQ4_SOYBN	64.8614	1.45397	0.431189	3.37201	0.00074622	0.0290194
Glyma.16g057600.1	Glyma.16G057600	UniRef100_UPI0007192235 chloride channel protein CLC-b n=1 Tax=Glycine max TaxID=3847 RepID=UPI0007192235	209.4	1.46016	0.483267	3.02144	0.00251577	0.0733608
Glyma.14g061300.1	Glyma.14G061300	UniRef100_UPI000719403D uncharacterized protein LOC100781766 isoform X2 n=1 Tax=Glycine max TaxID=3847 RepID=UPI000719403D	406.599	1.47332	0.481653	3.05889	0.00222158	0.0670915
Glyma.02g270700.3	Glyma.02G270700	UniRef100_A0A445LUN7 LysM domain receptor-like kinase 3 isoform B n=1 Tax=Glycine soja TaxID=3848 RepID=A0A445LUN7_GLYSO	183.335	1.47813	0.450321	3.28239	0.00102933	0.037508
Glyma.07g188800.1	Glyma.07G188800	UniRef100_K7L2L4 Receptor-like serine/threonine-protein kinase n=2 Tax=Glycine max TaxID=3847 RepID=K7L2L4_SOYBN	224.296	1.48281	0.429937	3.44891	0.000562856	0.0235072
Glyma.07g048900.1	Glyma.07G048900	UniRef100_A0A445JSG5 Anthranilate N-methyltransferase n=1 Tax=Glycine soja TaxID=3848 RepID=A0A445JSG5_GLYSO	4482.44	1.48367	0.411204	3.6081	0.000308446	0.0147519
Glyma.14g048900.1	Glyma.14G048900	UniRef100_C6TEH2 Fe2OG dioxygenase domain-containing protein n=1 Tax=Glycine max TaxID=3847 RepID=C6TEH2_SOYBN	292.22	1.48417	0.432113	3.43468	0.000593254	0.0243902
Glyma.06g261100.1	Glyma.06G261100	UniRef100_I1KEB0 Receptor-like serine/threonine-protein kinase n=2 Tax=Glycine max TaxID=3847 RepID=I1KEB0_SOYBN	825.479	1.4882	0.503685	2.95462	0.00313051	0.0860012
Glyma.11g207500.1	Glyma.11G207500	UniRef100_A0A0B2QAK0 Cysteine-rich receptor-like protein kinase 2 n=1 Tax=Glycine soja TaxID=3848 RepID=A0A0B2QAK0_GLYSO	3176.35	1.50363	0.474569	3.16841	0.00153277	0.0507825
Glyma.13g272300.1	Glyma.13G272300	UniRef100_A0A445HUD1 Sodium/calcium exchanger NCL isoform A n=1 Tax=Glycine soja TaxID=3848 RepID=A0A445HUD1_GLYSO	582.927	1.51599	0.42138	3.59768	0.000321072	0.0152482
Glyma.13g099800.1	Glyma.13G099800	UniRef100_A0A1S3UR01 uncharacterized protein LOC106768056 n=1 Tax=Vigna radiata var. radiata TaxID=3916 RepID=A0A1S3UR01_VIGRR	46.9477	1.51989	0.522602	2.90831	0.00363391	0.0951626
Glyma.01g161100.1	Glyma.01G161100	UniRef100_I1J8F2 Aa_trans domain-containing protein n=2 Tax=Soja TaxID=1462606 RepID=I1J8F2_SOYBN	1075.56	1.5244	0.493793	3.08712	0.00202104	0.0624666
Glyma.02g034000.1	Glyma.02G034000	UniRef100_I1JC17 Aldedh domain-containing protein n=2 Tax=Soja TaxID=1462606 RepID=I1JC17_SOYBN	1732.29	1.52464	0.433828	3.51438	0.000440784	0.0194536
Glyma.19g154400.2	Glyma.19G154400	UniRef100_UPI000F7CD0F3 adenylate isopentenyltransferase 5, chloroplastic-like n=1 Tax=Abrus precatorius TaxID=3816 RepID=UPI000F7CD0F3	87.2751	1.53152	0.368276	4.15861	3.20186e-05	0.0022673
Glyma.09g123800.1	Glyma.09G123800	UniRef100_A0A1S3VM95 probable peroxygenase 5 isoform X1 n=1 Tax=Vigna radiata var. radiata TaxID=3916 RepID=A0A1S3VM95_VIGRR	3035.62	1.53887	0.227172	6.77402	1.25256e-11	6.19025e-09
Glyma.13g092500.1	Glyma.13G092500	UniRef100_A0A0R0GKM3 Glyco_transf_20 domain-containing protein n=3 Tax=Soja TaxID=1462606 RepID=A0A0R0GKM3_SOYBN	3887.48	1.54451	0.385971	4.00161	6.29123e-05	0.00401184
Glyma.03g070200.1	Glyma.03G070200	UniRef100_A0A0B2QCY6 2-oxoisovalerate dehydrogenase subunit beta 1, mitochondrial isoform A n=2 Tax=Soja TaxID=1462606 RepID=A0A0B2QCY6_GLYSO	2428.41	1.55179	0.173302	8.95425	3.42059e-19	8.53225e-16
Glyma.10g106600.1	Glyma.10G106600	UniRef100_A0A445IKR1 Beta-glucosidase BoGH3B isoform A n=3 Tax=Soja TaxID=1462606 RepID=A0A445IKR1_GLYSO	1395.45	1.55322	0.16736	9.28073	1.68323e-20	5.32396e-17
Glyma.04g042400.1	Glyma.04G042400	UniRef100_K7KI11 Receptor-like serine/threonine-protein kinase n=3 Tax=Soja TaxID=1462606 RepID=K7KI11_SOYBN	947.59	1.56124	0.447365	3.48987	0.000483257	0.0209003
Glyma.02g255200.1	Glyma.02G255200	UniRef100_A0A1S3U9C1 uncharacterized protein LOC106762985 n=1 Tax=Vigna radiata var. radiata TaxID=3916 RepID=A0A1S3U9C1_VIGRR	833.349	1.56555	0.382757	4.0902	4.31002e-05	0.00292121
Glyma.20g238100.2	Glyma.20G238100	UniRef100_I1NJ38 PPM-type phosphatase domain-containing protein n=1 Tax=Glycine max TaxID=3847 RepID=I1NJ38_SOYBN	962.338	1.5703	0.311583	5.03976	4.6612e-07	5.26538e-05
Glyma.06g011600.1	Glyma.06G011600	UniRef100_UPI00023395EA uncharacterized protein LOC100818811 n=1 Tax=Glycine max TaxID=3847 RepID=UPI00023395EA	103.981	1.57677	0.491143	3.2104	0.0013255	0.0452693
Glyma.09g128400.1	Glyma.09G128400	UniRef100_A0A0B2SIV0 Glycosyltransferase n=2 Tax=Soja TaxID=1462606 RepID=A0A0B2SIV0_GLYSO	239.195	1.58085	0.530908	2.97763	0.00290488	0.0813093
Glyma.07g051500.1	Glyma.07G051500	UniRef100_I1KHR7 BHLH transcription factor n=2 Tax=Soja TaxID=1462606 RepID=I1KHR7_SOYBN	346.932	1.58255	0.258637	6.1188	9.4283e-10	2.71101e-07
Glyma.01g192700.1	Glyma.01G192700	NA	24.2274	1.58431	0.521857	3.0359	0.00239815	0.0709781
Glyma.16g070101.1	Glyma.16G069800	UniRef100_I1MLT5 Germin-like protein n=2 Tax=Soja TaxID=1462606 RepID=I1MLT5_SOYBN	682.856	1.59675	0.293407	5.44212	5.26515e-08	7.90506e-06
Glyma.07g117400.2	Glyma.07G117400	UniRef100_K7L154 Protein kinase domain-containing protein n=1 Tax=Glycine max TaxID=3847 RepID=K7L154_SOYBN	270.787	1.59854	0.360571	4.43335	9.27803e-06	0.000765543
Glyma.11g155100.1	Glyma.11G155100	UniRef100_A0A0B2QNN9 Two-component response regulator ARR9 n=2 Tax=Soja TaxID=1462606 RepID=A0A0B2QNN9_GLYSO	640.759	1.6052	0.405196	3.96154	7.44687e-05	0.00464881
Glyma.09g014900.3	Glyma.09G014900	UniRef100_A0A445IVD6 Wall-associated receptor kinase-like 22 n=1 Tax=Glycine soja TaxID=3848 RepID=A0A445IVD6_GLYSO	1275.71	1.6218	0.543416	2.98445	0.00284085	0.0803657
Glyma.01g200800.5	Glyma.01G200800	UniRef100_A0A445M5R9 Two-component response regulator-like APRR2 isoform A n=1 Tax=Glycine soja TaxID=3848 RepID=A0A445M5R9_GLYSO	36.8367	1.62315	0.503686	3.22254	0.00127061	0.0441295
Glyma.14g219700.3	Glyma.14G219700	UniRef100_I1MC32 HATPase_c domain-containing protein n=3 Tax=Soja TaxID=1462606 RepID=I1MC32_SOYBN	934.138	1.6261	0.519996	3.12713	0.00176522	0.0564699
Glyma.05g224500.11	Glyma.05G224500	UniRef100_A0A445KSA2 Inositol oxygenase 4 isoform E n=2 Tax=Glycine soja TaxID=3848 RepID=A0A445KSA2_GLYSO	589.257	1.64165	0.556446	2.95024	0.0031753	0.0868064
Glyma.04g228300.6	Glyma.04G228300	UniRef100_A0A0B2QH41 Two-component response regulator-like APRR5 n=1 Tax=Glycine soja TaxID=3848 RepID=A0A0B2QH41_GLYSO	1180.95	1.6472	0.349591	4.71178	2.45563e-06	0.000240048
Glyma.12g019900.1	Glyma.12G019900	UniRef100_A0A0B2QKA4 Cinnamoyl-CoA reductase 1 isoform A n=2 Tax=Soja TaxID=1462606 RepID=A0A0B2QKA4_GLYSO	233.552	1.64819	0.337338	4.88586	1.02978e-06	0.000106674
Glyma.18g054100.1	Glyma.18G054100	UniRef100_K7MQ41 Protein kinase domain-containing protein n=2 Tax=Soja TaxID=1462606 RepID=K7MQ41_SOYBN	7982.05	1.64874	0.297474	5.54246	2.98248e-08	4.96495e-06
Glyma.15g271900.3	Glyma.15G271900	UniRef100_A0A0R0GE08 BHLH domain-containing protein n=2 Tax=Glycine max TaxID=3847 RepID=A0A0R0GE08_SOYBN	2166.24	1.65064	0.233953	7.05541	1.72089e-12	1.08861e-09
Glyma.19g132900.1	Glyma.19G132900	UniRef100_I1N8V2 PNPLA domain-containing protein n=2 Tax=Soja TaxID=1462606 RepID=I1N8V2_SOYBN	969.354	1.65077	0.50703	3.25576	0.00113089	0.0403412
Glyma.06g270400.1	Glyma.06G270400	UniRef100_I1KEH4 Tyrosinase_Cu-bd domain-containing protein n=1 Tax=Glycine max TaxID=3847 RepID=I1KEH4_SOYBN	399.009	1.65803	0.549235	3.01879	0.00253783	0.073868
Glyma.10g221200.6	Glyma.10G221200	UniRef100_Q42810 GmCK2p n=2 Tax=Soja TaxID=1462606 RepID=Q42810_SOYBN	322.115	1.66308	0.394229	4.21856	2.4587e-05	0.00181416
Glyma.05g180100.1	Glyma.05G180100	UniRef100_I1K4K8 Acyl-coenzyme A oxidase n=1 Tax=Glycine max TaxID=3847 RepID=I1K4K8_SOYBN	3330.09	1.67409	0.483641	3.46143	0.000537304	0.0225791
Glyma.13g244300.2	Glyma.13G244300	UniRef100_A0A368UL79 Katanin p80 WD40 repeat-containing subunit B1 homolog n=6 Tax=Soja TaxID=1462606 RepID=A0A368UL79_SOYBN	111.198	1.67617	0.569162	2.94497	0.00322984	0.0876138
Glyma.04g228300.1	Glyma.04G228300	UniRef100_A0A0B2QH41 Two-component response regulator-like APRR5 n=1 Tax=Glycine soja TaxID=3848 RepID=A0A0B2QH41_GLYSO	1885.55	1.67712	0.464095	3.61375	0.000301805	0.0144928
Glyma.02g303300.1	Glyma.02G303300	UniRef100_UPI0010169D8F probable galactinol--sucrose galactosyltransferase 1 n=1 Tax=Vigna unguiculata TaxID=3917 RepID=UPI0010169D8F	380.792	1.68588	0.526696	3.20086	0.00137017	0.046367
Glyma.16g125800.1	Glyma.16G125800	UniRef100_K7MGZ3 LRRNT_2 domain-containing protein n=1 Tax=Glycine max TaxID=3847 RepID=K7MGZ3_SOYBN	283.764	1.69079	0.443906	3.8089	0.000139586	0.00775469
Glyma.10g290200.1	Glyma.10G290200	UniRef100_A0A445IUA6 Zinc finger protein ZAT11 n=1 Tax=Glycine soja TaxID=3848 RepID=A0A445IUA6_GLYSO	86.7159	1.69254	0.580491	2.9157	0.00354893	0.0938285
Glyma.08g106500.1	Glyma.08G106500	UniRef100_I1KS45 PPR_long domain-containing protein n=1 Tax=Glycine max TaxID=3847 RepID=I1KS45_SOYBN	341.139	1.69452	0.457126	3.70691	0.000209807	0.0108669
Glyma.04g110900.8	Glyma.04G110900	UniRef100_K7KJE2 SUN domain-containing protein n=3 Tax=Glycine max TaxID=3847 RepID=K7KJE2_SOYBN	40.2083	1.70658	0.517017	3.30082	0.000964022	0.035788
Glyma.06g191600.3	Glyma.06G191600	UniRef100_UPI00103DAC5D signal peptide peptidase-like 2 isoform X1 n=1 Tax=Glycine soja TaxID=3848 RepID=UPI00103DAC5D	85.1921	1.70832	0.58559	2.91725	0.00353128	0.0936711
Glyma.19g081500.1	Glyma.19G081500	UniRef100_K7MX79 F-box domain-containing protein n=3 Tax=Soja TaxID=1462606 RepID=K7MX79_SOYBN	566.877	1.72328	0.460322	3.74365	0.000181365	0.00967029
Glyma.16g146700.1	Glyma.16G146700	UniRef100_A0A445GIR6 Mitochondrial phosphate carrier protein 2, mitochondrial n=2 Tax=Glycine soja TaxID=3848 RepID=A0A445GIR6_GLYSO	251.139	1.72917	0.526391	3.28496	0.00101997	0.0372527
Glyma.11g137100.6	Glyma.11G137100	UniRef100_A0A445I1N0 Pumilio-like 2 isoform A n=3 Tax=Soja TaxID=1462606 RepID=A0A445I1N0_GLYSO	171.224	1.73321	0.47931	3.61606	0.000299126	0.0143787
Glyma.10g192000.6	Glyma.10G192000	UniRef100_A0A445IPR0 Nuclear transcription factor Y subunit B-8 isoform A n=3 Tax=Soja TaxID=1462606 RepID=A0A445IPR0_GLYSO	87.1956	1.73574	0.465109	3.73191	0.000190036	0.010029
Glyma.01g134700.1	Glyma.01G134700	UniRef100_A0A445M2Z4 Glycinol 4-dimethylallyltransferase isoform B n=1 Tax=Glycine soja TaxID=3848 RepID=A0A445M2Z4_GLYSO	192.72	1.73712	0.553389	3.13905	0.00169497	0.0547798
Glyma.19g113700.5	Glyma.19G113700	UniRef100_K7MXV6 ANK_REP_REGION domain-containing protein n=1 Tax=Glycine max TaxID=3847 RepID=K7MXV6_SOYBN	398.463	1.74832	0.35862	4.87514	1.08731e-06	0.000112144
Glyma.07g243651.1	Glyma.07G243600	UniRef100_C6T588 Bet_v_1 domain-containing protein n=2 Tax=Soja TaxID=1462606 RepID=C6T588_SOYBN	2570.97	1.74865	0.548151	3.19009	0.00142227	0.0476876
Glyma.18g264000.1	Glyma.18G264000	UniRef100_K7MUW9 RING-type domain-containing protein n=1 Tax=Glycine max TaxID=3847 RepID=K7MUW9_SOYBN	424.579	1.74884	0.282724	6.1857	6.18274e-10	1.84487e-07
Glyma.18g052600.1	Glyma.18G052600	UniRef100_V7BQM2 AAI domain-containing protein n=1 Tax=Phaseolus vulgaris TaxID=3885 RepID=V7BQM2_PHAVU	5837.66	1.76585	0.428752	4.11857	3.81229e-05	0.00262131
Glyma.13g030300.1	Glyma.13G030300	UniRef100_I1JFT4 Lipoxygenase n=3 Tax=Soja TaxID=1462606 RepID=I1JFT4_SOYBN	3293.73	1.76846	0.501496	3.52636	0.00042132	0.0189459
Glyma.12g047900.1	Glyma.12G047900	UniRef100_A0A445HKL1 Extra-large guanine nucleotide-binding protein 1 n=1 Tax=Glycine soja TaxID=3848 RepID=A0A445HKL1_GLYSO	224.621	1.77058	0.523716	3.3808	0.00072276	0.0283863
Glyma.08g351800.1	Glyma.08G351800	UniRef100_I1KZ72 Fe2OG dioxygenase domain-containing protein n=1 Tax=Glycine max TaxID=3847 RepID=I1KZ72_SOYBN	35.2477	1.78749	0.57994	3.08219	0.00205481	0.0631194
Glyma.02g158700.3	Glyma.02G158700	UniRef100_A0A0B2QZI2 Bifunctional dihydroflavonol 4-reductase/flavanone 4-reductase n=4 Tax=Soja TaxID=1462606 RepID=A0A0B2QZI2_GLYSO	581.758	1.79484	0.57741	3.10843	0.00188081	0.0593307
Glyma.17g023000.1	Glyma.17G023000	UniRef100_I1MRE7 CASP-like protein n=2 Tax=Soja TaxID=1462606 RepID=I1MRE7_SOYBN	1578.35	1.80573	0.587611	3.07301	0.00211913	0.064656
Glyma.17g250800.4	Glyma.17G250800	UniRef100_A0A0L9V2J3 Protein kinase domain-containing protein n=2 Tax=Phaseolus angularis TaxID=3914 RepID=A0A0L9V2J3_PHAAN	1113.25	1.81147	0.587412	3.08381	0.00204367	0.0628386
Glyma.03g247100.7	Glyma.03G247100	UniRef100_I1JRM9 BZIP domain-containing protein n=3 Tax=Soja TaxID=1462606 RepID=I1JRM9_SOYBN	867.084	1.81211	0.58548	3.09508	0.00196759	0.0612939
Glyma.14g086300.7	Glyma.14G086300	UniRef100_Q84L89 L-asparaginase n=1 Tax=Glycine max TaxID=3847 RepID=Q84L89_SOYBN	323.632	1.81478	0.484114	3.74867	0.000177778	0.00951972
Glyma.14g038300.1	Glyma.14G038300	UniRef100_A0A0R0G8Z2 Cysteine proteinase inhibitor n=1 Tax=Glycine max TaxID=3847 RepID=A0A0R0G8Z2_SOYBN	1540.56	1.81624	0.486984	3.72956	0.000191813	0.0101115
Glyma.15g221400.4	Glyma.15G221400	UniRef100_UPI0007192290 uncharacterized protein LOC100812610 isoform X1 n=1 Tax=Glycine max TaxID=3847 RepID=UPI0007192290	61.377	1.8221	0.504335	3.61287	0.000302822	0.0145269
Glyma.15g166800.1	Glyma.15G166800	UniRef100_A0A0B2Q182 Transcription factor bHLH35 n=2 Tax=Soja TaxID=1462606 RepID=A0A0B2Q182_GLYSO	299.715	1.82223	0.473958	3.8447	0.000120699	0.00688276
Glyma.16g116000.3	Glyma.16G116000	UniRef100_UPI00098D8DF7 subtilisin-like protease SBT3.5 n=1 Tax=Cajanus cajan TaxID=3821 RepID=UPI00098D8DF7	446.661	1.82793	0.494733	3.69477	0.000220085	0.011264
Glyma.11g070500.1	Glyma.11G070500	UniRef100_I1LHU6 Isoflavone reductase n=2 Tax=Soja TaxID=1462606 RepID=I1LHU6_SOYBN	647.368	1.82869	0.538874	3.39354	0.000689957	0.0273234
Glyma.08g292000.1	Glyma.08G292000	UniRef100_I1KXL2 M20_dimer domain-containing protein n=1 Tax=Glycine max TaxID=3847 RepID=I1KXL2_SOYBN	422.397	1.83103	0.418122	4.37917	1.19131e-05	0.000966161
Glyma.02g088700.1	Glyma.02G088700	UniRef100_I1JDL1 Protein kinase domain-containing protein n=2 Tax=Soja TaxID=1462606 RepID=I1JDL1_SOYBN	149.568	1.83658	0.518183	3.54427	0.000393709	0.0179435
Glyma.19g095400.1	Glyma.19G095400	UniRef100_A0A0B2P3A6 [Protein-PII] uridylyltransferase n=1 Tax=Glycine soja TaxID=3848 RepID=A0A0B2P3A6_GLYSO	374.519	1.84074	0.427842	4.30238	1.68974e-05	0.00130567
Glyma.07g126200.2	Glyma.07G126200	UniRef100_A0A0B2P6L1 Gamma-glutamyltranspeptidase 1 n=1 Tax=Glycine soja TaxID=3848 RepID=A0A0B2P6L1_GLYSO	2291.28	1.84974	0.221158	8.36388	6.06877e-17	8.99771e-14
Glyma.14g102900.1	Glyma.14G102900	UniRef100_I1M995 WRKY domain-containing protein n=2 Tax=Soja TaxID=1462606 RepID=I1M995_SOYBN	392.021	1.86052	0.563143	3.30382	0.000953771	0.0355114
Glyma.02g123700.2	Glyma.02G123700	UniRef100_I1JEK9 PI3K/PI4K domain-containing protein n=1 Tax=Glycine max TaxID=3847 RepID=I1JEK9_SOYBN	39.454	1.86615	0.557544	3.34709	0.000816653	0.0313854
Glyma.01g127100.1	Glyma.01G127100	UniRef100_A0A0B2RIX8 Dirigent protein n=2 Tax=Soja TaxID=1462606 RepID=A0A0B2RIX8_GLYSO	23.812	1.86787	0.577296	3.23554	0.00121413	0.0427641
Glyma.07g048500.15	Glyma.07G048500	UniRef100_K7KZP5 HTH myb-type domain-containing protein n=3 Tax=Glycine max TaxID=3847 RepID=K7KZP5_SOYBN	968.556	1.87014	0.594846	3.14391	0.00166708	0.0541731
Glyma.12g024600.1	Glyma.12G024600	UniRef100_A0A445HK41 Nucleoporin NUP188-like isoform A n=1 Tax=Glycine soja TaxID=3848 RepID=A0A445HK41_GLYSO	191.443	1.88741	0.588798	3.20553	0.00134813	0.0457515
Glyma.04g230500.1	Glyma.04G230500	UniRef100_I1JYK3 Protein kinase domain-containing protein n=3 Tax=Soja TaxID=1462606 RepID=I1JYK3_SOYBN	608.579	1.89133	0.576874	3.27859	0.00104327	0.0379288
Glyma.17g037400.1	Glyma.17G037400	UniRef100_A0A4D6L013 Beta-fructofuranosidase n=1 Tax=Vigna unguiculata TaxID=3917 RepID=A0A4D6L013_VIGUN	2341.12	1.89577	0.338664	5.59779	2.17098e-08	3.80125e-06
Glyma.13g285300.3	Glyma.13G285300	UniRef100_O81972 Cytochrome P450 82A2 n=3 Tax=Soja TaxID=1462606 RepID=C82A2_SOYBN	2598.63	1.89628	0.527446	3.59522	0.000324124	0.0153624
Glyma.08g341800.1	Glyma.08G341800	UniRef100_A0A0B2P2G2 Trypsin inhibitor A n=2 Tax=Soja TaxID=1462606 RepID=A0A0B2P2G2_GLYSO	1708.27	1.9032	0.364246	5.22503	1.74131e-07	2.23283e-05
Glyma.14g071700.5	Glyma.14G071700	UniRef100_A0A445H2Q7 Bifunctional nuclease 1 isoform A n=2 Tax=Soja TaxID=1462606 RepID=A0A445H2Q7_GLYSO	1018.5	1.90497	0.638736	2.98241	0.0028599	0.080669
Glyma.19g065800.1	Glyma.19G065800	UniRef100_K7MWZ7 AB hydrolase-1 domain-containing protein n=2 Tax=Soja TaxID=1462606 RepID=K7MWZ7_SOYBN	789.436	1.91118	0.324883	5.88268	4.03686e-09	9.278e-07
Glyma.02g230800.2	Glyma.02G230800	UniRef100_A0A445LSN3 Protein CHLOROPLAST IMPORT APPARATUS 2 n=2 Tax=Soja TaxID=1462606 RepID=A0A445LSN3_GLYSO	110.521	1.9114	0.416198	4.59253	4.37904e-06	0.00039423
Glyma.13g335800.1	Glyma.13G335800	UniRef100_I1M4W4 ENTH domain-containing protein n=3 Tax=Soja TaxID=1462606 RepID=I1M4W4_SOYBN	50.8937	1.92426	0.660728	2.91233	0.00358741	0.0945036
Glyma.08g054900.5	Glyma.08G054900	UniRef100_A0A371I503 ERAD-associated E3 ubiquitin-protein ligase component HRD3A n=1 Tax=Mucuna pruriens TaxID=157652 RepID=A0A371I503_MUCPR	72.1775	1.93572	0.550737	3.51479	0.000440104	0.0194416
Glyma.13g043800.1	Glyma.13G043800	UniRef100_I1LX53 ABC transporter domain-containing protein n=4 Tax=Soja TaxID=1462606 RepID=I1LX53_SOYBN	1958.55	1.9588	0.435027	4.5027	6.70947e-06	0.000574592
Glyma.10g126700.3	Glyma.10G126700	UniRef100_I1LAK2 Protein kinase domain-containing protein n=2 Tax=Soja TaxID=1462606 RepID=I1LAK2_SOYBN	95.1487	1.96334	0.577803	3.39794	0.000678953	0.0269559
Glyma.11g018100.1	Glyma.11G018100	UniRef100_I1LG95 AP2-EREBP transcription factor n=2 Tax=Soja TaxID=1462606 RepID=I1LG95_SOYBN	47.4043	1.96445	0.536441	3.66201	0.00025024	0.0125236
Glyma.20g115600.1	Glyma.20G115600	UniRef100_A0A445F3R5 Zinc finger protein CONSTANS-LIKE 16 n=2 Tax=Soja TaxID=1462606 RepID=A0A445F3R5_GLYSO	807.882	2.01158	0.645866	3.11454	0.0018423	0.0584056
Glyma.15g125500.10	Glyma.15G125500	UniRef100_A0A445GSQ3 Protein FAR1-RELATED SEQUENCE 8 isoform A n=5 Tax=Soja TaxID=1462606 RepID=A0A445GSQ3_GLYSO	117.006	2.01409	0.540564	3.7259	0.000194616	0.0102479
Glyma.06g276500.1	Glyma.06G276500	UniRef100_UPI00103CECD5 putative glycine-rich cell wall structural protein 1 n=1 Tax=Glycine soja TaxID=3848 RepID=UPI00103CECD5	816.907	2.01594	0.499713	4.0342	5.47896e-05	0.0035753
Glyma.08g282400.4	Glyma.08G282400	UniRef100_UPI00103E016F LOW QUALITY PROTEIN: uncharacterized protein LOC114424163 n=1 Tax=Glycine soja TaxID=3848 RepID=UPI00103E016F	197.741	2.02316	0.579806	3.48938	0.000484137	0.0209101
Glyma.08g146300.1	Glyma.08G146300	UniRef100_K7L6R3 PAP_fibrillin domain-containing protein n=2 Tax=Soja TaxID=1462606 RepID=K7L6R3_SOYBN	134.111	2.04254	0.604025	3.38155	0.000720786	0.0283322
Glyma.13g183066.1	Glyma.13G183000	UniRef100_A0A445I6L6 Polyphenol oxidase A1, chloroplastic n=1 Tax=Glycine soja TaxID=3848 RepID=A0A445I6L6_GLYSO	26.5883	2.07581	0.43607	4.76028	1.93329e-06	0.000193917
Glyma.11g062600.1	Glyma.11G062600	UniRef100_O81974 Cytochrome P450 71D8 n=1 Tax=Glycine max TaxID=3847 RepID=C71D8_SOYBN	842.342	2.09352	0.599991	3.48926	0.000484365	0.0209101
Glyma.01g134600.3	Glyma.01G134600	UniRef100_I1J7Q5 Prenyltransferase 3 n=1 Tax=Glycine max TaxID=3847 RepID=I1J7Q5_SOYBN	856.108	2.11946	0.421319	5.03053	4.89114e-07	5.4473e-05
Glyma.08g199800.1	Glyma.08G199800	UniRef100_I1KV07 ATP-dependent 6-phosphofructokinase n=2 Tax=Soja TaxID=1462606 RepID=I1KV07_SOYBN	825.905	2.12746	0.520869	4.08444	4.41833e-05	0.0029776
Glyma.05g243000.13	Glyma.05G243000	UniRef100_UPI00023C4ADE cyclin-dependent kinase D-2-like isoform X1 n=1 Tax=Glycine max TaxID=3847 RepID=UPI00023C4ADE	409.494	2.12877	0.668461	3.18458	0.00144963	0.0485366
Glyma.08g342100.1	Glyma.08G342100	UniRef100_A0A0B2PP86 Trypsin inhibitor A n=1 Tax=Glycine soja TaxID=3848 RepID=A0A0B2PP86_GLYSO	646.124	2.13939	0.44606	4.79618	1.61718e-06	0.000163246
Glyma.17g028000.3	Glyma.17G028000	UniRef100_I1MRK4 Dihydrolipoamide acetyltransferase component of pyruvate dehydrogenase complex n=2 Tax=Soja TaxID=1462606 RepID=I1MRK4_SOYBN	110.351	2.14891	0.596406	3.6031	0.000314442	0.0149783
Glyma.14g070200.1	Glyma.14G070200	UniRef100_UPI0003DE9979 uncharacterized protein LOC102664495 isoform X1 n=1 Tax=Glycine max TaxID=3847 RepID=UPI0003DE9979	176.638	2.1517	0.62926	3.41941	0.000627562	0.0254262
Glyma.11g191900.5	Glyma.11G191900	UniRef100_A0A445I2W0 RING-type domain-containing protein n=2 Tax=Soja TaxID=1462606 RepID=A0A445I2W0_GLYSO	111.007	2.16101	0.516221	4.1862	2.8366e-05	0.00204528
Glyma.15g271900.2	Glyma.15G271900	UniRef100_A0A0R0GE08 BHLH domain-containing protein n=2 Tax=Glycine max TaxID=3847 RepID=A0A0R0GE08_SOYBN	94.7859	2.17034	0.592373	3.66382	0.000248486	0.0125017
Glyma.08g123500.1	Glyma.08G123500	UniRef100_I1KSM1 Protein kinase domain-containing protein n=1 Tax=Glycine max TaxID=3847 RepID=I1KSM1_SOYBN	172.655	2.17536	0.565072	3.8497	0.000118261	0.0067845
Glyma.01g225000.1	Glyma.01G225000	UniRef100_I1JAC9 AP2-EREBP transcription factor n=1 Tax=Glycine max TaxID=3847 RepID=I1JAC9_SOYBN	165.87	2.1793	0.463176	4.70512	2.53717e-06	0.000244946
Glyma.07g043100.4	Glyma.07G043100	UniRef100_I1KHG3 J domain-containing protein n=1 Tax=Glycine max TaxID=3847 RepID=I1KHG3_SOYBN	133.304	2.18765	0.719727	3.03955	0.00236931	0.0704387
Glyma.06g305000.8	Glyma.06G305000	UniRef100_A0A445KG95 Glutamate receptor n=3 Tax=Soja TaxID=1462606 RepID=A0A445KG95_GLYSO	234.221	2.18872	0.728602	3.004	0.00266455	0.0768025
Glyma.01g019800.11	Glyma.01G019800	UniRef100_A0A445LXR5 Glycine-rich domain-containing protein 1 isoform A n=1 Tax=Glycine soja TaxID=3848 RepID=A0A445LXR5_GLYSO	1990.26	2.20076	0.701062	3.13918	0.00169424	0.0547798
Glyma.14g016400.1	Glyma.14G016400	UniRef100_I1M6J6 Protein kinase domain-containing protein n=2 Tax=Glycine max TaxID=3847 RepID=I1M6J6_SOYBN	68.9445	2.24288	0.578197	3.87909	0.000104846	0.00614872
Glyma.01g004200.5	Glyma.01G004200	UniRef100_A0A4D6L4K0 Caffeoyl-CoA O-methyltransferase n=1 Tax=Vigna unguiculata TaxID=3917 RepID=A0A4D6L4K0_VIGUN	1515.76	2.26294	0.339205	6.67132	2.53518e-11	1.19088e-08
Glyma.03g215000.1	Glyma.03G215000	UniRef100_A0A0B2QGP8 Indole-3-acetic acid-induced protein ARG2 n=2 Tax=Soja TaxID=1462606 RepID=A0A0B2QGP8_GLYSO	110.953	2.26425	0.696203	3.25228	0.00114483	0.0407467
Glyma.12g197400.1	Glyma.12G197400	UniRef100_A0A0B2R0J5 R-linalool synthase, chloroplastic n=2 Tax=Glycine soja TaxID=3848 RepID=A0A0B2R0J5_GLYSO	191.64	2.28337	0.404972	5.63835	1.71692e-08	3.18193e-06
Glyma.08g002000.4	Glyma.08G002000	UniRef100_A0A445J7P4 F-box protein isoform A n=2 Tax=Soja TaxID=1462606 RepID=A0A445J7P4_GLYSO	103.157	2.28434	0.719633	3.17432	0.00150189	0.0500743
Glyma.13g313200.1	Glyma.13G313200	UniRef100_A0A4D6N6R2 Structure-specific endonuclease subunit SLX1 n=1 Tax=Vigna unguiculata TaxID=3917 RepID=A0A4D6N6R2_VIGUN	18.1418	2.31432	0.766199	3.02052	0.0025234	0.0735381
Glyma.17g038400.3	Glyma.17G038400	UniRef100_A0A445G1Z7 YTH domain-containing family protein 2 isoform A n=2 Tax=Soja TaxID=1462606 RepID=A0A445G1Z7_GLYSO	98.2229	2.31607	0.662992	3.49336	0.000476978	0.0206664
Glyma.12g230100.1	Glyma.12G230100	UniRef100_A0A072V7I1 Transmembrane protein, putative n=1 Tax=Medicago truncatula TaxID=3880 RepID=A0A072V7I1_MEDTR	35.9565	2.31628	0.785923	2.94721	0.00320659	0.0873811
Glyma.07g053200.6	Glyma.07G053200	UniRef100_A0A4D6MPA4 RNA-binding protein 14 n=1 Tax=Vigna unguiculata TaxID=3917 RepID=A0A4D6MPA4_VIGUN	179.928	2.32588	0.747327	3.11227	0.00185655	0.0587529
Glyma.15g022300.1	Glyma.15G022300	UniRef100_A0A445GMU9 IAA-amino acid hydrolase ILR1-like 4 isoform A n=2 Tax=Soja TaxID=1462606 RepID=A0A445GMU9_GLYSO	622.592	2.32993	0.562787	4.13998	3.47333e-05	0.00242693
Glyma.08g055900.2	Glyma.08G055900	UniRef100_A0A445JAN2 NF-X1-type zinc finger protein NFXL1 isoform A n=3 Tax=Glycine soja TaxID=3848 RepID=A0A445JAN2_GLYSO	38.7066	2.33382	0.661812	3.5264	0.000421244	0.0189459
Glyma.12g138800.4	Glyma.12G138800	UniRef100_A0A0B2PPQ3 (-)-germacrene D synthase n=1 Tax=Glycine soja TaxID=3848 RepID=A0A0B2PPQ3_GLYSO	3269.09	2.36046	0.432166	5.46194	4.70963e-08	7.25467e-06
Glyma.17g156752.1	Glyma.17G156600	UniRef100_A0A445G791 Transmembrane protein 184-like n=1 Tax=Glycine soja TaxID=3848 RepID=A0A445G791_GLYSO	19.6911	2.37489	0.554489	4.28302	1.84375e-05	0.00140854
Glyma.12g007900.2	Glyma.12G007900	UniRef100_UPI00071926AE uncharacterized protein LOC100815407 isoform X1 n=1 Tax=Glycine max TaxID=3847 RepID=UPI00071926AE	295.767	2.37513	0.799822	2.96958	0.00298206	0.0829801
Glyma.08g189600.1	Glyma.08G189600	UniRef100_K7L7J7 Lipoxygenase n=1 Tax=Glycine max TaxID=3847 RepID=K7L7J7_SOYBN	156.47	2.38209	0.742132	3.20979	0.00132831	0.0452861
Glyma.05g107500.1	Glyma.05G107500	UniRef100_A0A445KLZ1 VQ domain-containing protein n=3 Tax=Soja TaxID=1462606 RepID=A0A445KLZ1_GLYSO	29.4489	2.39187	0.705592	3.38988	0.000699235	0.0275994
Glyma.02g277400.8	Glyma.02G277400	UniRef100_A0A2K3NQM2 Cyclin 4 n=1 Tax=Trifolium pratense TaxID=57577 RepID=A0A2K3NQM2_TRIPR	126.06	2.39577	0.688462	3.47989	0.000501616	0.0214983
Glyma.20g246100.15	Glyma.20G246100	UniRef100_A0A0B2R020 CMP-sialic acid transporter 3 n=2 Tax=Soja TaxID=1462606 RepID=A0A0B2R020_GLYSO	155.741	2.41055	0.540386	4.46079	8.16562e-06	0.00068206
Glyma.12g138800.5	Glyma.12G138800	UniRef100_A0A0B2PPQ3 (-)-germacrene D synthase n=1 Tax=Glycine soja TaxID=3848 RepID=A0A0B2PPQ3_GLYSO	1798.72	2.42115	0.509113	4.75562	1.97836e-06	0.000198019
Glyma.08g296300.2	Glyma.08G296300	UniRef100_UPI00098D84A1 uncharacterized protein LOC109805847 isoform X1 n=1 Tax=Cajanus cajan TaxID=3821 RepID=UPI00098D84A1	108.548	2.42513	0.689276	3.51837	0.000434213	0.0193016
Glyma.15g049700.1	Glyma.15G049700	UniRef100_A0A2I4H4J4 uncharacterized protein LOC109013425 n=1 Tax=Juglans regia TaxID=51240 RepID=A0A2I4H4J4_JUGRE	226.799	2.46449	0.540539	4.55932	5.13184e-06	0.000454245
Glyma.15g062700.1	Glyma.15G062700	UniRef100_K7M9X3 SCP domain-containing protein n=1 Tax=Glycine max TaxID=3847 RepID=K7M9X3_SOYBN	12215.9	2.4781	0.586886	4.22245	2.41657e-05	0.00179143
Glyma.09g063900.1	Glyma.09G063900	UniRef100_I1L1J0 FAD-binding PCMH-type domain-containing protein n=2 Tax=Soja TaxID=1462606 RepID=I1L1J0_SOYBN	16.8849	2.48202	0.648739	3.82591	0.000130288	0.00734133
Glyma.17g199200.2	Glyma.17G199200	UniRef100_A0A0B2RGZ7 Plasma membrane ATPase n=2 Tax=Soja TaxID=1462606 RepID=A0A0B2RGZ7_GLYSO	46.3288	2.49734	0.775295	3.22115	0.00127676	0.0441828
Glyma.11g062500.1	Glyma.11G062500	UniRef100_O81974 Cytochrome P450 71D8 n=1 Tax=Glycine max TaxID=3847 RepID=C71D8_SOYBN	467.984	2.50663	0.641184	3.90937	9.25353e-05	0.00557138
Glyma.19g056800.2	Glyma.19G056800	UniRef100_A0A0B2QDA9 Ribosomal RNA-processing protein 8 n=3 Tax=Soja TaxID=1462606 RepID=A0A0B2QDA9_GLYSO	52.6056	2.55117	0.857308	2.9758	0.00292228	0.081748
Glyma.06g165200.1	Glyma.06G165200	UniRef100_A0A445KAT5 Chaperone protein ClpC, chloroplastic isoform A n=2 Tax=Soja TaxID=1462606 RepID=A0A445KAT5_GLYSO	19731.3	2.56022	0.752061	3.40427	0.000663406	0.0265833
Glyma.10g180600.1	Glyma.10G180600	UniRef100_A0A0B2RFA4 Cryptochrome-2 n=3 Tax=Soja TaxID=1462606 RepID=A0A0B2RFA4_GLYSO	151.086	2.58001	0.707368	3.64734	0.000264969	0.0130677
Glyma.18g013200.1	Glyma.18G013200	UniRef100_A0A445FML0 Protein-tyrosine-phosphatase MKP1 isoform A n=2 Tax=Soja TaxID=1462606 RepID=A0A445FML0_GLYSO	215.341	2.58234	0.58054	4.44816	8.66092e-06	0.00071963
Glyma.07g097000.1	Glyma.07G097000	UniRef100_A0A0B2SJW6 Chlorophyllase-1 n=1 Tax=Glycine soja TaxID=3848 RepID=A0A0B2SJW6_GLYSO	365.336	2.58265	0.866956	2.97899	0.00289201	0.0810924
Glyma.05g158200.1	Glyma.05G158200	UniRef100_C6T5G7 Dof-type domain-containing protein n=3 Tax=Soja TaxID=1462606 RepID=C6T5G7_SOYBN	44.382	2.6771	0.908405	2.94703	0.00320837	0.0873811
Glyma.10g023900.2	Glyma.10G023900	UniRef100_I1L811 Fe2OG dioxygenase domain-containing protein n=1 Tax=Glycine max TaxID=3847 RepID=I1L811_SOYBN	116.448	2.68097	0.777093	3.45001	0.000560576	0.0234326
Glyma.14g041300.1	Glyma.14G041300	UniRef100_A0A0B2QWJ4 L-ascorbate oxidase n=2 Tax=Soja TaxID=1462606 RepID=A0A0B2QWJ4_GLYSO	202.009	2.68414	0.655035	4.09771	4.1726e-05	0.00283617
Glyma.13g144600.8	Glyma.13G144600	UniRef100_A0A445HG50 HTH myb-type domain-containing protein n=2 Tax=Glycine soja TaxID=3848 RepID=A0A445HG50_GLYSO	117.557	2.70671	0.686725	3.94148	8.09797e-05	0.0050026
Glyma.10g295300.1	Glyma.10G295300	UniRef100_B9A1Q4 Glycinol 4-dimethylallyltransferase n=2 Tax=Glycine max TaxID=3847 RepID=G4DT_SOYBN	167.925	2.72797	0.429883	6.34584	2.21211e-10	7.66069e-08
Glyma.12g138100.1	Glyma.12G138100	UniRef100_UPI0007190C8D (-)-germacrene D synthase isoform X1 n=1 Tax=Glycine max TaxID=3847 RepID=UPI0007190C8D	950.468	2.74065	0.54125	5.06355	4.11522e-07	4.716e-05
Glyma.08g362400.8	Glyma.08G362400	UniRef100_I1KZI6 ENTH domain-containing protein n=1 Tax=Glycine max TaxID=3847 RepID=I1KZI6_SOYBN	40.1518	2.75972	0.783799	3.52095	0.000429998	0.0191377
Glyma.03g014900.2	Glyma.03G014900	UniRef100_A0A0B2R0R3 DEAD-box ATP-dependent RNA helicase 10 n=2 Tax=Soja TaxID=1462606 RepID=A0A0B2R0R3_GLYSO	86.4346	2.76144	0.846491	3.26222	0.00110544	0.039672
Glyma.11g214402.1	Glyma.11G214300	UniRef100_I1LMA0 C2H2-type domain-containing protein n=1 Tax=Glycine max TaxID=3847 RepID=I1LMA0_SOYBN	16.8174	2.89943	0.842803	3.44022	0.000581247	0.0240215
Glyma.18g300100.2	Glyma.18G300100	UniRef100_A0A0B2PT88 Casein kinase 1-like protein HD16 isoform A n=2 Tax=Soja TaxID=1462606 RepID=A0A0B2PT88_GLYSO	209.04	2.91411	0.885349	3.29148	0.000996627	0.0366542
Glyma.09g257800.1	Glyma.09G257800	UniRef100_I1L6I1 UBIQUITIN_CONJUGAT_2 domain-containing protein n=2 Tax=Soja TaxID=1462606 RepID=I1L6I1_SOYBN	69.2741	2.93595	1.00661	2.91666	0.00353804	0.0936711
Glyma.07g126200.4	Glyma.07G126200	UniRef100_A0A0B2P6L1 Gamma-glutamyltranspeptidase 1 n=1 Tax=Glycine soja TaxID=3848 RepID=A0A0B2P6L1_GLYSO	1012.06	2.94673	0.675261	4.36384	1.27801e-05	0.0010225
Glyma.14g145600.2	Glyma.14G145600	UniRef100_A0A445JJM7 Exosome complex component RRP43 isoform A n=1 Tax=Glycine soja TaxID=3848 RepID=A0A445JJM7_GLYSO	10.3648	3.10378	0.938321	3.3078	0.000940321	0.0351259
Glyma.02g186100.5	Glyma.02G186100	UniRef100_A0A445LR14 Calcium-transporting ATPase n=2 Tax=Soja TaxID=1462606 RepID=A0A445LR14_GLYSO	31.9406	3.1408	0.937284	3.35096	0.000805311	0.0310627
Glyma.17g232300.3	Glyma.17G232300	UniRef100_UPI00098DB698 uncharacterized protein LOC109790127 n=1 Tax=Cajanus cajan TaxID=3821 RepID=UPI00098DB698	445.966	3.18673	0.843742	3.77691	0.000158789	0.00859998
Glyma.18g227400.1	Glyma.18G227400	UniRef100_A0A445FXF3 U-box domain-containing protein 3 isoform A n=1 Tax=Glycine soja TaxID=3848 RepID=A0A445FXF3_GLYSO	140.402	3.20232	1.05228	3.04323	0.00234056	0.0699572
Glyma.20g246100.14	Glyma.20G246100	UniRef100_A0A0B2R020 CMP-sialic acid transporter 3 n=2 Tax=Soja TaxID=1462606 RepID=A0A0B2R020_GLYSO	95.5037	3.24548	0.955003	3.3984	0.000677807	0.0269396
Glyma.14g048100.2	Glyma.14G048100	UniRef100_A0A0R0GL67 Protein kinase domain-containing protein n=1 Tax=Glycine max TaxID=3847 RepID=A0A0R0GL67_SOYBN	72.9843	3.24695	0.838104	3.87416	0.000106991	0.00625374
Glyma.16g170100.1	Glyma.16G170100	UniRef100_A0A0B2QW53 Extensin-3 n=2 Tax=Soja TaxID=1462606 RepID=A0A0B2QW53_GLYSO	1624.5	3.31838	1.1194	2.96444	0.00303237	0.083839
Glyma.08g068300.2	Glyma.08G068300	UniRef100_I1KQZ0 J domain-containing protein n=1 Tax=Glycine max TaxID=3847 RepID=I1KQZ0_SOYBN	190.991	3.32374	0.880574	3.77452	0.000160319	0.00867294
Glyma.13g156500.3	Glyma.13G156500	UniRef100_UPI00103A0B61 dicer-like protein 4 isoform X1 n=1 Tax=Glycine soja TaxID=3848 RepID=UPI00103A0B61	9.03681	3.35796	1.16232	2.88902	0.0038644	0.0993319
Glyma.01g242000.7	Glyma.01G242000	UniRef100_I1JAX6 Magnesium transporter n=2 Tax=Soja TaxID=1462606 RepID=I1JAX6_SOYBN	1601.49	3.36641	0.654943	5.14001	2.74724e-07	3.31654e-05
Glyma.19g208600.2	Glyma.19G208600	UniRef100_A0A445FJF0 Cullin-1 isoform A n=2 Tax=Soja TaxID=1462606 RepID=A0A445FJF0_GLYSO	176.449	3.40786	0.837769	4.06778	4.74628e-05	0.00316713
Glyma.04g250400.7	Glyma.04G250400	UniRef100_A0A0B2PJ68 General transcription and DNA repair factor IIH subunit TFB4 isoform A n=2 Tax=Soja TaxID=1462606 RepID=A0A0B2PJ68_GLYSO	12.447	3.44905	1.18078	2.921	0.00348909	0.0928416
Glyma.04g065800.1	Glyma.04G065800	UniRef100_A0A0B2PFH2 Adenine phosphoribosyltransferase 2 n=2 Tax=Soja TaxID=1462606 RepID=A0A0B2PFH2_GLYSO	17.0534	3.45347	0.959038	3.60098	0.000317024	0.015071
Glyma.15g035900.5	Glyma.15G035900	UniRef100_UPI00071936A0 pumilio homolog 2 isoform X1 n=1 Tax=Glycine max TaxID=3847 RepID=UPI00071936A0	306.14	3.4691	0.890933	3.89379	9.86919e-05	0.00585292
Glyma.17g186800.6	Glyma.17G186800	UniRef100_UPI0003DE97F0 valine--tRNA ligase, chloroplastic/mitochondrial 2 isoform X2 n=1 Tax=Glycine max TaxID=3847 RepID=UPI0003DE97F0	42.628	3.59024	1.09938	3.2657	0.00109195	0.039307
Glyma.09g281900.1	Glyma.09G281900	UniRef100_A0A445J7J7 Isoliquiritigenin 2'-O-methyltransferase isoform A n=1 Tax=Glycine soja TaxID=3848 RepID=A0A445J7J7_GLYSO	1501.97	3.66829	0.922311	3.97728	6.97067e-05	0.00438616
Glyma.06g026100.9	Glyma.06G026100	UniRef100_A0A445K3R1 Protein BASIC PENTACYSTEINE6 isoform E n=3 Tax=Soja TaxID=1462606 RepID=A0A445K3R1_GLYSO	219.746	3.74061	1.00153	3.7349	0.000187788	0.00992138
Glyma.09g115600.1	Glyma.09G115600	UniRef100_UPI0002968F69 DExH-box ATP-dependent RNA helicase DExH5, mitochondrial-like isoform X3 n=1 Tax=Glycine soja TaxID=3848 RepID=UPI0002968F69	146.859	3.75976	0.834089	4.50762	6.55596e-06	0.00056348
Glyma.06g097800.7	Glyma.06G097800	UniRef100_UPI00071935D4 LOW QUALITY PROTEIN: BEACH domain-containing protein B-like n=1 Tax=Glycine max TaxID=3847 RepID=UPI00071935D4	327.362	3.78512	1.19419	3.16961	0.00152645	0.0506793
Glyma.20g122300.1	Glyma.20G122300	UniRef100_A0A0R0EAE4 Fe2OG dioxygenase domain-containing protein n=1 Tax=Glycine max TaxID=3847 RepID=A0A0R0EAE4_SOYBN	47.9596	3.8521	1.00228	3.84331	0.000121384	0.00689275
Glyma.13g238900.3	Glyma.13G238900	UniRef100_UPI00023CF430 uncharacterized protein LOC100305662 isoform X4 n=1 Tax=Glycine max TaxID=3847 RepID=UPI00023CF430	212.629	3.9368	1.02049	3.85775	0.000114437	0.00659699
Glyma.13g361900.6	Glyma.13G361900	UniRef100_A0A445IF59 Pleiotropic drug resistance protein 1 isoform A n=3 Tax=Glycine soja TaxID=3848 RepID=A0A445IF59_GLYSO	1797.26	4.18564	0.937161	4.46629	7.95868e-06	0.000667123
Glyma.08g298900.4	Glyma.08G298900	UniRef100_A0A445JLX2 F-box/kelch-repeat protein SKIP11 isoform A n=2 Tax=Soja TaxID=1462606 RepID=A0A445JLX2_GLYSO	127.277	4.24362	1.31855	3.21841	0.00128904	0.0444457
Glyma.17g078900.1	Glyma.17G078900	UniRef100_I1MT72 GP-PDE domain-containing protein n=2 Tax=Soja TaxID=1462606 RepID=I1MT72_SOYBN	59.1436	4.3288	0.955027	4.53265	5.82489e-06	0.000507076
Glyma.01g133050.1	Glyma.01G133000	UniRef100_A0A445L742 B3 domain-containing protein isoform A n=1 Tax=Glycine soja TaxID=3848 RepID=A0A445L742_GLYSO	18.076	4.34622	1.1818	3.67762	0.000235419	0.0119567
Glyma.11g025600.1	Glyma.11G025600	UniRef100_A1IGE2 PR-5 protein n=1 Tax=Glycine max TaxID=3847 RepID=A1IGE2_SOYBN	586.631	4.60587	1.56387	2.94518	0.00322768	0.0876054
Glyma.13g152542.4	Glyma.13G152542	UniRef100_I1LZH9 Protein kinase domain-containing protein n=1 Tax=Glycine max TaxID=3847 RepID=I1LZH9_SOYBN	171.941	4.60619	1.59089	2.89535	0.00378735	0.098029
Glyma.13g335700.2	Glyma.13G335700	UniRef100_A0A445IE90 U-box domain-containing protein 33 isoform A n=2 Tax=Glycine soja TaxID=3848 RepID=A0A445IE90_GLYSO	93.2984	4.65359	1.29166	3.60281	0.000314797	0.0149802
Glyma.15g232600.2	Glyma.15G232600	UniRef100_A0A0R0G4X0 TIR domain-containing protein n=1 Tax=Glycine max TaxID=3847 RepID=A0A0R0G4X0_SOYBN	20.1307	4.97647	1.16248	4.2809	1.86135e-05	0.00141522
Glyma.10g138300.7	Glyma.10G138300	UniRef100_A0A0R0I187 WRKY domain-containing protein n=1 Tax=Glycine max TaxID=3847 RepID=A0A0R0I187_SOYBN	155.297	5.09061	1.46884	3.46572	0.000528811	0.0223604
Glyma.02g034700.3	Glyma.02G034700	UniRef100_I1JC23 BURP domain-containing protein n=1 Tax=Glycine max TaxID=3847 RepID=I1JC23_SOYBN	19.2935	5.18079	1.60807	3.22175	0.00127412	0.044156
Glyma.13g046300.1	Glyma.13G046300	UniRef100_I1LX21 LOB domain-containing protein n=2 Tax=Soja TaxID=1462606 RepID=I1LX21_SOYBN	31.1085	5.26068	1.29618	4.05859	4.93698e-05	0.00328053
Glyma.17g216000.4	Glyma.17G216000	UniRef100_A0A445GA16 Aspartate aminotransferase n=3 Tax=Soja TaxID=1462606 RepID=A0A445GA16_GLYSO	25.0964	5.48909	1.29435	4.2408	2.22729e-05	0.00166937
Glyma.11g092400.2	Glyma.11G092400	UniRef100_A0A1S2YJA6 uncharacterized protein LOC101493338 n=1 Tax=Cicer arietinum TaxID=3827 RepID=A0A1S2YJA6_CICAR	8.18822	5.59668	1.47085	3.80506	0.000141772	0.00783945
Glyma.09g118800.1	Glyma.09G118800	UniRef100_A0A072VEV4 Plastid movement impaired protein n=1 Tax=Medicago truncatula TaxID=3880 RepID=A0A072VEV4_MEDTR	7.76965	5.68292	1.56532	3.63051	0.000282857	0.0137781
Glyma.18g153300.8	Glyma.18G153300	UniRef100_K7MSB1 RNB domain-containing protein n=3 Tax=Soja TaxID=1462606 RepID=K7MSB1_SOYBN	56.1386	5.73961	1.43231	4.00723	6.14344e-05	0.00393878
Glyma.08g235400.1	Glyma.08G235400	UniRef100_A0A445JJ04 NADPH-dependent oxidoreductase 2-alkenal reductase n=1 Tax=Glycine soja TaxID=3848 RepID=A0A445JJ04_GLYSO	1422.21	5.88373	1.69124	3.47895	0.000503377	0.021552
Glyma.07g192500.13	Glyma.07G192500	UniRef100_UPI001040A7BC helicase-like transcription factor CHR28 isoform X3 n=1 Tax=Glycine soja TaxID=3848 RepID=UPI001040A7BC	176.754	5.92177	1.90281	3.11211	0.00185754	0.0587529
[truncated: 235 more rows]

## Sheet: 1mgvsControl (p<0.1; log2FC>1)
Transcript_ID	Gene_ID	Top Most Descriptive Uniref100 Viridaeplantae Hit (3)	baseMean	log2FoldChange	lfcSE	stat	pvalue	padj
[truncated: 9,388 more rows]
