# Supplementary material for: Perfluorobutanoic Acid (PFBA) Induces a Non-Enzymatic Oxidative Stress Response in Soybean (Glycine max L. Merr.)
Source: Int J Mol Sci. 2022 Sep 1;23(17):9934. doi: 10.3390/ijms23179934 (PMC9456126; doi:10.3390/ijms23179934)
Supplement: Supplementary file 1 [file ijms-23-09934-s001.zip › ijms-1798237-Supplemental S4.xlsx]

## Sheet: 100ng -Upregulated KEGG pathway
Enrichment FDR	nGenes	Pathway Genes	Fold Enrichment	Pathway	URL	Genes
0.000203785	8	82	9.3616	Circadian rhythm	http://www.genome.jp/kegg-bin/show_pathway?gmx04712	GLYMA.05G239400 GLYMA.06G103200 GLYMA.06G136600 GLYMA.07G048500 GLYMA.08G197500 GLYMA.10G180600 GLYMA.19G224200 GLYMA.20G170000
0.0346009	4	41	9.3616	Isoquinoline alkaloid biosynthesis	http://www.genome.jp/kegg-bin/show_pathway?gmx00950	GLYMA.01G062400 GLYMA.06G270400 GLYMA.17G216000 GLYMA.18G143600
0.0346009	4	48	7.99637	Isoflavonoid biosynthesis	http://www.genome.jp/kegg-bin/show_pathway?gmx00943	GLYMA.01G239600 GLYMA.07G202300 GLYMA.11G070500 GLYMA.01G211800
0.0346009	4	53	7.242	Tropane piperidine and pyridine alkaloid biosynthesis	http://www.genome.jp/kegg-bin/show_pathway?gmx00960	GLYMA.01G062400 GLYMA.17G216000 GLYMA.18G035100 GLYMA.18G143600
0.0358748	4	59	6.50552	Propanoate metabolism	http://www.genome.jp/kegg-bin/show_pathway?gmx00640	GLYMA.03G070200 GLYMA.05G180100 GLYMA.14G125300 GLYMA.17G028000
0.035973	4	61	6.29223	Cyanoamino acid metabolism	http://www.genome.jp/kegg-bin/show_pathway?gmx00460	GLYMA.07G126200 GLYMA.07G151900 GLYMA.10G106600 GLYMA.14G086300
0.0346009	5	89	5.39081	Beta-Alanine metabolism	http://www.genome.jp/kegg-bin/show_pathway?gmx00410	GLYMA.01G062400 GLYMA.02G034000 GLYMA.05G180100 GLYMA.14G125300 GLYMA.18G143600
0.0346009	7	172	3.9052	RNA degradation	http://www.genome.jp/kegg-bin/show_pathway?gmx03018	GLYMA.04G221900 GLYMA.07G215300 GLYMA.08G199800 GLYMA.08G330300 GLYMA.09G115600 GLYMA.13G160300 GLYMA.14G145600
0.0348267	7	179	3.75249	Glycerophospholipid metabolism	http://www.genome.jp/kegg-bin/show_pathway?gmx00564	GLYMA.08G028200 GLYMA.10G221200 GLYMA.11G148900 GLYMA.17G078900 GLYMA.19G132900 GLYMA.19G136100 GLYMA.20G170300

## Sheet: 1mg -Upregulated KEGG pathway
Enrichment FDR	nGenes	Pathway Genes	Fold Enrichment	Pathway	URL	Genes
3.54762e-11	22	48	6.17244	Isoflavonoid biosynthesis	http://www.genome.jp/kegg-bin/show_pathway?gmx00943	GLYMA.01G172600 GLYMA.01G239600 GLYMA.03G143700 GLYMA.03G147700 GLYMA.07G202300 GLYMA.09G048700 GLYMA.09G049100 GLYMA.09G049200 GLYMA.09G269500 GLYMA.09G269600 GLYMA.10G250300 GLYMA.11G051800 GLYMA.11G070500 GLYMA.11G070600 GLYMA.13G056100 GLYMA.13G173500 GLYMA.01G211800 GLYMA.18G080400 GLYMA.18G220600 GLYMA.19G146800 GLYMA.19G151100 GLYMA.20G213700
0.0131799	4	10	5.38686	Glucosinolate biosynthesis	http://www.genome.jp/kegg-bin/show_pathway?gmx00966	GLYMA.01G036000 GLYMA.01G196300 GLYMA.06G050100 GLYMA.07G186000
0.00287683	6	16	5.05018	Monobactam biosynthesis	http://www.genome.jp/kegg-bin/show_pathway?gmx00261	GLYMA.02G066100 GLYMA.03G022300 GLYMA.05G240700 GLYMA.16G147300 GLYMA.19G102100 GLYMA.20G151500
2.16632e-09	26	80	4.37682	2-Oxocarboxylic acid metabolism	http://www.genome.jp/kegg-bin/show_pathway?gmx01210	GLYMA.01G036000 GLYMA.01G162800 GLYMA.01G196300 GLYMA.02G066100 GLYMA.02G241200 GLYMA.05G240700 GLYMA.06G050100 GLYMA.06G082400 GLYMA.06G275700 GLYMA.07G045900 GLYMA.07G186000 GLYMA.08G157700 GLYMA.10G295400 GLYMA.11G043300 GLYMA.11G080600 GLYMA.12G098900 GLYMA.12G122900 GLYMA.13G308700 GLYMA.14G211000 GLYMA.16G013900 GLYMA.16G147300 GLYMA.17G160300 GLYMA.17G216000 GLYMA.19G102100 GLYMA.20G000500…
4.12619e-07	19	59	4.33688	Propanoate metabolism	http://www.genome.jp/kegg-bin/show_pathway?gmx00640	GLYMA.01G210400 GLYMA.03G056400 GLYMA.03G070200 GLYMA.04G243000 GLYMA.05G180100 GLYMA.07G183600 GLYMA.07G239200 GLYMA.07G246000 GLYMA.08G066600 GLYMA.10G039000 GLYMA.11G035200 GLYMA.14G102600 GLYMA.14G125300 GLYMA.15G131200 GLYMA.16G044600 GLYMA.16G213200 GLYMA.17G028000 GLYMA.18G195700 GLYMA.18G202800
0.00691548	6	19	4.25278	Taurine and hypotaurine metabolism	http://www.genome.jp/kegg-bin/show_pathway?gmx00430	GLYMA.05G136100 GLYMA.07G126200 GLYMA.08G091400 GLYMA.08G091500 GLYMA.13G113100 GLYMA.17G046600
5.00312e-06	17	57	4.01652	Various types of N-glycan biosynthesis	http://www.genome.jp/kegg-bin/show_pathway?gmx00513	GLYMA.01G009300 GLYMA.01G048500 GLYMA.02G108100 GLYMA.02G131900 GLYMA.07G020200 GLYMA.07G212900 GLYMA.10G128800 GLYMA.10G210300 GLYMA.10G217800 GLYMA.10G251600 GLYMA.12G045400 GLYMA.15G256700 GLYMA.16G077300 GLYMA.19G165800 GLYMA.20G141900 GLYMA.20G180300 GLYMA.20G240000
3.51843e-05	14	47	4.01149	Phenylalanine metabolism	http://www.genome.jp/kegg-bin/show_pathway?gmx00360	GLYMA.02G309300 GLYMA.03G181600 GLYMA.03G181700 GLYMA.06G082400 GLYMA.06G235500 GLYMA.06G275700 GLYMA.07G239200 GLYMA.08G106000 GLYMA.08G138800 GLYMA.08G282800 GLYMA.11G238300 GLYMA.17G216000 GLYMA.18G143600 GLYMA.19G182300
0.000150664	12	41	3.9416	Isoquinoline alkaloid biosynthesis	http://www.genome.jp/kegg-bin/show_pathway?gmx00950	GLYMA.04G121700 GLYMA.06G082400 GLYMA.06G235500 GLYMA.06G270400 GLYMA.06G275700 GLYMA.08G138800 GLYMA.08G282800 GLYMA.11G238300 GLYMA.13G242300 GLYMA.15G071200 GLYMA.17G216000 GLYMA.18G143600
0.0107921	6	21	3.84775	Lysine biosynthesis	http://www.genome.jp/kegg-bin/show_pathway?gmx00300	GLYMA.02G066100 GLYMA.03G022300 GLYMA.05G240700 GLYMA.08G180600 GLYMA.16G147300 GLYMA.19G102100
3.49353e-05	15	53	3.81146	Tropane piperidine and pyridine alkaloid biosynthesis	http://www.genome.jp/kegg-bin/show_pathway?gmx00960	GLYMA.01G228700 GLYMA.06G082400 GLYMA.06G235500 GLYMA.06G275700 GLYMA.08G109200 GLYMA.08G110300 GLYMA.08G109500 GLYMA.08G138800 GLYMA.08G282800 GLYMA.11G011500 GLYMA.11G238300 GLYMA.12G059200 GLYMA.17G216000 GLYMA.18G035100 GLYMA.18G143600
3.7389e-07	24	89	3.63159	Beta-Alanine metabolism	http://www.genome.jp/kegg-bin/show_pathway?gmx00410	GLYMA.01G031500 GLYMA.02G034000 GLYMA.02G278600 GLYMA.03G056400 GLYMA.05G136100 GLYMA.05G180100 GLYMA.07G105400 GLYMA.07G183600 GLYMA.07G239200 GLYMA.08G066600 GLYMA.08G091400 GLYMA.08G091500 GLYMA.08G282800 GLYMA.11G035200 GLYMA.14G036000 GLYMA.14G102600 GLYMA.14G125300 GLYMA.15G131200 GLYMA.17G055000 GLYMA.18G045100 GLYMA.18G137300 GLYMA.18G143600 GLYMA.18G172500 GLYMA.18G202800
1.07251e-05	19	74	3.45778	Tyrosine metabolism	http://www.genome.jp/kegg-bin/show_pathway?gmx00350	GLYMA.01G142800 GLYMA.04G121700 GLYMA.04G240800 GLYMA.06G082400 GLYMA.06G122600 GLYMA.06G235500 GLYMA.06G270400 GLYMA.06G275700 GLYMA.08G138800 GLYMA.08G282800 GLYMA.09G010000 GLYMA.09G161600 GLYMA.11G238300 GLYMA.12G015300 GLYMA.13G242300 GLYMA.14G042000 GLYMA.15G071200 GLYMA.17G216000 GLYMA.18G143600
1.51089e-06	23	90	3.4416	Valine leucine and isoleucine degradation	http://www.genome.jp/kegg-bin/show_pathway?gmx00280	GLYMA.01G031500 GLYMA.01G129400 GLYMA.01G196300 GLYMA.02G034000 GLYMA.02G131500 GLYMA.02G145300 GLYMA.03G070200 GLYMA.04G243000 GLYMA.05G063900 GLYMA.06G050100 GLYMA.07G019100 GLYMA.07G183600 GLYMA.07G186000 GLYMA.07G239200 GLYMA.07G246000 GLYMA.08G066600 GLYMA.08G140200 GLYMA.14G102600 GLYMA.15G131200 GLYMA.17G005300 GLYMA.17G028000 GLYMA.18G137300 GLYMA.20G077000
5.00312e-06	22	90	3.29197	Alpha-Linolenic acid metabolism	http://www.genome.jp/kegg-bin/show_pathway?gmx00592	GLYMA.01G235600 GLYMA.13G030300 GLYMA.03G056400 GLYMA.04G240800 GLYMA.05G180100 GLYMA.06G122600 GLYMA.07G246300 GLYMA.08G102900 GLYMA.09G191700 GLYMA.11G035200 GLYMA.13G109700 GLYMA.13G109800 GLYMA.14G125300 GLYMA.15G223900 GLYMA.17G027600 GLYMA.18G202800 GLYMA.19G011700 GLYMA.19G057500 GLYMA.19G132900 GLYMA.19G263300 GLYMA.20G054000 GLYMA.20G077000
8.52772e-06	21	86	3.28849	Flavonoid biosynthesis	http://www.genome.jp/kegg-bin/show_pathway?gmx00941	GLYMA.01G004200 GLYMA.01G187700 GLYMA.01G228700 GLYMA.02G103500 GLYMA.02G158700 GLYMA.02G307300 GLYMA.03G122000 GLYMA.04G222400 GLYMA.05G021900 GLYMA.06G143000 GLYMA.06G320800 GLYMA.07G021600 GLYMA.08G109200 GLYMA.08G110300 GLYMA.08G109500 GLYMA.08G220200 GLYMA.11G011500 GLYMA.18G285800 GLYMA.20G241500 GLYMA.20G241600 GLYMA.20G241700
0.000150664	16	68	3.16874	Pantothenate and CoA biosynthesis	http://www.genome.jp/kegg-bin/show_pathway?gmx00770	GLYMA.01G031500 GLYMA.01G196300 GLYMA.02G034000 GLYMA.02G164100 GLYMA.02G276900 GLYMA.02G278600 GLYMA.06G050100 GLYMA.07G082800 GLYMA.07G105400 GLYMA.07G186000 GLYMA.12G122900 GLYMA.14G036000 GLYMA.17G089200 GLYMA.18G045100 GLYMA.18G137300 GLYMA.18G172500
4.45333e-05	20	89	3.02632	Fatty acid degradation	http://www.genome.jp/kegg-bin/show_pathway?gmx00071	GLYMA.01G031500 GLYMA.02G034000 GLYMA.03G056400 GLYMA.04G240800 GLYMA.05G180100 GLYMA.06G122600 GLYMA.07G239200 GLYMA.07G246300 GLYMA.09G161600 GLYMA.09G191700 GLYMA.11G035200 GLYMA.12G015300 GLYMA.14G042000 GLYMA.14G125300 GLYMA.17G005300 GLYMA.17G027600 GLYMA.18G137300 GLYMA.18G202800 GLYMA.20G060300 GLYMA.20G077000
0.000166572	17	76	3.01239	Protein export	http://www.genome.jp/kegg-bin/show_pathway?gmx03060	GLYMA.01G133400 GLYMA.02G064900 GLYMA.03G239600 GLYMA.04G036000 GLYMA.05G219400 GLYMA.06G116300 GLYMA.06G220500 GLYMA.06G227200 GLYMA.06G310200 GLYMA.08G025700 GLYMA.11G249600 GLYMA.12G156800 GLYMA.13G190200 GLYMA.16G146000 GLYMA.18G007600 GLYMA.18G156300 GLYMA.19G236500
0.00898501	9	41	2.9562	Linoleic acid metabolism	http://www.genome.jp/kegg-bin/show_pathway?gmx00591	GLYMA.13G030300 GLYMA.07G034800 GLYMA.07G034900 GLYMA.08G102900 GLYMA.08G189200 GLYMA.08G189600 GLYMA.19G132900 GLYMA.19G263300 GLYMA.20G054000
7.17931e-05	20	92	2.92764	Citrate cycle (TCA cycle)	http://www.genome.jp/kegg-bin/show_pathway?gmx00020	GLYMA.01G028900 GLYMA.01G162800 GLYMA.02G036300 GLYMA.02G241200 GLYMA.03G228900 GLYMA.04G089700 GLYMA.06G231500 GLYMA.08G157700 GLYMA.09G035600 GLYMA.09G203500 GLYMA.10G016200 GLYMA.10G039000 GLYMA.11G080600 GLYMA.12G098900 GLYMA.13G308700 GLYMA.14G186900 GLYMA.14G211000 GLYMA.16G004400 GLYMA.16G213200 GLYMA.20G189500
3.7389e-07	33	152	2.92379	Glutathione metabolism	http://www.genome.jp/kegg-bin/show_pathway?gmx00480	GLYMA.01G106000 GLYMA.02G187200 GLYMA.02G241200 GLYMA.02G283900 GLYMA.03G073702 GLYMA.03G176300 GLYMA.05G161600 GLYMA.05G240100 GLYMA.05G207100 GLYMA.06G193500 GLYMA.07G126200 GLYMA.07G139800 GLYMA.07G139900 GLYMA.07G140000 GLYMA.07G140100 GLYMA.07G140200 GLYMA.08G013900 GLYMA.08G118700 GLYMA.08G118900 GLYMA.08G174900 GLYMA.08G175200 GLYMA.08G254500 GLYMA.10G192900 GLYMA.11G198500 GLYMA.13G129000…
0.00522612	11	52	2.84882	Arginine biosynthesis	http://www.genome.jp/kegg-bin/show_pathway?gmx00220	GLYMA.06G082400 GLYMA.06G275700 GLYMA.07G045900 GLYMA.11G043300 GLYMA.11G215500 GLYMA.16G013900 GLYMA.17G148000 GLYMA.17G160300 GLYMA.17G216000 GLYMA.18G041100 GLYMA.20G000500
0.0411153	6	29	2.78631	Valine leucine and isoleucine biosynthesis	http://www.genome.jp/kegg-bin/show_pathway?gmx00290	GLYMA.01G196300 GLYMA.06G050100 GLYMA.07G186000 GLYMA.10G295400 GLYMA.12G122900 GLYMA.20G245300
0.0411153	6	29	2.78631	Selenocompound metabolism	http://www.genome.jp/kegg-bin/show_pathway?gmx00450	GLYMA.10G172700 GLYMA.12G163700 GLYMA.13G000200 GLYMA.13G001200 GLYMA.16G038300 GLYMA.20G151500
0.000287541	18	87	2.78631	Alanine aspartate and glutamate metabolism	http://www.genome.jp/kegg-bin/show_pathway?gmx00250	GLYMA.01G129400 GLYMA.04G007300 GLYMA.04G236900 GLYMA.05G136100 GLYMA.06G082400 GLYMA.06G275700 GLYMA.07G045900 GLYMA.08G091400 GLYMA.08G091500 GLYMA.08G140200 GLYMA.11G171400 GLYMA.11G170300 GLYMA.11G215500 GLYMA.16G013900 GLYMA.17G148000 GLYMA.17G216000 GLYMA.18G041100 GLYMA.18G061100
0.0072914	11	55	2.69343	Sulfur metabolism	http://www.genome.jp/kegg-bin/show_pathway?gmx00920	GLYMA.02G299100 GLYMA.05G151300 GLYMA.08G108000 GLYMA.11G005800 GLYMA.11G047900 GLYMA.15G068800 GLYMA.18G002800 GLYMA.18G234600 GLYMA.19G242300 GLYMA.20G151500 GLYMA.20G228900
0.0148237	9	45	2.69343	Ether lipid metabolism	http://www.genome.jp/kegg-bin/show_pathway?gmx00565	GLYMA.01G162100 GLYMA.01G215100 GLYMA.07G031100 GLYMA.07G080400 GLYMA.08G126700 GLYMA.11G178400 GLYMA.13G364900 GLYMA.16G081200 GLYMA.19G132900
1.79174e-11	67	338	2.66952	Plant-pathogen interaction	http://www.genome.jp/kegg-bin/show_pathway?gmx04626	GLYMA.01G010700 GLYMA.01G166100 GLYMA.02G182900 GLYMA.02G302500 GLYMA.03G084000 GLYMA.03G150600 GLYMA.03G157800 GLYMA.03G236300 GLYMA.04G177700 GLYMA.04G245000 GLYMA.05G119500 GLYMA.05G119600 GLYMA.06G034700 GLYMA.06G126600 GLYMA.06G187200 GLYMA.06G187300 GLYMA.06G187400 GLYMA.07G066800 GLYMA.07G234300 GLYMA.08G005600 GLYMA.08G018900 GLYMA.08G227200 GLYMA.08G316500 GLYMA.08G317700 GLYMA.08G328800…
0.00275173	14	71	2.65549	Biosynthesis of various plant secondary metabolites	http://www.genome.jp/kegg-bin/show_pathway?gmx00999	GLYMA.02G225000 GLYMA.07G100500 GLYMA.07G151900 GLYMA.07G254900 GLYMA.08G169300 GLYMA.10G106600 GLYMA.11G129900 GLYMA.12G053900 GLYMA.12G054100 GLYMA.12G130200 GLYMA.16G103900 GLYMA.16G097200 GLYMA.17G039000 GLYMA.17G039100
0.00589476	12	61	2.64927	Cyanoamino acid metabolism	http://www.genome.jp/kegg-bin/show_pathway?gmx00460	GLYMA.02G225000 GLYMA.07G100500 GLYMA.07G126200 GLYMA.07G151900 GLYMA.10G106600 GLYMA.11G129900 GLYMA.12G053900 GLYMA.12G054100 GLYMA.12G130200 GLYMA.14G184500 GLYMA.16G097200 GLYMA.18G234600
1.11123e-06	37	192	2.59523	Cysteine and methionine metabolism	http://www.genome.jp/kegg-bin/show_pathway?gmx00270	GLYMA.01G129400 GLYMA.01G159800 GLYMA.01G196300 GLYMA.01G210400 GLYMA.02G041900 GLYMA.02G066100 GLYMA.02G299100 GLYMA.04G005900 GLYMA.05G240700 GLYMA.06G005600 GLYMA.06G050100 GLYMA.06G082400 GLYMA.06G231500 GLYMA.06G235500 GLYMA.06G275700 GLYMA.07G186000 GLYMA.08G140200 GLYMA.09G255000 GLYMA.10G172700 GLYMA.10G261300 GLYMA.10G261400 GLYMA.11G005800 GLYMA.11G244400 GLYMA.13G001200 GLYMA.14G049500…
0.00589476	13	69	2.53729	N-Glycan biosynthesis	http://www.genome.jp/kegg-bin/show_pathway?gmx00510	GLYMA.01G009300 GLYMA.07G020200 GLYMA.10G128800 GLYMA.10G210300 GLYMA.10G251600 GLYMA.12G045400 GLYMA.12G177300 GLYMA.13G323400 GLYMA.15G256700 GLYMA.16G077300 GLYMA.19G165800 GLYMA.20G141900 GLYMA.20G180300
2.16632e-09	64	360	2.39416	Biosynthesis of amino acids	http://www.genome.jp/kegg-bin/show_pathway?gmx01230	GLYMA.01G159800 GLYMA.01G162800 GLYMA.01G196300 GLYMA.02G041900 GLYMA.02G066100 GLYMA.02G208400 GLYMA.02G222400 GLYMA.02G241200 GLYMA.02G251100 GLYMA.02G299100 GLYMA.03G022300 GLYMA.03G027400 GLYMA.03G027500 GLYMA.04G236900 GLYMA.05G240700 GLYMA.06G050100 GLYMA.06G082400 GLYMA.06G275700 GLYMA.07G045900 GLYMA.07G186000 GLYMA.08G138800 GLYMA.08G157700 GLYMA.08G180600 GLYMA.08G362900 GLYMA.09G126300…
0.00165525	19	108	2.36922	Carbon fixation in photosynthetic organisms	http://www.genome.jp/kegg-bin/show_pathway?gmx00710	GLYMA.01G008500 GLYMA.02G222400 GLYMA.03G027500 GLYMA.04G086300 GLYMA.04G089700 GLYMA.05G227400 GLYMA.06G082400 GLYMA.06G087800 GLYMA.06G231500 GLYMA.06G275700 GLYMA.07G045900 GLYMA.07G074700 GLYMA.08G182300 GLYMA.09G203500 GLYMA.10G268500 GLYMA.14G189400 GLYMA.16G013900 GLYMA.18G009700 GLYMA.19G243800
0.00898501	14	82	2.29927	Circadian rhythm	http://www.genome.jp/kegg-bin/show_pathway?gmx04712	GLYMA.01G228700 GLYMA.04G050200 GLYMA.05G239400 GLYMA.06G136600 GLYMA.07G048500 GLYMA.08G046500 GLYMA.08G109200 GLYMA.08G110300 GLYMA.08G109500 GLYMA.10G221500 GLYMA.11G011500 GLYMA.17G231600 GLYMA.19G224200 GLYMA.20G170000
0.000103758	31	185	2.25666	Pyruvate metabolism	http://www.genome.jp/kegg-bin/show_pathway?gmx00620	GLYMA.01G008500 GLYMA.01G031500 GLYMA.01G210400 GLYMA.02G034000 GLYMA.03G066800 GLYMA.03G070100 GLYMA.03G066600 GLYMA.04G086300 GLYMA.04G089700 GLYMA.04G240800 GLYMA.05G227400 GLYMA.06G087800 GLYMA.06G122600 GLYMA.06G231500 GLYMA.07G074700 GLYMA.09G126300 GLYMA.09G161600 GLYMA.09G203500 GLYMA.10G016200 GLYMA.10G295400 GLYMA.12G015300 GLYMA.14G042000 GLYMA.14G186900 GLYMA.16G004400 GLYMA.16G044600…
3.38358e-09	71	426	2.24452	Carbon metabolism	http://www.genome.jp/kegg-bin/show_pathway?gmx01200	GLYMA.01G007300 GLYMA.01G008500 GLYMA.01G159800 GLYMA.01G162800 GLYMA.02G041900 GLYMA.02G222400 GLYMA.02G241200 GLYMA.02G299100 GLYMA.03G027500 GLYMA.03G056400 GLYMA.04G086300 GLYMA.04G089700 GLYMA.05G180100 GLYMA.05G227400 GLYMA.06G082400 GLYMA.06G087800 GLYMA.06G231500 GLYMA.06G275700 GLYMA.07G045900 GLYMA.07G059800 GLYMA.07G074700 GLYMA.07G183600 GLYMA.08G066600 GLYMA.08G097300 GLYMA.08G157700…
9.41587e-06	43	265	2.18523	MAPK signaling pathway	http://www.genome.jp/kegg-bin/show_pathway?gmx04016	GLYMA.01G160100 GLYMA.02G042500 GLYMA.02G208500 GLYMA.03G216700 GLYMA.03G236300 GLYMA.05G066700 GLYMA.05G119500 GLYMA.05G119600 GLYMA.06G151400 GLYMA.07G066800 GLYMA.07G155500 GLYMA.08G018900 GLYMA.08G072400 GLYMA.08G147600 GLYMA.08G345500 GLYMA.09G002600 GLYMA.09G255000 GLYMA.09G256000 GLYMA.10G066000 GLYMA.10G152200 GLYMA.11G038800 GLYMA.11G163300 GLYMA.13G106900 GLYMA.13G342500 GLYMA.14G108400…
0.0366055	10	62	2.17212	Phenylalanine tyrosine and tryptophan biosynthesis	http://www.genome.jp/kegg-bin/show_pathway?gmx00400	GLYMA.02G208400 GLYMA.03G027400 GLYMA.06G082400 GLYMA.06G235500 GLYMA.06G275700 GLYMA.08G138800 GLYMA.11G238300 GLYMA.12G085500 GLYMA.13G049500 GLYMA.17G216000
0.0193387	13	82	2.13503	Ubiquinone and other terpenoid-quinone biosynthesis	http://www.genome.jp/kegg-bin/show_pathway?gmx00130	GLYMA.01G134600 GLYMA.06G235500 GLYMA.09G236500 GLYMA.10G295300 GLYMA.11G120200 GLYMA.12G045300 GLYMA.12G141900 GLYMA.12G161400 GLYMA.13G095600 GLYMA.13G152814 GLYMA.13G372000 GLYMA.18G260800 GLYMA.20G245100
0.0107921	16	102	2.11249	Glycine serine and threonine metabolism	http://www.genome.jp/kegg-bin/show_pathway?gmx00260	GLYMA.01G129400 GLYMA.01G159800 GLYMA.02G041900 GLYMA.02G066100 GLYMA.05G033500 GLYMA.05G240700 GLYMA.06G186300 GLYMA.08G140200 GLYMA.08G282800 GLYMA.10G261400 GLYMA.13G049500 GLYMA.14G184500 GLYMA.16G147300 GLYMA.18G143600 GLYMA.19G102100 GLYMA.20G019700
0.0147856	16	106	2.03278	Fatty acid metabolism	http://www.genome.jp/kegg-bin/show_pathway?gmx01212	GLYMA.03G056400 GLYMA.05G180100 GLYMA.07G019100 GLYMA.07G239200 GLYMA.07G246300 GLYMA.09G191700 GLYMA.11G035200 GLYMA.12G027300 GLYMA.14G125300 GLYMA.16G042000 GLYMA.17G005300 GLYMA.17G027600 GLYMA.18G195700 GLYMA.18G202800 GLYMA.20G060300 GLYMA.20G077000
0.000123895	39	260	2.02007	Phenylpropanoid biosynthesis	http://www.genome.jp/kegg-bin/show_pathway?gmx00940	GLYMA.01G004200 GLYMA.01G187700 GLYMA.02G103500 GLYMA.02G309300 GLYMA.03G032800 GLYMA.03G038700 GLYMA.03G122000 GLYMA.03G181600 GLYMA.03G181700 GLYMA.04G220600 GLYMA.06G145300 GLYMA.06G239500 GLYMA.07G021600 GLYMA.07G048800 GLYMA.07G087400 GLYMA.07G209900 GLYMA.08G039200 GLYMA.08G179600 GLYMA.08G179700 GLYMA.08G220200 GLYMA.09G022400 GLYMA.09G277800 GLYMA.09G277900 GLYMA.13G101400 GLYMA.13G095600…
2.69172e-06	61	413	1.98909	Ribosome	http://www.genome.jp/kegg-bin/show_pathway?gmx03010	GLYMA.01G047000 GLYMA.02G067300 GLYMA.02G239700 GLYMA.02G253500 GLYMA.02G284900 GLYMA.03G142300 GLYMA.03G177400 GLYMA.03G178000 GLYMA.03G205800 GLYMA.03G234600 GLYMA.03G235000 GLYMA.05G059600 GLYMA.05G146800 GLYMA.05G156100 GLYMA.05G238000 GLYMA.06G138400 GLYMA.06G272500 GLYMA.07G198600 GLYMA.08G030900 GLYMA.08G042300 GLYMA.08G045100 GLYMA.08G048200 GLYMA.08G100000 GLYMA.08G217700 GLYMA.08G343800…
0.0207299	16	111	1.94121	Arginine and proline metabolism	http://www.genome.jp/kegg-bin/show_pathway?gmx00330	GLYMA.01G031500 GLYMA.02G034000 GLYMA.02G251100 GLYMA.04G007700 GLYMA.06G007500 GLYMA.06G082400 GLYMA.06G275700 GLYMA.08G106000 GLYMA.13G066500 GLYMA.13G049700 GLYMA.17G055000 GLYMA.17G216000 GLYMA.18G045100 GLYMA.18G137300 GLYMA.18G278900 GLYMA.19G043000
0.0125823	19	132	1.93845	Peroxisome	http://www.genome.jp/kegg-bin/show_pathway?gmx04146	GLYMA.02G241200 GLYMA.03G056400 GLYMA.04G221300 GLYMA.05G180100 GLYMA.07G219300 GLYMA.08G097300 GLYMA.10G183500 GLYMA.10G193500 GLYMA.11G035200 GLYMA.11G227400 GLYMA.13G340300 GLYMA.14G125300 GLYMA.14G207700 GLYMA.14G211000 GLYMA.18G202800 GLYMA.20G060300 GLYMA.20G077000 GLYMA.20G196900 GLYMA.20G206800
0.000122353	45	316	1.91779	Protein processing in endoplasmic reticulum	http://www.genome.jp/kegg-bin/show_pathway?gmx04141	GLYMA.01G009300 GLYMA.01G133400 GLYMA.02G014000 GLYMA.02G085600 GLYMA.02G302500 GLYMA.03G073722 GLYMA.03G218300 GLYMA.04G121000 GLYMA.04G247900 GLYMA.05G235400 GLYMA.05G219400 GLYMA.06G114800 GLYMA.06G134900 GLYMA.06G162600 GLYMA.06G227200 GLYMA.06G317800 GLYMA.07G020200 GLYMA.08G025700 GLYMA.08G042900 GLYMA.08G127200 GLYMA.09G248600 GLYMA.10G210300 GLYMA.10G251600 GLYMA.10G275100 GLYMA.12G045400…
0.0312793	15	107	1.88792	Glyoxylate and dicarboxylate metabolism	http://www.genome.jp/kegg-bin/show_pathway?gmx00630	GLYMA.01G162800 GLYMA.06G231500 GLYMA.07G059800 GLYMA.08G097300 GLYMA.08G157700 GLYMA.11G080600 GLYMA.11G215500 GLYMA.12G098900 GLYMA.13G308700 GLYMA.14G184500 GLYMA.16G044600 GLYMA.17G005300 GLYMA.18G041100 GLYMA.19G009100 GLYMA.20G019700
0.0193387	18	129	1.87914	Nucleotide metabolism	http://www.genome.jp/kegg-bin/show_pathway?gmx01232	GLYMA.01G119500 GLYMA.03G138200 GLYMA.03G181900 GLYMA.04G045000 GLYMA.04G065800 GLYMA.05G016700 GLYMA.06G045500 GLYMA.06G067200 GLYMA.07G129300 GLYMA.08G264800 GLYMA.08G295700 GLYMA.08G345000 GLYMA.12G041000 GLYMA.13G340300 GLYMA.14G136600 GLYMA.15G263100 GLYMA.18G073400 GLYMA.20G000200
0.00218758	32	231	1.86558	Glycolysis-Gluconeogenesis	http://www.genome.jp/kegg-bin/show_pathway?gmx00010	GLYMA.01G007300 GLYMA.01G031500 GLYMA.01G210400 GLYMA.02G034000 GLYMA.02G222400 GLYMA.03G066800 GLYMA.03G070100 GLYMA.03G066600 GLYMA.04G089700 GLYMA.04G240800 GLYMA.06G122600 GLYMA.07G153100 GLYMA.08G182300 GLYMA.09G126300 GLYMA.09G161600 GLYMA.09G203500 GLYMA.09G239800 GLYMA.10G268500 GLYMA.12G015300 GLYMA.12G021700 GLYMA.14G042000 GLYMA.14G186900 GLYMA.14G189400 GLYMA.16G004400 GLYMA.16G044600…
0.017488	20	147	1.83226	Purine metabolism	http://www.genome.jp/kegg-bin/show_pathway?gmx00230	GLYMA.01G119500 GLYMA.03G138200 GLYMA.03G181900 GLYMA.04G007300 GLYMA.04G045000 GLYMA.04G065800 GLYMA.06G045500 GLYMA.06G067200 GLYMA.08G295700 GLYMA.10G121524 GLYMA.10G156900 GLYMA.11G047900 GLYMA.13G240600 GLYMA.13G340300 GLYMA.14G136600 GLYMA.14G178900 GLYMA.14G211700 GLYMA.15G263100 GLYMA.18G049000 GLYMA.20G151500
0.032708	20	158	1.7047	Biosynthesis of nucleotide sugars	http://www.genome.jp/kegg-bin/show_pathway?gmx01250	GLYMA.01G005100 GLYMA.01G007300 GLYMA.01G057100 GLYMA.03G247000 GLYMA.05G022600 GLYMA.05G224500 GLYMA.05G222000 GLYMA.05G204700 GLYMA.06G030400 GLYMA.07G237700 GLYMA.08G023100 GLYMA.08G249900 GLYMA.09G030300 GLYMA.10G018400 GLYMA.12G021700 GLYMA.13G264500 GLYMA.18G229800 GLYMA.18G272200 GLYMA.18G296300 GLYMA.19G050100
0.00691548	34	271	1.6896	Endocytosis	http://www.genome.jp/kegg-bin/show_pathway?gmx04144	GLYMA.01G162100 GLYMA.01G199000 GLYMA.01G215100 GLYMA.01G229000 GLYMA.02G009600 GLYMA.02G085600 GLYMA.02G176000 GLYMA.02G294200 GLYMA.02G312200 GLYMA.04G151500 GLYMA.05G111900 GLYMA.06G254000 GLYMA.07G031100 GLYMA.07G080400 GLYMA.08G111500 GLYMA.08G126700 GLYMA.08G362400 GLYMA.09G002100 GLYMA.09G024400 GLYMA.10G220100 GLYMA.10G290000 GLYMA.10G296900 GLYMA.11G139600 GLYMA.11G221800 GLYMA.12G147400…
0.0224282	27	224	1.62327	Amino sugar and nucleotide sugar metabolism	http://www.genome.jp/kegg-bin/show_pathway?gmx00520	GLYMA.01G007300 GLYMA.01G057100 GLYMA.01G160100 GLYMA.02G042500 GLYMA.03G006900 GLYMA.03G247000 GLYMA.05G022600 GLYMA.05G222000 GLYMA.05G204700 GLYMA.06G030400 GLYMA.07G237700 GLYMA.08G023100 GLYMA.08G249900 GLYMA.09G030300 GLYMA.10G018400 GLYMA.12G021700 GLYMA.12G156600 GLYMA.13G264500 GLYMA.13G300700 GLYMA.13G346700 GLYMA.16G173000 GLYMA.17G076100 GLYMA.18G229800 GLYMA.18G272200 GLYMA.18G296300…
0.0224282	45	420	1.44291	Biosynthesis of cofactors	http://www.genome.jp/kegg-bin/show_pathway?gmx01240	GLYMA.01G031500 GLYMA.01G057100 GLYMA.01G134600 GLYMA.01G159800 GLYMA.01G196300 GLYMA.02G034000 GLYMA.02G041900 GLYMA.02G238100 GLYMA.02G276900 GLYMA.03G066800 GLYMA.03G070100 GLYMA.03G066600 GLYMA.03G247000 GLYMA.04G050400 GLYMA.05G022600 GLYMA.06G050100 GLYMA.07G082800 GLYMA.07G186000 GLYMA.08G157800 GLYMA.08G177300 GLYMA.08G264800 GLYMA.09G236500 GLYMA.10G141500 GLYMA.10G295300 GLYMA.11G120200…

## Sheet: 1mg -Downregulated KEGG pathway
Enrichment FDR	nGenes	Pathway Genes	Fold Enrichment	Pathway	URL	Genes
1.59817e-11	27	59	5.11104	Carotenoid biosynthesis	http://www.genome.jp/kegg-bin/show_pathway?gmx00906	GLYMA.01G153300 GLYMA.01G154900 GLYMA.02G143300 GLYMA.02G240200 GLYMA.02G272400 GLYMA.02G283400 GLYMA.03G128900 GLYMA.07G212700 GLYMA.08G306200 GLYMA.09G132200 GLYMA.09G218600 GLYMA.09G282900 GLYMA.10G160500 GLYMA.10G231200 GLYMA.11G055700 GLYMA.14G031200 GLYMA.16G076600 GLYMA.16G109300 GLYMA.16G179100 GLYMA.17G174500 GLYMA.17G242200 GLYMA.18G111900 GLYMA.18G239900 GLYMA.19G131400 GLYMA.19G251000…
0.0123235	8	25	3.57394	Vitamin B6 metabolism	http://www.genome.jp/kegg-bin/show_pathway?gmx00750	GLYMA.01G116100 GLYMA.03G060100 GLYMA.06G133700 GLYMA.07G011700 GLYMA.08G195100 GLYMA.13G225000 GLYMA.13G351600 GLYMA.15G087200
0.00490472	11	38	3.23301	Riboflavin metabolism	http://www.genome.jp/kegg-bin/show_pathway?gmx00740	GLYMA.05G175500 GLYMA.05G247900 GLYMA.05G207700 GLYMA.08G014400 GLYMA.08G056400 GLYMA.08G093500 GLYMA.09G249800 GLYMA.10G286400 GLYMA.13G291000 GLYMA.15G041600 GLYMA.18G240500
6.01939e-05	22	82	2.99645	Circadian rhythm	http://www.genome.jp/kegg-bin/show_pathway?gmx04712	GLYMA.02G267800 GLYMA.03G225000 GLYMA.03G261300 GLYMA.03G261800 GLYMA.04G101500 GLYMA.05G214900 GLYMA.07G013500 GLYMA.07G048500 GLYMA.07G049400 GLYMA.10G221500 GLYMA.13G089200 GLYMA.14G049700 GLYMA.14G174200 GLYMA.16G017400 GLYMA.16G018000 GLYMA.16G027200 GLYMA.16G092700 GLYMA.19G105100 GLYMA.19G224200 GLYMA.19G260400 GLYMA.19G260900 GLYMA.20G091200
6.01939e-05	25	100	2.79214	Ascorbate and aldarate metabolism	http://www.genome.jp/kegg-bin/show_pathway?gmx00053	GLYMA.13G030400 GLYMA.02G292800 GLYMA.03G027300 GLYMA.04G248300 GLYMA.05G022600 GLYMA.06G118100 GLYMA.07G126600 GLYMA.08G109100 GLYMA.09G011100 GLYMA.09G232900 GLYMA.11G216400 GLYMA.11G254900 GLYMA.12G057400 GLYMA.13G057700 GLYMA.13G170600 GLYMA.13G340000 GLYMA.14G021800 GLYMA.15G034400 GLYMA.17G069600 GLYMA.17G195100 GLYMA.18G040100 GLYMA.18G187600 GLYMA.19G028500 GLYMA.19G061200 GLYMA.19G244700
6.01939e-05	26	108	2.68873	Carbon fixation in photosynthetic organisms	http://www.genome.jp/kegg-bin/show_pathway?gmx00710	GLYMA.01G010200 GLYMA.02G038100 GLYMA.03G246300 GLYMA.04G008300 GLYMA.04G015900 GLYMA.06G015900 GLYMA.07G142700 GLYMA.07G182300 GLYMA.07G185400 GLYMA.08G063800 GLYMA.08G201200 GLYMA.09G210900 GLYMA.10G205500 GLYMA.10G225400 GLYMA.11G111100 GLYMA.11G226900 GLYMA.12G037400 GLYMA.12G210600 GLYMA.13G290700 GLYMA.14G010900 GLYMA.17G020600 GLYMA.17G101700 GLYMA.18G193600 GLYMA.20G125200 GLYMA.20G166400…
0.00490472	18	83	2.4221	Porphyrin metabolism	http://www.genome.jp/kegg-bin/show_pathway?gmx00860	GLYMA.01G227400 GLYMA.02G218300 GLYMA.03G137000 GLYMA.04G205600 GLYMA.04G243800 GLYMA.06G113500 GLYMA.06G119500 GLYMA.06G221900 GLYMA.07G204300 GLYMA.10G097800 GLYMA.10G128400 GLYMA.13G078400 GLYMA.13G215400 GLYMA.13G232500 GLYMA.14G150600 GLYMA.14G185700 GLYMA.15G097700 GLYMA.19G139300
0.00490472	22	111	2.21359	Fructose and mannose metabolism	http://www.genome.jp/kegg-bin/show_pathway?gmx00051	GLYMA.01G167500 GLYMA.04G008300 GLYMA.04G030400 GLYMA.06G030500 GLYMA.07G142700 GLYMA.07G182300 GLYMA.09G007900 GLYMA.09G148900 GLYMA.09G273500 GLYMA.10G225400 GLYMA.11G071300 GLYMA.11G111100 GLYMA.12G037400 GLYMA.12G051800 GLYMA.12G204700 GLYMA.14G010900 GLYMA.15G112300 GLYMA.17G252400 GLYMA.18G193600 GLYMA.18G215600 GLYMA.19G223000 GLYMA.20G166400
3.32895e-10	97	524	2.06746	Plant hormone signal transduction	http://www.genome.jp/kegg-bin/show_pathway?gmx04075	GLYMA.01G096600 GLYMA.01G078200 GLYMA.01G124700 GLYMA.01G204400 GLYMA.02G000500 GLYMA.02G125600 GLYMA.02G142600 GLYMA.02G151100 GLYMA.02G274600 GLYMA.02G282100 GLYMA.02G305900 GLYMA.03G063600 GLYMA.03G063900 GLYMA.03G128600 GLYMA.03G130000 GLYMA.03G225000 GLYMA.03G241700 GLYMA.03G247400 GLYMA.04G033800 GLYMA.04G038100 GLYMA.04G050900 GLYMA.04G066900 GLYMA.04G247800 GLYMA.06G006700 GLYMA.06G006800…
0.0447958	17	95	1.99859	Pentose phosphate pathway	http://www.genome.jp/kegg-bin/show_pathway?gmx00030	GLYMA.02G202500 GLYMA.03G246300 GLYMA.04G008300 GLYMA.07G142700 GLYMA.07G182300 GLYMA.09G007900 GLYMA.10G225400 GLYMA.10G241000 GLYMA.11G111100 GLYMA.12G037400 GLYMA.14G010900 GLYMA.15G112300 GLYMA.17G101700 GLYMA.18G193600 GLYMA.20G125200 GLYMA.20G166400 GLYMA.20G243500
0.000217126	45	257	1.95559	Starch and sucrose metabolism	http://www.genome.jp/kegg-bin/show_pathway?gmx00500	GLYMA.01G019100 GLYMA.01G151800 GLYMA.02G304500 GLYMA.03G151200 GLYMA.03G192300 GLYMA.04G008400 GLYMA.04G017700 GLYMA.04G237900 GLYMA.05G056300 GLYMA.05G179800 GLYMA.05G219200 GLYMA.06G301500 GLYMA.06G323700 GLYMA.08G137500 GLYMA.08G308600 GLYMA.09G023400 GLYMA.09G148900 GLYMA.09G167000 GLYMA.09G231500 GLYMA.10G086600 GLYMA.10G106600 GLYMA.10G241000 GLYMA.10G270800 GLYMA.11G111500 GLYMA.12G005200…
0.00504171	41	265	1.72797	MAPK signaling pathway	http://www.genome.jp/kegg-bin/show_pathway?gmx04016	GLYMA.01G096600 GLYMA.01G124700 GLYMA.01G128100 GLYMA.02G274600 GLYMA.04G050900 GLYMA.04G066900 GLYMA.05G211700 GLYMA.06G017900 GLYMA.06G051800 GLYMA.06G054000 GLYMA.06G068400 GLYMA.06G124400 GLYMA.06G126100 GLYMA.07G105700 GLYMA.07G209400 GLYMA.08G018000 GLYMA.08G271900 GLYMA.09G002600 GLYMA.09G172500 GLYMA.09G204500 GLYMA.09G254800 GLYMA.10G036700 GLYMA.10G167300 GLYMA.10G232800 GLYMA.11G021500…
